# Supplementary material for: Taste characteristics and symbolic metabolites of Rougui tea with different grades in China
Source: Food Chem X. 2025 Mar 21;27:102405. doi: 10.1016/j.fochx.2025.102405 (PMC11984596; doi:10.1016/j.fochx.2025.102405)
Supplement: Supplementary file 1 — Supplementary material 1 Table S1. Metabolite raw data for second-grade RGT. Table S2. Metabolite raw data for first-grade RGT. Table S3. Metabolite raw data for super-grade RGT. [file mmc1.xlsx]

## Sheet: Table S1
Index	Q1 (Da)	Q3 (Da)	Molecular weight (Da)	Formula	Ionization model	Compounds	Class I	Class II	CAS	Level	Repeat 1 of second-grade RGT (R1-1)	Repeat 1 of second-grade RGT (R1-2)	Repeat 1 of second-grade RGT (R1-3)
Wcdn006883	357.13	151.04	358.142	C20H22O6	[M-H]-	(+)-epipinoresinol	Lignans and Coumarins	Lignans	18779-41-4	1	4.30507e+06	5.95676e+06	3.889e+06
Hmhn002787	443.19	161.04	444.2	C21H32O10	[M-H]-	(1'R,3R,5R,8'S)-Dihydrophaseic acid-O-β-D-glucoside	Phenolic acids	Phenolic acids	-	3	91638.4	45211	67021.9
Wbkp012886	425.21	365.19	424.21	C22H32O8	[M+H]+	(1S,3R,3a1S,8R,10S,11aS)-1,5,10-trihydroxy-3,3a1,8,11a-tetramethyl-2,11-dioxohexadecahydrodibenzo[de,g]chromen-4-yl acetate	Terpenoids	Ditepenoids	-	3	1.87634e+06	1.91543e+06	1.89105e+06
Wbwp006723	421.18	211.1	420.178	C22H28O8	[M+H]+	(1r,2s)-2-[2,6-dimethoxy-4-(prop-2-en-1-yl)phenoxy]-1-(4-hydroxy-3,5-dimethoxyphenyl)propane-1,3-diol	Lignans and Coumarins	Lignans	-	1	31087.4	37747.4	31092.7
Zbqn002049	236.09	164.07	237.1	C12H15NO4	[M-H]-	(2-carboxyethyl)-L-phenylalanine	Amino acids and derivatives	Amino acids and derivatives	-	2	642224	616782	518029
Zbqn004207	264.09	146.05	265.095	C13H15NO5	[M-H]-	(2-phenylacetyl)-L-glutamicacid	Amino acids and derivatives	Amino acids and derivatives	-	3	3255.95	3255.95	3255.95
Wbwn005757	341.14	311.09	342.147	C20H22O5	[M-H]-	(2r,3r,4s)-6-hydroxy-4-(4-hydroxy-3-methoxyphenyl)-7-methoxy-2,3-dimethyl-3,4-dihydro-2h-naphthalen-1-one	Lignans and Coumarins	Lignans	-	3	249763	302507	211255
Wbtp003341	291.09	139.04	290.079	C15H14O6	[M+H]+	(3,5-dihydroxyphenyl)-(4-hydroxy-2,6-dimethoxyphenyl)methanone	Others	Ketone compounds	-	1	2.47723e+07	2.23262e+07	2.81579e+07
Wcsn008814	265.18	205.16	266.188	C16H26O3	[M-H]-	(3,7-dimethyl-11-oxododeca-2,6-dienyl)acetate	Others	Others	-	3	87123.2	74222.9	78667.8
Zmmp002946	295.13	120.08	294.122	C14H18N2O5	[M+H]+	(3-(carboxyamino)-2-methylpropanoyl)phenylalanine	Amino acids and derivatives	Amino acids and derivatives	-	2	106371	61167.6	101053
Zmmp004183	232.12	101.02	231.111	C10H17NO5	[M+H]+	(3-carboxypropanoyl)-L-leucine	Amino acids and derivatives	Amino acids and derivatives	-	3	208001	134324	233194
Ladp007532	297.11	131.05	296.105	C18H16O4	[M+H]+	(3E)-7-methoxy-3-[(2-methoxyphenyl)methylidene]chromen-4-one	Flavonoids	Other Flavonoids	-	2	91407	100327	79017.9
Lmzp003064	333.19	153.13	332.183	C16H28O7	[M+H]+	(3R,4S,6R)-p-Menth-1-ene-3,6-diol-3-O-β-D-glucoside	Terpenoids	Monoterpenoids	-	3	656671	495445	299155
Lhcp090207	209.15	149.1	208.146	C13H20O2	[M+H]+	(3R,6R,7E)-3-hydroxy-4,7-megastigmadien-9-one	Terpenoids	Monoterpenoids	-	3	1.45834e+06	1.80462e+06	1.53936e+06
Wbkp008793	701.37	539.32	700.358	C38H48N6O7	[M+H]+	(3S,3'S)-N,N'-((1R,2R)-4-((3,4,5-trihydroxy-6-methyltetrahydro-2H-pyran-2-yl)oxy)cyclohexane-1,2-diyl)bis(2-methyl-2,3,4,9-tetrahydro-1H-pyrido[3,4-b]indole-3-carboxamide)	Alkaloids	Alkaloids	-	2	80970.2	85586.5	94665.6
Wbwp006397	357.13	307.1	356.126	C20H20O6	[M+H]+	(3r,4r)-3-(2h-1,3-benzodioxol-5-ylmethyl)-4-[(4-hydroxy-3-methoxyphenyl)methyl]oxolan-2-one	Lignans and Coumarins	Lignans	-	1	87000.4	104016	37805.8
Wbkn003313	465.14	273.08	466.147	C22H26O11	[M-H]-	(4,5,7,17-tetrahydroxy-14,18-dimethyl-9,16-dioxospiro[3,10-dioxapentacyclo[9.8.0.01,7.04,19.013,18]nonadec-14-ene-6,2'-oxirane]-8-yl)acetate	Terpenoids	Ditepenoids	-	3	402609	246744	548049
Lmmn003822	361.16	165.05	362.173	C20H26O6	[M-H]-	(4β,10E)-6α,15-Dihydroxy-8β-(angeloyloxy)-14-oxogermacra-1(10),11(13)-diene-12-oic acid-12,6-lactone	Terpenoids	Sesquiterpenoids	-	3	140261	172587	113207
Wcsn011122	279.23	279.24	280.24	C18H32O2	[M-H]-	(5Z,10E,14S)-14-hydroxy-2,6,10-trimethylpentadeca-5,10-dien-4-one	Others	Others	-	3	1.81431e+07	1.90581e+07	2.03414e+07
Wbsp001820	266.21	266.21	265.204	C16H27NO2	[M+H]+	(5β,6β,15α)-15-methylycopodlane-5,6-diol	Alkaloids	Alkaloids	-	2	1.16141e+06	1.1461e+06	1.35281e+06
CYp001167	229.155	142.087	228.147	C11H20N2O3	[M+H]+	(6-amino-3-oxohexan-2-yl)proline	Amino acids and derivatives	Amino acids and derivatives	-	3	7.91579e+06	8.36077e+06	7.98105e+06
Lafp004228	371.21	209.15	370.199	C19H30O7	[M+H]+	(6R,9R)-3-Oxo-α-ionol-β-D-glucoside	Terpenoids	Sesquiterpenoids	-	3	495730	695535	472904
Qmyp101201	389.22	191.14	388.21	C19H32O8	[M+H]+	(6R,9S)-3-Oxo-α-ionol-β-D-glucopyranoside	Terpenoids	Sesquiterpenoids	-	3	646296	687330	536061
Lhhp102923	327.16	137.06	326.152	C20H22O4	[M+H]+	(7'R,8'R)-7'8'-dihydro-7'-(5'-hydroxy-3'-methoxphenyl)-3-methoxy-8'-methyl-1-(E)-propenylbenzof-uran	Lignans and Coumarins	Lignans	-	3	211705	192635	161752
Zahn005590	359.15	329.14	360.157	C20H24O6	[M-H]-	(7'S,8R,8'R)-3,5'-dimethoxy-3',4,9'-trihydroxy-7',9-epoxy-8,8'-lignan	Lignans and Coumarins	Lignans	-	3	780008	784401	581109
Lmbn006152	279.23	59.01	280.24	C18H32O2	[M-H]-	(9Z,11E)-Octadecadienoic acid	Lipids	Free fatty acids	2540-56-9	1	55106.8	56689.5	69506.4
Walp012785	337.27	263.24	336.266	C21H36O3	[M+H]+	(Oxiran-2-yl)methyl octadeca-9,12-dienoate	Lipids	Glycerol ester	856386-19-1	1	30233.2	29982.8	53218.6
Wbmp006077	427.27	427.27	426.264	C26H36NO4+	[M+H]+	1,10-dimethoxy-6,6-dimethyl-2,9-di(propan-2-yloxy)-5,6,6a,7-tetrahydro-4H-dibenzo[de,g]quinolin-6-ium	Alkaloids	Alkaloids	-	2	1.27626e+06	1.63872e+06	1.7204e+06
MWSslk133	257.18	195.18	258.183	C14H26O4	[M-H]-	1,14-Tetradecanedioic Acid	Lipids	Free fatty acids	821-38-5	3	28003.3	30809.8	29354.9
Lmfn001337	635.09	169.01	636.096	C27H24O18	[M-H]-	1,2,3-Tri-O-galloyl-β-D-glucose	Phenolic acids	Phenolic acids	-	1	782506	1.23809e+06	956038
Wbtn006715	301.04	151	302.043	C15H10O7	[M-H]-	1,2,4,5,8-pentahydroxy-6-methylanthracene-9,10-dione	Flavonoids	Other Flavonoids	-	2	4.18849e+07	4.11484e+07	4.88368e+07
Lmfn002465	499.15	337.09	500.153	C22H28O13	[M-H]-	1,2,4-Trihydroxynaphthalene-1,4-di-glucoside (Lawsoniaside)	Others	Others	116964-02-4	2	281015	268619	295795
Wbtp005759	303.05	303.05	302.043	C15H10O7	[M+H]+	1,2,5,7,8-pentahydroxy-3-methylanthracene-9,10-dione	Flavonoids	Other Flavonoids	-	3	3.60637e+07	3.41944e+07	4.28094e+07
Zmdn003203	635.09	169.01	636.096	C27H24O18	[M-H]-	1,2,6-Tri-O-galloyl-β-D-glucose	Phenolic acids	Phenolic acids	79886-49-0	1	1.11198e+06	1.07879e+06	939238
Lcrp000387	325.14	161.06	324.136	C20H20O4	[M+H]+	1,2-bis(benzo[d][1,3]dioxol-5-yl)cyclohexane	Lignans and Coumarins	Lignans	-	2	19915.9	32432.2	23198.5
Lmsn003278	787.1	635.09	788.107	C34H28O22	[M-H]-	1,3,4,6-Tetra-O-galloyl-β-D-glucose	Phenolic acids	Phenolic acids	-	3	346669	287833	324407
Wmjn000315	259.03	259.03	260.032	C13H8O6	[M-H]-	1,3,6,7-Tetrahydroxyxanthone	Flavonoids	Flavones	-	2	965077	1.03416e+06	932314
Wbtn004362	391.07	229.05	392.074	C18H16O10	[M-H]-	1,3,6,7-tetrahydroxy-2-(3,4,5-trihydroxyoxan-2-yl)xanthen-9-one	Flavonoids	Other Flavonoids	-	3	145836	114687	148931
Wbtn004381	319.04	183.03	320.053	C15H12O8	[M-H]-	1,3,6,8-tetrahydroxy-2,5-dimethoxyxanthen-9-one	Flavonoids	Other Flavonoids	-	3	99256.8	136678	77893
Lmfn001209	635.09	169.01	636.096	C27H24O18	[M-H]-	1,3,6-Tri-O-galloyl-β-D-glucose	Phenolic acids	Phenolic acids	18483-17-5	1	1.02486e+06	1.03175e+06	1.06774e+06
Wbtn005483	333.06	165.02	334.069	C16H14O8	[M-H]-	1,3,6-trihydroxy-2,5,7-trimethoxyxanthen-9-one	Flavonoids	Other Flavonoids	-	3	385227	484135	335556
mws0939	211.08	126.07	210.075	C8H10N4O3	[M+H]+	1,3,7-Trimethyluric acid	Organic acids	Organic acids	5415-44-1	3	166429	139658	187077
Wbtn005631	405.08	243.03	406.09	C19H18O10	[M-H]-	1,3,7-trihydroxy-2-[3,4,5-trihydroxy-6-(hydroxymethyl)oxan-2-yl]xanthen-9-one	Flavonoids	Other Flavonoids	-	3	197251	127180	53711.6
MWSmce346	517.13	163.04	516.127	C25H24O12	[M+H]+	1,3-O-Dicaffeoylquinic Acid (Cynarin)	Phenolic acids	Phenolic acids	30964-13-7	3	515266	561282	505572
Wbjp002330	221.09	175.09	220.085	C11H12N2O3	[M+H]+	1,3-dihydroxy-2,3,3a,4-tetrahydropyrrolo[2,1-b]quinazolin-9(1H)-one	Alkaloids	Alkaloids	-	2	253378	233846	237405
Lmsn003088	635.09	169.01	636.096	C27H24O18	[M-H]-	1,4,6-Tri-O-galloyl-β-D-glucose	Phenolic acids	Phenolic acids	94513-58-3	1	926650	858402	920168
Wmhn004451	499.18	337.07	500.132	C25H24O11	[M-H]-	1,4,8-Trihydroxynaphthalene-1-O-[6'-O-(3'',4'',5''-trimethylbenzoyl)]glucoside	Quinones	Quinones	-	2	4.74109e+06	4.68848e+06	5.36923e+06
Lmqn005179	487.12	179.03	488.132	C24H24O11	[M-H]-	1,4,8-Trihydroxynaphthalene-1-O-[6'-O-(3''-methoxy-5''-hydryoxybenzoyl)]glucoside	Quinones	Quinones	-	3	67397.5	18640.1	64618.5
Lasp003143	193.09	105.07	192.078	C11H12O3	[M+H]+	1,4-Benzodioxin-6-propanol	Lignans and Coumarins	Lignans	-	2	136761	105092	106915
Wmhn001495	483.08	169.01	484.085	C20H20O14	[M-H]-	1,4-Di-O-Galloyl-D-glucose	Phenolic acids	Phenolic acids	-	2	4.66405e+06	4.76888e+06	4.73375e+06
Lmsn003619	645.11	169.01	646.117	C29H26O17	[M-H]-	1,4-Di-O-galloyl-3-O-caffeoyl-β-D-glucose	Phenolic acids	Phenolic acids	-	2	140865	114601	137770
mws0943	151.05	71.01	152.059	C7H8N2O2	[M-H]-	1,4-Dihydro-1-Methyl-4-oxo-3-pyridinecarboxamide	Alkaloids	Pyridine alkaloids	769-49-3	3	175386	173971	158590
Zbjn003605	677.17	515.14	678.18	C31H34O17	[M-H]-	1,4-O-di-Caffeoyl-3-O-glucoside Quinic Acid	Phenolic acids	Phenolic acids	-	3	233723	227162	251495
Waxn004217	677.18	515.14	678.18	C31H34O17	[M-H]-	1,5-O-dicaffeoyl-3-O-glucoside-quinic acid	Phenolic acids	Phenolic acids	-	3	167591	212455	215569
Wchn003157	483.08	271.05	484.085	C20H20O14	[M-H]-	1,6-Di-O-Galloyl-D-Glucose	Phenolic acids	Phenolic acids	-	1	3.34368e+06	5.98804e+06	4.17755e+06
Lmsn004322	503.12	179.03	504.127	C24H24O12	[M-H]-	1,6-Di-O-caffeoyl-β-D-glucose	Phenolic acids	Phenolic acids	-	3	396481	522082	392416
pmn001526	483.08	169.01	484.085	C20H20O14	[M-H]-	1,6-Di-O-galloyl-β-D-glucose	Phenolic acids	Phenolic acids	-	3	4.74641e+06	4.58929e+06	4.25017e+06
HX1188	361.16	189.09	360.157	C20H24O6	[M+H]+	1,7-Bis-(3,4-dihydroxyphenyl)-5-methoxy-3-heptanone	Others	Others	-	1	101329	122054	139030
Hmjp003400	293.12	107.04	292.11	C19H16O3	[M+H]+	1,7-Bis-(4-hydroxyphenyl)-2,4,6-heptatrienone	Others	Ketone compounds	-	3	204423	242451	259153
mws0663	181.07	124.05	180.065	C7H8N4O2	[M+H]+	1,7-Dimethylxanthine	Nucleotides and derivatives	Nucleotides and derivatives	611-59-6	3	3.90554e+06	4.00444e+06	4.71382e+06
Zbjp002681	359.18	137.06	358.178	C21H26O5	[M+H]+	1,7-bis(4-hydroxy-3-methoxyphenyl)hept-1-ene-3-ol	Phenolic acids	Phenolic acids	-	2	158186	218460	189777
Wbtn004861	465.1	285.04	466.111	C21H22O12	[M-H]-	1,8-dihydroxy-2,6-dimethoxy-5-{[(2s,3r,4s,5s,6r)-3,4,5-trihydroxy-6-(hydroxymethyl)oxan-2-yl]oxy}xanthen-9-one	Flavonoids	Other Flavonoids	-	3	135280	120063	118290
Wbtn004512	465.1	303.05	466.111	C21H22O12	[M-H]-	1,8-dihydroxy-4,5-dimethoxy-3-{[(2s,3r,4s,5s,6r)-3,4,5-trihydroxy-6-(hydroxymethyl)oxan-2-yl]oxy}xanthen-9-one	Flavonoids	Other Flavonoids	-	2	2.48797e+06	2.37602e+06	2.95731e+06
Waln010743	578.35	279.23	579.354	C28H54NO9P	[M-H]-	1-(2,3-dihydroxypropoxy)-3-(((2-(dimethylamino)ethoxy)(hydroxy)phosphoryl)oxy)propan-2-yl (11Z,14Z)-octadeca-11,14-dienoate	Lipids	LPE	-	1	8.86356e+06	8.04786e+06	1.09154e+07
Waln009920	576.33	277.22	577.338	C28H52NO9P	[M-H]-	1-(2,3-dihydroxypropoxy)-3-(((2-(dimethylamino)ethoxy)(hydroxy)phosphoryl)oxy)propan-2-yl (8E,11Z,14Z)-octadeca-8,11,14-trienoate	Lipids	LPE	-	1	9.15415e+06	9.4184e+06	1.31791e+07
Waln010449	552.33	253.22	553.338	C26H52NO9P	[M-H]-	1-(2,3-dihydroxypropoxy)-3-(((2-(dimethylamino)ethoxy)(hydroxy)phosphoryl)oxy)propan-2-yl (E)-hexadec-9-enoate	Lipids	LPE	-	1	371001	348908	552523
Waln011704	580.36	281.25	581.369	C28H56NO9P	[M-H]-	1-(2,3-dihydroxypropoxy)-3-(((2-(dimethylamino)ethoxy)(hydroxy)phosphoryl)oxy)propan-2-yl (Z)-14-Octadecenoic Acid	Lipids	LPE	-	1	2.67784e+06	2.56298e+06	3.22483e+06
WaYn011606	568.36	269.25	569.369	C27H56NO9P	[M-H]-	1-(2,3-dihydroxypropoxy)-3-(((2-(dimethylamino)ethoxy)(hydroxy)phosphoryl)oxy)propan-2-yl heptadecanoate	Lipids	LPE	-	1	31897.3	36083.7	42648
Waln011524	554.35	255.23	555.354	C26H54NO9P	[M-H]-	1-(2,3-dihydroxypropoxy)-3-(((2-(dimethylamino)ethoxy)(hydroxy)phosphoryl)oxy)propan-2-yl palmitate	Lipids	LPE	-	1	9.22538e+06	8.57138e+06	1.0765e+07
Lhgp102113	313.18	137.06	312.173	C20H24O3	[M+H]+	1-(3',5'-Dihydroxy-4'-methoxyphenyl)-7-phenyl-3-heptanone	Others	Others	-	2	45560.9	27998.2	38426
Zbjp005858	361.16	137.06	360.157	C20H24O6	[M+H]+	1-(3,4-dihydroxy-S-methoxypheny)-7-(4-hydroxyphenyl)hept-1-ene-3,5-diol	Phenolic acids	Phenolic acids	-	2	48190.2	35686.2	48842.5
Wchn005575	407.17	165.06	408.178	C21H28O8	[M-H]-	1-(4'-Hydroxy-3'-methoxyphenyl)-2-[4''-(3-hydroxypropyl)-2'',6''-dimethoxyphenyl]-propane-1,3-Diol	Others	Others	-	1	187103	228813	148100
Zbfn002690	299.08	93.03	300.084	C13H16O8	[M-H]-	1-(4-Hydroxybenzoyl)Glucose; 25545-07-7	Phenolic acids	Phenolic acids	-	2	660794	712631	456971
pmn001681	165.09	149.06	166.099	C10H14O2	[M-H]-	1-(4-Methoxyphenyl)-1-propanol	Others	Alcohol compounds	5349-60-0	3	202656	173299	209151
Lmxp010913	676.45	184.08	675.447	C35H66NO9P	[M+H]+	1-(9Z-Octadecenoyl)-2-(9-oxo-nonanoyl)-sn-glycero-3-phosphocholine	Lipids	Glycerol ester	-	2	155742	155729	149821
Zmsp000758	158.12	70.07	158.117	C8H15NO2	[M+H]+	1-(Hydroxymethyl)hexahydro-1h-pyrrolizin-2-ol	Alkaloids	Pyrrole alkaloids	-	3	201217	239670	332566
Lmqn000432	333.06	333.06	334.067	C9H19O11P	[M-H]-	1-(sn-Glycero-3-phospho)-1D-myo-inositol	Others	Saccharides	-	2	1.9455e+06	1.91497e+06	1.90654e+06
Hmcp003783	211.09	193.07	210.079	C13H10N2O	[M+H]+	1-Acetyl-β-carboline	Alkaloids	Plumerane	-	1	337203	387108	307355
MWSmce295	245.07	113.03	244.07	C9H12N2O6	[M+H]+	1-Arabinosyluracil	Nucleotides and derivatives	Nucleotides and derivatives	3083-77-0	2	161605	115450	122418
mws0748	353.09	191.06	354.095	C16H18O9	[M-H]-	1-Caffeoylquinic acid	Phenolic acids	Phenolic acids	1241-87-8	1	8.90713e+06	9.49056e+06	1.01833e+07
MWStz157	202.12	158.1	201.115	C13H15NO	[M+H]+	1-Cinnamoylpyrrolidine	Alkaloids	Pyrrole alkaloids	52438-21-8	3	42353.3	34047.6	57336.1
pmf0174	157.16	157.16	158.167	C10H22O	[M-H]-	1-Decanol	Others	Alcohol compounds	112-30-1	3	128402	104548	138156
pmp000607	479.12	317.06	478.111	C22H22O12	[M+H]+	1-Demethyl orange blunt-leaf casein-2-O-β-D-glucoside	Quinones	Anthraquinone	-	3	2.18577e+06	2.51712e+06	2.6326e+06
pmf0297	297.32	183.21	298.324	C20H42O	[M-H]-	1-Eicosanol	Lipids	Free fatty acids	629-96-9	3	114754	108897	114566
Wasn006584	435.09	168.01	436.101	C20H20O11	[M-H]-	1-Galloyl-6-O-Benzoyl Glucose	Phenolic acids	Phenolic acids	-	2	1.21998e+06	1.12434e+06	1.14e+06
Wafn004433	455.21	263.15	396.2	C17H32O10	[M+CH3COOH-H]-	1-Hexanol arabinosylglucoside	Others	Alcohol compounds	-	1	1.2997e+06	1.11063e+06	1.63124e+06
MWSslk225	133.06	77.04	132.058	C9H8O	[M+H]+	1-Indanone	Others	Ketone compounds	83-33-0	2	133079	117783	129600
Zbfn007626	504.31	279.23	505.317	C25H48NO7P	[M-H]-	1-Linoleoyl-2-Lysophosphatidic Acid Monobutylamine Ester	Lipids	Glycerol ester	-	1	2.50485e+06	2.30515e+06	3.33554e+06
Lmhp112042	355.28	263.24	354.277	C21H38O4	[M+H]+	1-Linoleoylglycerol	Lipids	Glycerol ester	2277-28-3	1	238712	234993	396463
Lmhp009384	679.39	263.24	678.383	C33H58O14	[M+H]+	1-Linoleoylglycerol-2,3-di-O-glucoside	Lipids	Glycerol ester	-	2	19616	15791.6	12698
Lmhp010573	517.34	263.24	516.33	C27H48O9	[M+H]+	1-Linoleoylglycerol-3-O-glucoside	Lipids	Glycerol ester	-	1	10058.1	19108	24970.4
CYn005089	465.103	313.055	466.111	C21H22O12	[M-H]-	1-Methoxybenzoyl-6-O-Galloyl-D-Glucose	Tannins	Tannin	-	3	1.16212e+06	1.16202e+06	1.20872e+06
pmb0813	176.07	133.05	175.063	C10H9NO2	[M+H]+	1-Methoxyindole-3-carbaldehyde	Alkaloids	Plumerane	67282-55-7	3	127983	135623	108195
Wcdp003364	231.11	158.1	230.106	C13H14N2O2	[M+H]+	1-Methyl-1,2,3,4-tetrahydro-β-carboline-3-carboxylic acid	Alkaloids	Alkaloids	-	1	8.19129e+06	8.55797e+06	1.01714e+07
MWS0687	153.07	108.04	152.059	C7H8N2O2	[M+H]+	1-Methyl-6-Oxo-1,6-Dihydropyridine-3-Carboxamide	Alkaloids	Pyridine alkaloids	701-44-0	3	1.35752e+06	1.29761e+06	1.93851e+06
Rfmb320	144.102	84.0813	143.095	C7H13NO2	[M+H]+	1-Methylpiperidine-2-carboxylic acid	Organic acids	Organic acids	7730-87-2	3	800598	835319	964011
MWSmce542	219.11	132.09	218.106	C12H14N2O2	[M+H]+	1-Methyltryptophan	Amino acids and derivatives	Amino acids and derivatives	21339-55-9	3	114673	98794.6	154542
Wcdp010162	353.27	261.22	352.261	C21H36O4	[M+H]+	1-Monolinolenoyl-Rac-Glycerol	Lipids	Glycerol ester	18465-99-1	1	1.97226e+06	2.03488e+06	2.53501e+06
MWSmce549	303.25	57.07	302.246	C17H34O4	[M+H]+	1-Monomyristin	Lipids	Glycerol ester	589-68-4	3	140820	144538	131751
Lmtn000940	345.08	139.04	346.09	C14H18O10	[M-H]-	1-O-(3,4-Dihydroxy-5-methoxy-benzoyl)-glucoside	Phenolic acids	Phenolic acids	-	2	571029	804521	425142
Zbjn003801	691.18	353.09	692.195	C32H36O17	[M-H]-	1-O-(6'-O-feruloyl)glucoside-3-O-Caffeoyl Quinic Acid	Phenolic acids	Phenolic acids	-	2	5.90934e+06	7.11885e+06	7.45398e+06
WaYp005219	309.1	147.04	308.09	C15H16O7	[M+H]+	1-O-(p-coumaroyl) 3-Hydroxy-3-methylglutaric acid	Phenolic acids	Phenolic acids	-	1	1.43988e+07	6.0148e+06	9.04001e+06
Wafn003633	391.2	161.05	392.205	C18H32O9	[M-H]-	1-O-Acetyl-Glucopyranose 6-Hydroxydecanoate	Others	Saccharides	-	3	138105	126421	154814
Lmsn002288	503.14	341.09	504.148	C21H28O14	[M-H]-	1-O-Caffeoyl-(6-O-glucosyl)-β-D-glucose	Phenolic acids	Phenolic acids	-	3	63569.1	71323	52251.3
Lmsn004321	493.1	169.01	494.106	C22H22O13	[M-H]-	1-O-Caffeoyl-3-O-galloyl-β-D-glucose	Phenolic acids	Phenolic acids	-	1	2.2643e+07	2.09067e+07	2.59589e+07
Lmsn003778	493.1	169.01	494.106	C22H22O13	[M-H]-	1-O-Caffeoyl-4-O-galloyl-β-D-glucose	Phenolic acids	Phenolic acids	-	2	1.99845e+07	1.91452e+07	2.00399e+07
pmn001420	341.09	179.04	342.095	C15H18O9	[M-H]-	1-O-Caffeoyl-β-D-glucose	Phenolic acids	Phenolic acids	14364-08-0	2	1.10893e+06	1.40168e+06	1.33406e+06
Lmsn002887	311.08	163.04	312.084	C14H16O8	[M-H]-	1-O-Caffeoyl-β-D-xylose	Phenolic acids	Phenolic acids	-	2	414902	687790	500642
Wafp002310	309.14	163.04	308.137	C15H20N2O5	[M+H]+	1-O-Caffeoyllysine	Alkaloids	Phenolamine	-	2	260106	259082	215050
Lmsp004521	613.12	147.04	612.111	C29H24O15	[M+H]+	1-O-Cinnamoyl-4,6-(S)-HHDP-β-D-glucose	Tannins	Tannin	-	3	56934.8	53255	47974
Lmsn004674	309.1	147.05	310.105	C15H18O7	[M-H]-	1-O-Cinnamoyl-β-D-glucose	Phenolic acids	Phenolic acids	40004-96-4	3	258605	227395	331398
Zmhn002422	355.1	193.05	356.111	C16H20O9	[M-H]-	1-O-Feruloyl-β-D-glucose	Phenolic acids	Phenolic acids	7196-71-6	3	2.41193e+06	1.30783e+06	1.34844e+06
pma3724	369.12	177.05	368.111	C17H20O9	[M+H]+	1-O-Feruloylquinic acid	Phenolic acids	Phenolic acids	-	3	714802	637481	806060
Lmsn004162	477.1	169.01	478.111	C22H22O12	[M-H]-	1-O-Galloyl-2-O-p-Coumaroyl-β-D-glucose	Phenolic acids	Phenolic acids	94356-18-0	2	7.54403e+06	8.80818e+06	9.28236e+06
pmn001622	633.07	275	634.081	C27H22O18	[M-H]-	1-O-Galloyl-4,6-hexahydroxydiphenoyl-D-glucose	Tannins	Tannin	126721-55-9	2	6.61691e+06	6.04733e+06	8.50431e+06
Lmsn003582	477.1	169.01	478.111	C22H22O12	[M-H]-	1-O-Galloyl-4-O-p-Coumaroyl-β-D-glucose	Phenolic acids	Phenolic acids	-	2	2.01726e+06	1.01701e+06	1.0732e+06
Lmsn005122	461.11	169.01	462.116	C22H22O11	[M-H]-	1-O-Galloyl-6-O-Cinnamoyl-β-D-glucose	Phenolic acids	Phenolic acids	115746-69-5	2	415370	328399	353079
Zbsn002779	633.08	301	634.081	C27H22O18	[M-H]-	1-O-Galloyl-6-O-Luteoyl-Alpha-D-Glucose	Tannins	Tannin	-	1	1.80034e+07	1.35831e+07	1.71182e+07
pmb2871	315.072	153.019	316.079	C13H16O9	[M-H]-	1-O-Gentisoyl-β-D-glucoside	Phenolic acids	Phenolic acids	23445-11-6	1	3.8602e+06	2.71835e+06	2.48013e+06
CYp003375	617.16	147.077	616.154	C28H28N2O14	[M+H]+	1-O-Glutamoyl-3-O-Galloyl-5-O-caffeoylshikimic acid	Phenolic acids	Phenolic acids	-	3	116962	61307.8	65449.2
CYp002734	617.16	471.096	616.154	C28H28N2O14	[M+H]+	1-O-Glutamoyl-4-O-Galloyl-5-O-caffeoylshikimic acid	Phenolic acids	Phenolic acids	-	3	45490.3	30886	41449.9
Zbfn008434	515.32	279.23	516.33	C27H48O9	[M-H]-	1-O-Linoleoyl-3-O-galactopyranosyl-L-glycerol	Lipids	Glycerol ester	-	1	2.45799e+06	3.05306e+06	2.88309e+06
Zmhn001926	299.08	137.02	300.084	C13H16O8	[M-H]-	1-O-Salicyloyl-β-D-glucose	Phenolic acids	Phenolic acids	60517-74-0	1	1.80027e+06	2.3652e+06	1.29744e+06
Lmtn002565	329.11	167.03	330.095	C14H18O9	[M-H]-	1-O-Vanilloyl-D-Glucose	Phenolic acids	Phenolic acids	-	1	1.35732e+06	1.09374e+06	1.58077e+06
Waln003742	341.09	195.05	342.095	C15H18O9	[M-H]-	1-O-p-Coumaroyl Galactonic Acid	Phenolic acids	Phenolic acids	-	3	771156	893340	941095
pmn001419	325.09	163.04	326.1	C15H18O8	[M-H]-	1-O-p-Coumaroyl-β-D-glucose	Phenolic acids	Phenolic acids	7139-64-2	2	7.9689e+06	9.41977e+06	7.62755e+06
pmb3068	337.09	163.04	338.1	C16H18O8	[M-H]-	1-O-p-Coumaroylquinic acid	Phenolic acids	Phenolic acids	-	1	8.2244e+07	6.52091e+07	7.5582e+07
Walp003918	357.12	147.04	356.111	C16H20O9	[M+H]+	1-O-p-Coumaroylsedoheptulose	Phenolic acids	Phenolic acids	-	3	92282.6	117840	79163.2
Zbjn003642	499.15	191.06	500.155	C22H28O13	[M-H]-	1-O-rhamnose-3-O-Caffeoyl Quinic Acid	Phenolic acids	Phenolic acids	-	2	675729	893602	1.1647e+06
Zbjn003567	661.2	191.06	662.206	C28H38O18	[M-H]-	1-O-rhamnose-3-O-glucoside-Caffeoyl Quinic Acid	Phenolic acids	Phenolic acids	-	3	117972	153983	116243
pmf0293	269.29	209.23	270.292	C18H38O	[M-H]-	1-Octadecanol	Lipids	Free fatty acids	112-92-5	3	81005.4	86923.9	75676.3
pmb0296	357.3	265.25	356.293	C21H40O4	[M+H]+	1-Oleoyl-Sn-Glycerol	Lipids	Glycerol ester	129784-87-8	1	1.50733e+06	1.70805e+06	2.0473e+06
Wagn011658	653.38	397.14	654.383	C31H58O14	[M-H]-	1-Palmitoyl-Sn-Glycerol 3-O-Diglucoside	Lipids	Glycerol ester	-	1	7.38483e+06	7.13915e+06	8.96191e+06
Lmbn000612	128.04	82.03	129.043	C5H7NO3	[M-H]-	1-Pyrroline-4-hydroxy-2-carboxylic acid	Alkaloids	Pyrrole alkaloids	9054-77-7	2	653755	611607	1.13625e+06
pmb1562	351.25	147.12	350.246	C21H34O4	[M+H]+	1-Stearidonoyl-Glycerol	Lipids	Glycerol ester	-	1	740809	842497	931658
Wbjp004956	298.11	147.04	297.1	C17H15NO4	[M+H]+	1-[(1,3-Benzodioxol-5-yl)carbonyl]-5-methoxyindoline	Alkaloids	Alkaloids	-	3	283817	243719	194681
pmp000470	202.12	131.1	201.115	C13H15NO	[M+H]+	1-[1-O-3-phenyl-2E-propenyl]-pyrrolidine	Alkaloids	Pyrrole alkaloids	-	2	113063	72091.8	127506
Wbsp000037	236.16	58.02	235.157	C14H21NO2	[M+H]+	1-[3-(4-methyl-6-oxocyclohex-1-en-1-yl)propyl]pyrrolidin-2-one	Others	Ketone compounds	-	2	459345	404747	330493
Zbqp002519	193.1	86.06	193.098	C10H13N2O2+	[M]+	1-methoxy-3-(5-oxopyrrolidin-2-yl)pyridin-1-ium	Alkaloids	Pyridine alkaloids	-	1	1.24264e+06	1.08165e+06	1.09149e+06
Zmgp004297	281.15	107.05	280.146	C19H20O2	[M+H]+	1-phenyl-7-(4-hydroxyphenyl)-4-ene-3-heptanone	Others	Ketone compounds	-	2	170321	182884	235570
Lmhp011562	353.27	261.22	352.261	C21H36O4	[M+H]+	1-α-Linolenoyl-glycerol	Lipids	Glycerol ester	-	1	1.94238e+06	1.84498e+06	2.52873e+06
Lmhp008744	677.37	261.22	676.367	C33H56O14	[M+H]+	1-α-Linolenoyl-glycerol-2,3-di-O-glucoside	Lipids	Glycerol ester	-	1	111749	136400	143361
Lmhp009773	515.32	261.22	514.314	C27H46O9	[M+H]+	1-α-Linolenoyl-glycerol-3-O-glucoside	Lipids	Glycerol ester	-	1	223821	148651	172843
Wcdp007388	275.2	133.1	274.193	C18H26O2	[M+H]+	10,14,16-Octadecatrien-12-Ynoic Acid	Lipids	Free fatty acids	-	2	207455	227678	210035
pmn001686	287.22	241.22	288.23	C16H32O4	[M-H]-	10,16-Dihydroxypalmitic acid	Lipids	Free fatty acids	3233-90-7	1	103073	122557	91782.1
Zjyp101802	459.38	423.36	458.376	C30H50O3	[M+H]+	10-Deoxy-17-hydroxyiridal	Terpenoids	Triterpene	-	2	7701.46	6897.36	7193.63
pmb1912	474.17	327.12	473.166	C20H23N7O7	[M+H]+	10-Formyltetrahydrofolic Acid	Alkaloids	Alkaloids	2800-34-2	1	1.10593e+06	1.12846e+06	1.24519e+06
MWS3139	185.12	139.11	186.126	C10H18O3	[M-H]-	10-Hydroxy-2-Decenoic Acid	Lipids	Free fatty acids	14113-05-4	3	21475.3	36569.7	20084.9
MWSslk080	187.13	141.13	188.141	C10H20O3	[M-H]-	10-Hydroxydecanoic acid	Lipids	Free fatty acids	1679-53-4	1	127606	144644	97244.3
Wbmp010544	699.35	699.35	698.341	C37H50N2O11	[M+H]+	10-Hydroxymethyllycaconitine	Alkaloids	Alkaloids	-	3	1.98339e+07	2.45355e+07	2.42249e+07
MWSHC20196	237.19	81.07	236.178	C15H24O2	[M+H]+	10α-Hydroxycadin-4-en-15-al	Terpenoids	Sesquiterpenoids	398147-37-0	3	126989	138496	121896
Smzp002615	481.09	153.01	480.09	C21H20O13	[M+H]+	11-O-Galloylbergenin	Lignans and Coumarins	Coumarins	82958-44-9	2	175508	123057	169114
mws2623	281.25	281.25	282.256	C18H34O2	[M-H]-	11-Octadecanoic acid(Vaccenic acid)	Lipids	Free fatty acids	506-17-2	1	1.70508e+07	1.83804e+07	1.65758e+07
Lmbn005487	313.24	251.24	314.246	C18H34O4	[M-H]-	12,13-DHOME; (9Z)-12,13-Dihydroxyoctadec-9-enoic acid	Lipids	Free fatty acids	263399-35-5	1	37423.7	39461.7	39618.5
pmb2799	295.23	195.14	296.235	C18H32O3	[M-H]-	12,13-Epoxy-9-Octadecenoic Acid	Lipids	Free fatty acids	6799-85-5	1	72645.9	78699.8	77493
mws5045	215.17	169.16	216.173	C12H24O3	[M-H]-	12-Hydroxydodecanoic acid	Lipids	Free fatty acids	505-95-3	3	12771	10016.6	10300.2
Lcsn002223	387.16	59.01	388.173	C18H28O9	[M-H]-	12-Hydroxyjasmonic Acid Glucoside	Organic acids	Organic acids	124649-25-8	1	556002	587723	611407
Zmyn004714	297.24	183.14	298.251	C18H34O3	[M-H]-	12-Hydroxyoctadec-9-Enoic Acid; Ricinoleic acid	Lipids	Free fatty acids	141-22-0	1	110126	105395	119631
Zmyn004548	291.2	235.17	292.204	C18H28O3	[M-H]-	12-Oxo-phytodienoic acid	Lipids	Free fatty acids	85551-10-6	2	127822	202491	213577
Lmbn005369	295.23	195.14	296.235	C18H32O3	[M-H]-	13(S)-HODE;13(S)-Hydroxyoctadeca-9Z,11E-dienoic acid	Lipids	Free fatty acids	10219-69-9	1	2.81138e+06	3.10979e+06	3.69073e+06
MWS80007	311.22	249.22	312.23	C18H32O4	[M-H]-	13-Hydroperoxy-9Z,11E-octadecadienoic acid	Lipids	Free fatty acids	23017-93-8	2	78608.6	89119	60095.3
Lmbn005443	293.21	235.17	294.219	C18H30O3	[M-H]-	13-KODE; (9Z,11E)-13-Oxooctadeca-9,11-dienoic acid	Lipids	Free fatty acids	54739-30-9	1	29800.5	39323.6	37070
Lmjp004247	617.19	147.04	616.179	C30H32O14	[M+H]+	13-O-p-Coumaroylplumieride	Terpenoids	Monoterpenoids	80416-52-0	3	753214	587458	545896
MWS2430	241.22	241.21	242.225	C15H30O2	[M-H]-	13-methylmyristic acid	Lipids	Free fatty acids	2485-71-4	3	140914	143712	135684
pmb2789	309.21	209.05	310.214	C18H30O4	[M-H]-	13S-Hydroperoxy-6Z,9Z,11E-octadecatrienoic acid	Lipids	Free fatty acids	121107-97-9	3	37456.2	40093.4	43938.8
pmb2804	311.22	171.14	312.23	C18H32O4	[M-H]-	13S-Hydroperoxy-9Z,11E-octadecadienoic acid	Lipids	Free fatty acids	33964-75-9	3	262128	238601	254280
Zmpn003368	293.21	195.14	294.219	C18H30O3	[M-H]-	13S-Hydroxy-9Z,11E,15Z-octadecatrienoic acid	Lipids	Free fatty acids	87984-82-5	2	176300	195282	213148
pma0461	277.22	93.07	276.209	C18H28O2	[M+H]+	14,15-Dehydrocrepenynic acid	Lipids	Free fatty acids	4154-44-3	3	1.05427e+07	1.27862e+07	1.15979e+07
Wcsn010224	277.22	277.22	278.225	C18H30O2	[M-H]-	14-hydroxy-2,6,10-trimethylpentadeca-2,5,10-trien-4-one	Others	Others	-	1	2.3555e+07	2.70373e+07	2.79689e+07
Hmqp005455	297.243	81.07	296.235	C18H32O3	[M+H]+	15(R)-Hydroxylinoleic Acid	Lipids	Free fatty acids	177931-23-6	2	139640	142044	120601
Qmjp080402	277.22	235.18	276.209	C18H28O2	[M+H]+	15,16-Bisnor-13-oxo-8(17),11-labdadien-19-ol	Terpenoids	Sesquiterpenoids	-	3	106397	119551	118645
Zmyn004676	293.21	113.1	294.219	C18H30O3	[M-H]-	17-Hydroxylinolenic acid	Lipids	Free fatty acids	-	1	639253	713390	824159
Wmmp000181	445.13	121.03	446.142	C19H26O12	[M-H]-	1´-O-Benzoylsucrose	Phenolic acids	Phenolic acids	-	3	74150.2	99953.7	74161.7
Lmqn006260	301.04	151	302.043	C15H10O7	[M-H]-	2',3',4',5,7-pentahydroxyflavone	Flavonoids	Flavones	-	1	3.24509e+07	3.00585e+07	3.94319e+07
MWSmce490	167.04	123.05	168.042	C8H8O4	[M-H]-	2',4',6'-Trihydroxyacetophenone	Others	Ketone compounds	480-66-0	3	96435.7	134904	83585
Lasp005325	181.08	139.04	180.079	C10H12O3	[M+H]+	2',4'-Dimethoxyacetophenone	Phenolic acids	Phenolic acids	829-20-9	3	165664	82837.4	407171
MWSmce429	153.05	107.05	152.047	C8H8O3	[M+H]+	2',6'-Dihydroxyacetophenone	Others	Ketone compounds	699-83-2	3	125493	90765.2	118620
Hmdp001950	303.12	195.09	302.115	C17H18O5	[M+H]+	2',7-Dihydroxy-3',4'-dimethoxyisoflavan	Flavonoids	Other Flavonoids	52250-35-8	2	2.30221e+06	3.10502e+06	1.72977e+06
pme3961	252.11	136.06	251.102	C10H13N5O3	[M+H]+	2'-Deoxyadenosine	Nucleotides and derivatives	Nucleotides and derivatives	958-09-8	2	934955	707555	663075
pme3184	332.08	136.06	331.068	C10H14N5O6P	[M+H]+	2'-Deoxyadenosine-5'-monophosphate	Nucleotides and derivatives	Nucleotides and derivatives	653-63-4	3	604235	598299	656084
pme1184	268.1	152.06	267.097	C10H13N5O4	[M+H]+	2'-Deoxyguanosine	Nucleotides and derivatives	Nucleotides and derivatives	961-07-9	3	424891	303623	369173
pme2776	253.09	137.05	252.086	C10H12N4O4	[M+H]+	2'-Deoxyinosine	Nucleotides and derivatives	Nucleotides and derivatives	890-38-0	3	86137.8	57432.8	56383.8
pmc0066	333.06	137.05	332.052	C10H13N4O7P	[M+H]+	2'-Deoxyinosine-5'-monophosphate	Nucleotides and derivatives	Nucleotides and derivatives	3393-18-8	3	1.27682e+07	1.1763e+07	1.29933e+07
Hmhp001812	282.12	136.06	281.112	C11H15N5O4	[M+H]+	2'-O-Methyladenosine	Nucleotides and derivatives	Nucleotides and derivatives	2140-79-6	2	739563	668849	1.00639e+06
Labn003913	447.15	123.05	448.158	C19H28O12	[M-H]-	2'-O-β-D-Glucopyranosylsalicin	Phenolic acids	Phenolic acids	-	3	220507	200181	183323
Lcsn006884	213.11	169.12	214.12	C11H18O4	[M-H]-	2,2'-(3-methylcyclohexane-1,1-diyl)diacetic acid	Organic acids	Organic acids	5345-12-0	1	110800	125119	124856
Zahp011689	205.09	149.02	204.079	C12H12O3	[M+H]+	2,2-dimethylchromene-6-carboxylic acid	Others	Others	34818-56-9	1	1.05859e+07	1.02289e+07	1.01006e+07
MWSslk138	169.01	151	170.022	C7H6O5	[M-H]-	2,3,4-Trihydroxybenzoic acid	Phenolic acids	Phenolic acids	610-02-6	3	681724	940189	904300
Lhhp102237	225.11	151.07	224.105	C12H16O4	[M+H]+	2,3,4-Trimethoxy-5-(1-propenyl)phenol	Others	Others	-	2	101852	77205.5	117292
Wbtp005060	465.13	303.05	464.132	C22H24O11	[M+H]+	2,3,5-trimethoxy-1-{[(2s,3r,4s,5s,6r)-3,4,5-trihydroxy-6-(hydroxymethyl)oxan-2-yl]oxy}xanthen-9-one	Flavonoids	Other Flavonoids	-	2	2.19019e+06	847313	1.06918e+06
Wmmp000176	483.07	277.03	482.07	C20H18O14	[M+H]+	2,3-(s)-hexahydroxydibenzoyl glucose	Tannins	Tannin	-	3	453316	311274	441560
Lmfn000797	483.08	169.01	484.085	C20H20O14	[M-H]-	2,3-Di-O-Galloyl-β-D-Glucose	Phenolic acids	Phenolic acids	-	1	4.06522e+06	4.66314e+06	5.8423e+06
mws0639	153.02	109.03	154.027	C7H6O4	[M-H]-	2,3-Dihydroxybenzoic Acid	Phenolic acids	Phenolic acids	303-38-8	3	2.58072e+07	2.95123e+07	1.74503e+07
MWS2041	125.03	81.03	126.032	C6H6O3	[M-H]-	2,3-Dimethylmaleic anhydride	Organic acids	Organic acids	766-39-2	3	38691.7	38697.7	34036.5
Wchn001161	481.07	301	482.07	C20H18O14	[M-H]-	2,3-O-(S)-hexahydroxydiphenoyl-D-glucose	Phenolic acids	Phenolic acids	-	1	3.27537e+06	2.87606e+06	3.01049e+06
Yaan002980	483.08	271.05	484.085	C20H20O14	[M-H]-	2,3-di-O-galloyl--d-glucose	Phenolic acids	Phenolic acids	-	1	3.29232e+06	5.02428e+06	4.8167e+06
Zblp004976	303.12	165.06	302.115	C17H18O5	[M+H]+	2,4'-Dihydroxy-4,6-dimethoxydihydrochalcone	Flavonoids	Chalcones	151752-07-7	3	1.60686e+06	1.42487e+06	2.17317e+06
Zblp003803	275.09	123.04	274.084	C15H14O5	[M+H]+	2,4,2',5'-Tetrahydroxydihydrochalcone	Flavonoids	Chalcones	-	3	69589	119010	70263.8
Xmbp001692	171.03	81.03	170.022	C7H6O5	[M+H]+	2,4,6-Trihydroxybenzoic acid	Phenolic acids	Phenolic acids	83-30-7	1	2.08766e+07	1.91959e+07	1.73038e+07
Wafn009770	677.34	101.06	678.346	C32H54O15	[M-H]-	2,4-Di(2-Methylbutanoyl)-1',3'-Di(Isovaleryl)Sucrose	Others	Saccharides	-	3	20730.8	24440.5	24117
Lmbn013410	205.16	189.13	206.167	C14H22O	[M-H]-	2,4-Di-Tert-Butylphenol	Phenolic acids	Phenolic acids	96-76-4	3	93511.7	101976	100121
MWSmce581	137.03	91.02	138.032	C7H6O3	[M-H]-	2,4-Dihydroxybenzaldehyde	Others	Aldehyde compounds	95-01-2	2	42506.1	39354.3	20263.3
CYp008016	228.196	95.0855	210.162	C13H22O2	[M+NH4]+	2,5,8-trimethyldeca-2,4,7-triene-1,10-diol	Others	Others	-	3	1.14653e+06	1.17083e+06	1.2016e+06
CYp005864	451.254	271.191	432.236	C21H36O9	[M+H2O+H]+	2,5,8-trimethylnona-1,4,7-triene-1,9-diol 1-O-Glyceryl	Others	Others	-	3	219026	108535	104480
CYp005660	451.253	271.192	432.236	C21H36O9	[M+H2O+H]+	2,5,8-trimethylnona-1,4,7-triene-1,9-diol 9-O-Glycerylglucoside	Others	Others	-	3	266831	75750.3	105506
Lmbn001981	137.02	93.03	138.032	C7H6O3	[M-H]-	2,5-Dihydroxybenzaldehyde	Others	Aldehyde compounds	1194-98-5	2	2.28194e+06	2.33349e+06	1.74932e+06
Wcdn001824	315.07	153.02	316.079	C13H16O9	[M-H]-	2,5-Dihydroxybenzoic acid-5-O-glucoside	Phenolic acids	Phenolic acids	-	3	6.54157e+06	5.67325e+06	6.0708e+06
mws0180	153.02	109.03	154.027	C7H6O4	[M-H]-	2,5-Dihydroxybenzoic acid; Gentisic Acid	Phenolic acids	Phenolic acids	490-79-9	3	1.78544e+07	1.66585e+07	1.4864e+07
Zmhn002269	269.01	189.06	270.02	C11H10O6S	[M-H]-	2,5-Dimethylchromone-7-O-sulfate	Others	Chromone	-	3	311509	213419	241499
CYp009192	415.212	119.086	414.204	C24H30O6	[M+H]+	2,5-O-Di-CinnamylSorbitol	Phenolic acids	Phenolic acids	-	3	1.42111e+07	1.56441e+07	1.83088e+07
Wbtn005071	465.1	303.05	466.111	C21H22O12	[M-H]-	2,5-dihydroxy-1,6-dimethoxy-8-{[(2s,3r,4s,5s,6r)-3,4,5-trihydroxy-6-(hydroxymethyl)oxan-2-yl]oxy}xanthen-9-one	Flavonoids	Other Flavonoids	-	2	1.39332e+06	1.90518e+06	2.1853e+06
MWS20169	269.05	254.02	270.053	C15H10O5	[M-H]-	2,5-dihydroxy-1-methoxy-anthraquinone	Quinones	Anthraquinone	-	3	13601.7	14709.4	11831.2
Zbfn005854	471.13	163.04	472.137	C24H24O10	[M-H]-	2,6-Di-(4-hydroxycinnamoyl)glucoside	Phenolic acids	Phenolic acids	-	3	51200.5	56926.3	46928.8
Lmln010063	205.16	189.13	206.167	C14H22O	[M-H]-	2,6-Di-tert-butylphenol	Others	Others	128-39-2	1	105925	99805.2	98061.9
Lmdp002901	331.14	151.07	330.132	C15H22O8	[M+H]+	2,6-Dihydroxy-4-isopropylphenyl-1-O-β-D-glucoside	Others	Others	-	2	167963	161435	120423
Zmxn110201	331.1	108.02	332.111	C14H20O9	[M-H]-	2,6-Dimethoxy-4-hydroxyphenol-1-O-ß-D-glucopyranoside	Others	Others	-	3	291884	266260	214949
Lmbn005172	165.06	119.05	166.063	C9H10O3	[M-H]-	2,6-Dimethoxybenzaldehyde	Others	Aldehyde compounds	3392-97-0	3	108842	91837.2	88436.2
Zbdp002220	333.12	171.06	332.111	C14H20O9	[M+H]+	2,6-Dimethoxypydroquinone-1-O-glucoside	Flavonoids	Other Flavonoids	-	3	124230	139049	103071
pmf0348	187.13	97.06	188.141	C10H20O3	[M-H]-	2,6-Dimethyl-7-octene-2,3,6-triol	Terpenoids	Monoterpenoids	73815-21-1	3	281971	341048	379985
Zbyn004323	575.1	423.09	576.11	C26H24O15	[M-H]-	2,6-di-O-galloylarbutin	Phenolic acids	Phenolic acids	-	2	542771	526743	376405
Zbqp001937	203.14	130.05	202.132	C9H18N2O3	[M+H]+	2,6-diamino-7-methyl-5-oxooctanoic acid	Amino acids and derivatives	Amino acids and derivatives	-	1	203066	101804	163272
Jmwn002117	331.1	153.02	332.111	C14H20O9	[M-H]-	2,6-dimethoxybenzene-1,4-diol 1-O-β-D-glucopyranoside	Phenolic acids	Phenolic acids	-	1	55460.5	71973.2	74178.9
Zjbn102534	271.1	241.05	272.105	C16H16O4	[M-H]-	2,7-Dihydroxy-3,5-dimethoxy-9,10-dihydrophenanthrene	Others	Others	108853-10-7	2	1.1817e+06	1.63787e+06	1.09896e+06
CYp005527	436.218	153.129	418.184	C19H30O10	[M+NH4]+	2,7-Dimethyl-2,4-Octadiene-1,8-Diol 8-O-B-D-(6''-Malonylglucoside)	Others	Others	-	3	98430.4	62226.4	75091.4
CYp004942	350.217	153.128	332.184	C16H28O7	[M+NH4]+	2,7-Dimethyl-2,4-Octadiene-1,8-Diol 8-O-B-D-Glucopyranoside	Others	Others	-	3	1.02545e+07	2.94068e+06	4.54533e+06
CYp006174	480.245	151.112	462.21	C21H34O11	[M+NH4]+	2,7-Dimethylocta-2,4-Dienal-8-ol 8-O-(beta-D-Xylopyranosyl)-beta-D-glucopyranoside	Others	Others	-	3	1.49123e+06	1.36977e+06	1.00269e+06
CYp006719	348.202	123.118	330.168	C16H26O7	[M+NH4]+	2,7-Dimethylocta-2,4-Dienal-8-ol 8-O-B-D-Glucopyranoside	Others	Others	-	3	396167	332526	263430
WaYn010475	552.33	253.22	553.338	C26H52NO9P	[M-H]-	2-(2,3-dihydroxypropoxy)-3-(((2-(dimethylamino)ethoxy)(hydroxy)phosphoryl)oxy)propan-2-yl (E)-hexadec-9-enoate	Lipids	LPE	-	2	370725	345260	563385
WaYn011395	580.36	281.25	581.369	C28H56NO9P	[M-H]-	2-(2,3-dihydroxypropoxy)-3-(((2-(dimethylamino)ethoxy)(hydroxy)phosphoryl)oxy)propan-2-yl (Z)-14-Octadecenoic Acid	Lipids	LPE	-	1	2.50106e+06	2.38586e+06	3.1847e+06
Waln011009	578.34	279.23	579.354	C28H54NO9P	[M-H]-	2-(2,3-dihydroxypropoxy)-3-(((2-(dimethylamino)ethoxy)(hydroxy)phosphoryl)oxy)propyl (11Z,14Z)-octadeca-11,14-dienoate	Lipids	LPE	-	1	8.90957e+06	8.41506e+06	1.14681e+07
Waln010192	576.33	277.22	577.338	C28H52NO9P	[M-H]-	2-(2,3-dihydroxypropoxy)-3-(((2-(dimethylamino)ethoxy)(hydroxy)phosphoryl)oxy)propyl (8E,11Z,14Z)-octadeca-8,11,14-trienoate	Lipids	LPE	-	1	9.52968e+06	9.6411e+06	1.29687e+07
Waln011222	554.34	255.23	555.354	C26H54NO9P	[M-H]-	2-(2,3-dihydroxypropoxy)-3-(((2-(dimethylamino)ethoxy)(hydroxy)phosphoryl)oxy)propyl palmitate	Lipids	LPE	-	1	9.60506e+06	8.48194e+06	1.0963e+07
Zbln003341	345.12	191.06	346.129	C15H22O9	[M-H]-	2-(2-(3,4-dihydroxyphenyl)-2-methoxyethoxy)-6-(hydroxymethyl)tetrahydro-2H-pyran-3,4,5-tri	Phenolic acids	Phenolic acids	-	2	176846	211130	223520
Zbfn004912	625.18	455.12	626.185	C28H34O16	[M-H]-	2-(3,4,5-trihydroxyphenethoxy)-6-caffeoyl-O-glucosyl-D-xylose	Phenolic acids	Phenolic acids	-	3	178488	176865	176865
CYp003790	289.071	139.039	288.063	C15H12O6	[M+H]+	2-(3,4-dihydroxyphenyl)-2H-chromene-3,5,7-triol	Others	Others	-	3	2.25345e+07	2.05585e+07	1.86607e+07
Zbfn005350	609.18	439.12	610.19	C28H34O15	[M-H]-	2-(3,4-dihydroxyphenyl-2-hydroxyethoxy)-6-caffeoyl-O-arabinosyl-D-xylose	Phenolic acids	Phenolic acids	-	3	879151	740245	1.45339e+06
CYp004569	273.076	123.044	272.068	C15H12O5	[M+H]+	2-(4-hydroxyphenyl)-2H-chromene-3,5,7-triol	Others	Others	-	3	7.92243e+06	5.91539e+06	6.17684e+06
Hmtn001358	310.09	148.04	311.101	C14H17NO7	[M-H]-	2-(D-Glucosyloxy)-4-hydroxybenzeneacetonitrile	Alkaloids	Alkaloids	-	3	52882.9	53945.3	48076.3
pme3967	312.13	180.09	311.123	C12H17N5O5	[M+H]+	2-(Dimethylamino)guanosine	Nucleotides and derivatives	Nucleotides and derivatives	2140-67-2	1	2.88788e+06	2.5321e+06	2.58109e+06
pme3083	164.04	120.05	165.043	C8H7NO3	[M-H]-	2-(Formylamino)benzoic acid	Phenolic acids	Phenolic acids	3342-77-6	3	2.10429e+06	2.1597e+06	1.22787e+06
Lmbn001609	145.05	83.05	146.058	C6H10O4	[M-H]-	2-Acetyl-2-Hydroxybutanoic Acid	Organic acids	Organic acids	-	3	192674	187941	252225
MWSmce557	151.09	109.08	150.079	C8H10N2O	[M+H]+	2-Acetyl-3-ethylpyrazine	Alkaloids	Alkaloids	32974-92-8	3	128079	119653	115411
Lmqp006559	330.34	312.33	329.329	C20H43NO2	[M+H]+	2-Amino-1,3-eicosanediol	Lipids	Sphingolipids	-	2	218615	191660	202429
Zmmp001941	268.1	136.06	267.095	C9H17NO8	[M+H]+	2-Amino-3,4-dihydroxybutanoic acid-3-O-arabinoside	Amino acids and derivatives	Amino acids and derivatives	-	3	4.03472e+07	3.08531e+07	4.17085e+07
NK10253223	168.06	94.06	167.058	C8H9NO3	[M+H]+	2-Amino-3-methoxybenzoic acid	Phenolic acids	Phenolic acids	3177-80-8	2	1.97265e+06	1.5256e+06	3.76188e+06
Lmcp000611	144.08	84.06	143.07	C5H9N3O2	[M+H]+	2-Amino-4,5-dihydro-1H-imidazole-4-acetic acid	Alkaloids	Alkaloids	69098-41-5	2	1.99473e+06	1.85762e+06	1.85549e+06
Zmmp000606	148.1	84.08	147.089	C6H13NO3	[M+H]+	2-amino-4-hydroxy-3-methylvaleric acid	Amino acids and derivatives	Amino acids and derivatives	-	3	4.25163e+06	3.80255e+06	4.41788e+06
Walp009429	374.36	312.33	373.356	C22H47NO3	[M+H]+	2-AminodocoSane-1,5,21-triol	Lipids	Sphingolipids	-	2	250079	255507	224988
Walp004752	218.21	88.08	217.204	C12H27NO2	[M+H]+	2-Aminododecane-1,4-diol	Lipids	Sphingolipids	-	1	378180	388840	412374
pmb0302	126.03	96.97	125.024	C2H8NO3P	[M+H]+	2-Aminoethylphosphonate	Others	Others	2041-14-7	3	242396	218495	218721
Walp007182	274.27	88.08	273.267	C16H35NO2	[M+H]+	2-Aminohexadecane-1,15-diol	Lipids	Sphingolipids	-	2	1.24013e+06	1.19936e+06	1.26198e+06
WaYp007721	290.27	242.25	289.262	C16H35NO3	[M+H]+	2-Aminohexadecane-1,16,16-triol	Lipids	Sphingolipids	-	3	47167.7	41345.8	60111
Walp007043	274.27	88.08	273.267	C16H35NO2	[M+H]+	2-Aminohexadecane-1,4-diol	Lipids	Sphingolipids	-	2	1.31217e+06	1.42994e+06	1.12649e+06
WaYp006462	290.27	228.23	289.262	C16H35NO3	[M+H]+	2-Aminohexadecane-1,5,15-triol	Lipids	Sphingolipids	-	3	310304	259128	259330
Walp008158	346.33	88.08	345.324	C20H43NO3	[M+H]+	2-AminoicoSane-1,5,19-triol	Lipids	Sphingolipids	-	2	27958.6	22371.5	33576.4
Walp007190	362.33	300.29	361.319	C20H43NO4	[M+H]+	2-AminoicoSane-1,5,7,19-tetraol	Lipids	Sphingolipids	-	1	181545	134071	177172
pme3017	104.07	58.07	103.063	C4H9NO2	[M+H]+	2-Aminoisobutyric acid	Organic acids	Organic acids	62-57-7	2	9.29928e+06	9.01504e+06	8.61057e+06
Walp008102	302.31	88.08	301.298	C18H39NO2	[M+H]+	2-Aminooctadecane-1,4-diol	Lipids	Sphingolipids	-	2	279183	314079	233297
Walp007170	318.302	88.0763	317.293	C18H39NO3	[M+H]+	2-Aminooctadecane-1,5,17-triol	Lipids	Sphingolipids	-	3	255595	207615	242395
MWS2076	110.06	65.04	109.053	C6H7NO	[M+H]+	2-Aminophenol	Alkaloids	Phenolamine	95-55-6	3	1.77019e+06	1.81222e+06	1.57907e+06
pmb0374	136.06	119.04	135.054	C5H5N5	[M+H]+	2-Aminopurine	Nucleotides and derivatives	Nucleotides and derivatives	452-06-2	1	6.11371e+07	6.67533e+07	5.2328e+07
Walp004906	262.24	88.08	261.23	C14H31NO3	[M+H]+	2-Aminotetradecane-1,11,13-triol	Lipids	Sphingolipids	-	3	178386	147414	118452
Walp006011	246.24	88.08	245.236	C14H31NO2	[M+H]+	2-Aminotetradecane-1,4-diol	Lipids	Sphingolipids	-	2	225323	240706	188197
WaYp005128	262.24	200.2	261.23	C14H31NO3	[M+H]+	2-Aminotetradecane-1,5,13-triol	Lipids	Sphingolipids	-	3	407123	308042	401483
mws5028	136.04	80.06	135.032	C7H5NO2	[M+H]+	2-Benzoxazolinone	Alkaloids	Alkaloids	59-49-4	2	180243	167464	197095
Zmmp001958	188.13	124.11	187.121	C9H17NO3	[M+H]+	2-Butenyl-4-Methyl-L-Threonine	Amino acids and derivatives	Amino acids and derivatives	81135-57-1	3	527983	505536	488537
Zbfn005376	487.12	163.04	488.132	C24H24O11	[M-H]-	2-Caffeoyl-6-(4-hydroxycinnamoyl)glucoside	Phenolic acids	Phenolic acids	-	3	282088	210106	224496
Zbfn006562	603.17	457.13	604.179	C29H32O14	[M-H]-	2-Cinnamoyl-6-caffeoyl-glucosyl-xylose	Phenolic acids	Phenolic acids	-	3	172391	181119	224759
Zbfn006821	587.17	441.15	588.184	C29H32O13	[M-H]-	2-Cinnamoyl-6-p-coumaroyl-glucosyl-xylose	Phenolic acids	Phenolic acids	-	3	74458.2	51293.5	65296.2
pmf0175	157.16	157.16	158.167	C10H22O	[M-H]-	2-Decanol	Others	Alcohol compounds	1120-06-5	3	275235	290089	307068
Zmjn003398	227.13	183.14	228.136	C12H20O4	[M-H]-	2-Dodecenedioic acid	Lipids	Free fatty acids	6402-36-4	2	1.71383e+06	1.47646e+06	1.01658e+06
MWStz063	170.15	152.14	169.147	C10H19NO	[M+H]+	2-Ethyl-2,6,6-trimethylpiperidin-4-one	Alkaloids	Piperidine alkaloids	133568-79-3	3	492530	695636	333096
Lmmp001673	302.12	140.07	301.116	C13H19NO7	[M+H]+	2-Ethyl-3-methylmaleimide-N-glucoside	Alkaloids	Alkaloids	-	3	178425	166431	211654
CYp007269	163.039	77.0392	162.032	C9H6O3	[M+H]+	2-Ethynyl-5-Methoxybenzo-1,4-Quinone	Others	Others	82511-23-7	3	261782	255678	275241
Lmzn006582	469.34	469.34	470.34	C30H46O4	[M-H]-	2-Formyl-3-hydroxy-A(1)-norlup-20(29)-en-28-oic acid (Colubrinic acid)	Terpenoids	Triterpene	-	3	4.79884e+06	3.6554e+06	3.33551e+06
mws0177	111.01	67.02	112.016	C5H4O3	[M-H]-	2-Furoic acid	Organic acids	Organic acids	88-14-2	3	7.59772e+06	8.22614e+06	9.32204e+06
Wagp006039	183.08	98.98	182.071	C6H15O4P	[M+H]+	2-Hexylphosphoric Acid	Others	Others	-	3	320316	227034	264004
Lmdn006025	287.06	125.02	288.063	C15H12O6	[M-H]-	2-Hydroxy-2,3-dihydrogenistein	Flavonoids	Isoflavones	-	2	1.83513e+06	1.87738e+06	1.7007e+06
Lmbn001288	131.03	87.04	132.042	C5H8O4	[M-H]-	2-Hydroxy-2-methyl-3-oxobutanoic acid	Organic acids	Organic acids	71698-08-3	3	196003	191960	226717
Lmrn001951	181.05	135.04	182.058	C9H10O4	[M-H]-	2-Hydroxy-3-(4-Hydroxyphenyl)Propanoic Acid	Phenolic acids	Phenolic acids	23508-35-2	3	112784	95243.2	157659
Lmrn003000	165.06	103.06	166.063	C9H10O3	[M-H]-	2-Hydroxy-3-phenylpropanoic acid	Phenolic acids	Phenolic acids	7326-19-4	3	22116.7	66329.7	47624.2
Lmmn006932	357.26	297.24	358.272	C20H38O5	[M-H]-	2-Hydroxy-4-methyl-3-tridecanoyloxypentanoic acid methyl ester	Lipids	Free fatty acids	-	3	5164.62	64275.1	159742
Lmmn004951	329.23	171.1	330.241	C18H34O5	[M-H]-	2-Hydroxy-4-methyl-3-undecanoyloxypentanoic acid methyl ester	Lipids	Free fatty acids	-	1	1.30492e+06	1.25311e+06	1.39158e+06
Ladn007064	279.1	235.11	280.11	C18H16O3	[M-H]-	2-Hydroxy-7-carboxy-1-methyl-5-ethenyl-9,10-dihydrophenanthrene	Others	Others	-	2	73917.1	69943.8	94489.3
Zmyp000878	284.099	152.057	283.092	C10H13N5O5	[M+H]+	2-Hydroxyadenosine	Nucleotides and derivatives	Nucleotides and derivatives	1818-71-9	3	4.14598e+07	3.81229e+07	3.93028e+07
Lmbn001930	121.03	77.04	122.037	C7H6O2	[M-H]-	2-Hydroxybenzaldehyde (Salicylaldehyde)	Others	Aldehyde compounds	90-02-8	3	49300.3	33686.4	39157.1
Lmmn001643	163.04	119.05	164.047	C9H8O3	[M-H]-	2-Hydroxycinnamic acid	Phenolic acids	Phenolic acids	583-17-5	1	1.0888e+07	8.65366e+06	7.91402e+06
Lmmn003323	271.23	225.22	272.235	C16H32O3	[M-H]-	2-Hydroxyhexadecanoic acid	Lipids	Free fatty acids	764-67-0	1	1.32978e+06	1.39921e+06	1.96847e+06
mws0341	131.07	85.07	132.079	C6H12O3	[M-H]-	2-Hydroxyisocaproic acid	Organic acids	Organic acids	20312-37-2	3	152496	131408	143169
Lcsn006335	243.2	197.19	244.204	C14H28O3	[M-H]-	2-Hydroxymyristic acid	Lipids	Free fatty acids	2507-55-3	3	43396.7	46893.9	46059.1
pmb3101	175.06	115.04	176.069	C7H12O5	[M-H]-	2-Isopropylmalic Acid	Organic acids	Organic acids	49601-06-1	1	2.08043e+07	1.67886e+07	2.06754e+07
Lmhp012042	355.28	263.24	354.277	C21H38O4	[M+H]+	2-Linoleoylglycerol	Lipids	Glycerol ester	3443-82-1	1	256511	266827	384628
Lmhp009190	679.39	263.24	678.383	C33H58O14	[M+H]+	2-Linoleoylglycerol-1,3-di-O-glucoside	Lipids	Glycerol ester	-	2	17423.6	13593.8	13986.6
Zbzp007301	293.21	55.05	292.204	C18H28O3	[M+H]+	2-Methoxy-6-undecyl-1,4-benzoquinone	Quinones	Quinones	-	1	267726	314560	274374
Lmgn002091	173.05	93.03	174.053	C7H10O5	[M-H]-	2-Methyl-3-oxoadipic acid	Organic acids	Organic acids	-	2	854580	721697	912701
Latp005327	233.08	191.07	232.073	C13H12O4	[M+H]+	2-Methyl-5-acetonyl-7-hydroxychromone	Others	Chromone	28955-30-8	2	429060	608101	411503
Latp003004	395.13	233.08	394.126	C19H22O9	[M+H]+	2-Methyl-5-acetonyl-7-hydroxychromone glucoside	Others	Chromone	-	3	104086	101715	135177
mws0924	145.05	101.06	146.058	C6H10O4	[M-H]-	2-Methylglutaric acid	Organic acids	Organic acids	617-62-9	3	1.02494e+06	1.04179e+06	1.0852e+06
mws0473	131.03	87.05	132.042	C5H8O4	[M-H]-	2-Methylsuccinic acid	Organic acids	Organic acids	498-21-5	3	1.58521e+06	1.69074e+06	1.44085e+06
Lcsp004886	398.15	266.11	397.142	C16H23N5O5S	[M+H]+	2-Methylthio-cis-zeatin riboside	Alkaloids	Alkaloids	52049-48-6	2	91649.3	63272.3	66347.5
Zbfn003867	491.12	161.02	492.127	C23H24O12	[M-H]-	2-O-(3,4-dihydroxyphenylacetyl)-6-O-caffeoylglucoside	Phenolic acids	Phenolic acids	-	3	52506	45006	67528.5
Labn004480	451.09	169.01	452.096	C20H20O12	[M-H]-	2-O-(4-Hydroxybenzoyl)-6-O-(Galloyl)-Beta-D-Glucopyranose	Phenolic acids	Phenolic acids	-	3	271939	232092	318241
Zbfn004301	475.12	161.02	476.132	C23H24O11	[M-H]-	2-O-(4-carboxylic acid phenethyl)-6-O-caffeoyl glucoside	Phenolic acids	Phenolic acids	-	3	52312.4	107127	95126.6
Lmhn102068	295.05	179.03	296.053	C13H12O8	[M-H]-	2-O-Caffeoylmalic acid	Phenolic acids	Phenolic acids	53755-04-7	3	1.16359e+06	1.07631e+06	1.04814e+06
pmn001533	645.13	169	646.138	C26H30O19	[M-H]-	2-O-Di-gallic acyl-Glucoside-Glucoside	Phenolic acids	Phenolic acids	-	3	148540	153596	141884
Hmln000873	331.07	169.01	332.074	C13H16O10	[M-H]-	2-O-Galloyl-D-glucose	Phenolic acids	Phenolic acids	-	2	1.77946e+07	2.06782e+07	1.42012e+07
Zbfn003572	457.13	323.08	458.142	C20H26O12	[M-H]-	2-O-caffeoyl-5-O-(5-(hydroxymethyl)tetrahydrofuran-2-ol)-glucose	Phenolic acids	Phenolic acids	-	3	58362.5	54250.3	56741.5
Lmyp003387	192.07	146.06	191.058	C10H9NO3	[M+H]+	2-Oxo-3,4-dihydro-1H-quinoline-3-carboxylic acid	Alkaloids	Quinoline alkaloids	246867-17-4	3	500831	633366	281491
Lmgn002184	173.05	93.03	174.053	C7H10O5	[M-H]-	2-Oxoheptanedionic acid	Organic acids	Organic acids	17126-90-8	2	855074	874044	975001
Wagn012030	653.38	397.14	654.383	C31H58O14	[M-H]-	2-Palmitoyl-Sn-Glycerol 3-O-Diglucoside	Lipids	Glycerol ester	-	2	6.73736e+06	6.87169e+06	8.69636e+06
Lmxp006440	331.28	313.27	330.277	C19H38O4	[M+H]+	2-Palmitoylglycerol	Lipids	Glycerol ester	23470-00-0	1	22755.1	26008.6	20780
ML10179289	105.07	77.04	122.073	C8H10O	[M-H2O+H]+	2-Phenylethanol	Others	Alcohol compounds	60-12-8	2	5.29705e+06	4.63787e+06	6.73664e+06
Labn004625	415.16	89.02	416.168	C19H28O10	[M-H]-	2-Phenylethyl beta-primeveroside	Others	Alcohol compounds	129932-48-5	3	205012	275838	322890
MWSslk106	122.1	105.07	121.089	C8H11N	[M+H]+	2-Phenylethylamine	Alkaloids	Benzylphenylethylamine alkaloids	156-28-5	2	6.03155e+06	5.49151e+06	7.77333e+06
Lmbp000728	121.06	77.04	120.058	C8H8O	[M+H]+	2-Phenyloxirane	Others	Others	20780-54-5	2	2.58929e+06	2.59351e+06	3.86273e+06
pme1216	122.02	78.03	123.032	C6H5NO2	[M-H]-	2-Picolinic acid	Alkaloids	Pyridine alkaloids	98-98-6	3	651419	636318	620265
MWSmce460	100.08	56.05	99.0684	C5H9NO	[M+H]+	2-Piperidone	Alkaloids	Piperidine alkaloids	675-20-7	1	456292	436515	436515
Zmgn001448	175.06	115.04	176.069	C7H12O5	[M-H]-	2-Propylmalic Acid	Organic acids	Organic acids	-	2	1.86105e+07	1.41988e+07	1.54291e+07
Lmbn002072	159.07	97.07	160.074	C7H12O4	[M-H]-	2-Propylsuccinic acid	Organic acids	Organic acids	618-57-5	3	67294.2	89232.2	82953.2
CYn003531	477.198	181.087	418.184	C19H30O10	[M+CH3COO]-	2-[4-(3-Hydroxypropyl)-2-methoxyphenoxy]-1,3-propanediol 1-glucoside	Phenolic acids	Phenolic acids	-	3	1.03442e+06	1.15826e+06	1.04244e+06
Zbqp000579	156.08	110.07	155.07	C6H9N3O2	[M+H]+	2-amino-3-(1H-pyrazol-1-yl)propanoic acid	Organic acids	Organic acids	2734-48-7	3	755349	767681	4.93445e+06
Walp007192	406.35	300.29	405.345	C22H47NO5	[M+H]+	2-aminodocoSane-1,6,19,20,21-pentaol	Lipids	Sphingolipids	-	2	26706.9	23825.2	18430.1
Wtmp011507	383.19	327.12	382.178	C23H26O5	[M+H]+	2-benzoyl-4-[(2r)-1-hydroxy-7-methyl-3-methylideneoct-6-en-1-yl]benzene-1,3,5-triol	Others	Ketone compounds	-	2	29983.8	61538.6	62384.2
Zmbn004194	189.08	129.06	190.084	C8H14O5	[M-H]-	2-hydroxy-2-isobutylsuccinic acid	Others	Others	-	3	2.51996e+06	2.12573e+06	1.43441e+06
Labn006085	315.07	109.03	316.079	C13H16O9	[M-H]-	2-hydroxy-3-O-β-D-glucopyranosylbenzoic acid	Phenolic acids	Phenolic acids	-	3	34497.5	73484.5	35997
Zmsp009398	655.38	313.27	654.383	C31H58O14	[M+H]+	2-hydroxy-3-{[(2r,3r,4s,5r,6r)-3,4,5-trihydroxy-6-({[(2s,3r,4s,5r,6r)-3,4,5-trihydroxy-6-(hydroxymethyl)oxan-2-yl]oxy}methyl)oxan-2-yl]oxy}propyl hexadecanoate	Others	Others	-	3	88617.7	73132.7	133775
Jmgn005927	287.06	125.03	288.063	C15H12O6	[M-H]-	2-hydroxynaringenin	Flavonoids	Flavanones	-	2	1.92793e+06	2.11336e+06	1.86045e+06
Wcdp001953	188.07	118.07	187.063	C11H9NO2	[M+H]+	2-methyl-1-nitronaphthalene	Others	Others	881-03-8	1	3.34253e+07	2.89206e+07	3.1564e+07
Lmhp011388	353.27	261.22	352.261	C21H36O4	[M+H]+	2-α-Linolenoyl-glycerol	Lipids	Glycerol ester	55268-58-1	1	1.9397e+06	1.90547e+06	2.5925e+06
Lmhp008513	677.37	261.22	676.367	C33H56O14	[M+H]+	2-α-Linolenoyl-glycerol-1,3-di-O-glucoside	Lipids	Glycerol ester	-	1	105928	168806	128005
Lmhp009526	515.32	261.22	514.314	C27H46O9	[M+H]+	2-α-Linolenoyl-glycerol-1-O-glucoside	Lipids	Glycerol ester	-	1	202520	125107	179397
Lakn001671	329.09	123.05	330.095	C14H18O9	[M-H]-	2-β-D-Glucopyranosyloxy-5-hydroxy-phenylacetic acid	Phenolic acids	Phenolic acids	-	2	143294	176180	123662
Lakn003294	343.1	181.05	344.111	C15H20O9	[M-H]-	2-β-D-Glucopyranosyloxy-5-hydroxyphenylacetic acidmethylester	Phenolic acids	Phenolic acids	-	1	473755	565933	498259
Yaln005580	585.24	537.21	586.241	C31H38O11	[M-H]-	23-Hydroxytoonacilide	Terpenoids	Triterpene	-	3	530493	425896	271633
Zmyn005384	299.26	253.26	300.266	C18H36O3	[M-H]-	2R-Hydroxyoctadecanoic Acid	Lipids	Free fatty acids	26633-48-7	1	169070	167392	179454
Zmyn004732	293.21	185.12	294.219	C18H30O3	[M-H]-	2R-hydroxy-9Z,12Z,15Z-octadecatrienoic acid	Lipids	Free fatty acids	-	2	854326	930573	979240
Lssp210167	625.32	463.27	624.315	C32H48O12	[M+H]+	2α,5α,14β-Triacetoxy-10β-O-(B-D glucopyranosy)taxa-4(20),11-diene	Others	Others	-	2	157955	138945	221374
Lssp210111	463.31	301.22	462.298	C27H42O6	[M+H]+	2α-Acetoxy-14β-[(S)-2-methyl-butyryloxy]-4(20),11-taxadiene	Others	Others	-	3	780492	767037	1.11871e+06
Lmgp004167	291.09	139.04	290.079	C15H14O6	[M+H]+	3',4,4',5,7-Pentahydroxyflavan (Luteoforol)	Flavonoids	Flavanols	13392-26-2	2	885681	1.10478e+06	951563
Lmtp003948	481.13	319.05	480.127	C22H24O12	[M+H]+	3',5',5,7-Tetrahydroxy-4'-methoxyflavanone-3'-O-glucoside	Flavonoids	Flavanones	-	2	3.99594e+07	3.72225e+07	3.87467e+07
Lmsp004301	451.12	289.07	450.116	C21H22O11	[M+H]+	3',5,5',7-Tetrahydroxyflavanone-7-O-glucoside	Flavonoids	Flavanones	-	2	6.3026e+06	5.06084e+06	5.01429e+06
Hmsp004125	303.09	123.04	302.079	C16H14O6	[M+H]+	3'-Deoxy-4-O-methylsappanol	Others	Alcohol compounds	-	3	151551	136767	133671
mws4113	353.14	295.06	354.147	C21H22O5	[M-H]-	3'-Hydroxy-4'-O-methylglabridin	Flavonoids	Other Flavonoids	175554-11-7	2	42571.6	44177.3	55477.1
Lmmn002131	461.11	400.96	462.116	C22H22O11	[M-H]-	3'-Methoxyorobol-7-O-glucoside	Phenolic acids	Phenolic acids	-	3	123858	82678.3	156259
CYp003068	493.181	175.109	492.174	C23H28N2O10	[M+H]+	3'-O-Methyl-6-hydroxygallocatechin 3-O-(N-Ethylglutamine ester)	Flavonoids	Flavanols	-	3	1.0232e+07	5.81974e+06	4.483e+06
CYp003870	645.191	175.109	644.185	C30H32N2O14	[M+H]+	3'-O-Methyl-6-hydroxygallocatechin 3-O-(N-Ethylglutamine ester) 3'-Gallate	Flavonoids	Flavanols	-	3	6.31127e+06	4.92034e+06	6.31637e+06
Lmmp003109	305.1	139.04	304.095	C16H16O6	[M+H]+	3'-O-Methyl-epicatechin	Flavonoids	Flavanols	76549-34-3	2	384050	187785	397099
Yphn011804	453.192	453.197	454.199	C26H30O7	[M-H]-	3'-O-Methyldiplacol	Flavonoids	Flavanonols	-	3	50749.8	59767.8	77890.6
Wayn004109	477.07	315.01	478.075	C21H18O13	[M-H]-	3'-O-Methylellagic acid 4-O-beta-D-glucoside	Tannins	Tannin	-	1	3.10572e+06	1.77587e+06	4.97804e+06
CYp004551	629.198	175.109	628.19	C30H32N2O13	[M+H]+	3'-O-Methylgallocatechin 3-O-(N-Ethylglutamine ester) 4'-Gallate	Flavonoids	Flavanols	-	3	2.09985e+06	1.60796e+06	1.99674e+06
CYp003564	477.185	175.108	476.18	C23H28N2O9	[M+H]+	3'-O-Methylgallocatechin 3-O-(N-Ethylglutamine ester)	Flavonoids	Flavanols	-	3	3.75956e+06	2.67599e+06	2.54391e+06
Zbsp004450	479.12	317.07	478.111	C22H22O12	[M+H]+	3'-O-Methyltricetin-7-O-glucoside	Flavonoids	Flavones	-	3	1.39148e+06	1.72033e+06	1.60938e+06
ZbYn010300	639.36	255.23	580.346	C28H52O12	[M+CH3COOH-H]-	3'-Palmitoyl sucrose	Lipids	Free fatty acids	-	1	89831.7	107764	87797.7
ZbYn009262	661.35	277.22	602.33	C30H50O12	[M+CH3COOH-H]-	3'-linoleoyl sucrose	Lipids	Free fatty acids	-	1	180397	175694	272206
Zblp004717	625.17	317.07	624.169	C28H32O16	[M+H]+	3'-methoxyquercetin-3-O-L-rhamnosyl(1→2)-glucopyranoside	Flavonoids	Flavonols	-	3	481166	691475	749342
Lmyn012274	469.33	469.33	470.34	C30H46O4	[M-H]-	3,25-Epoxy-3-hydroxyolean-18-en-28-oic acid (Semimoronic acid)	Terpenoids	Triterpene	102053-38-3	3	7.5839e+06	5.58216e+06	4.47371e+06
Lajp002709	323.07	139.04	322.069	C15H14O8	[M+H]+	3,3',4',5,6,7,8-Heptahydroxyflavan	Flavonoids	Flavanols	-	1	1.75265e+06	2.07414e+06	1.61504e+06
Zmlp007578	345.06	313.03	344.053	C17H12O8	[M+H]+	3,3',4-O-Trimethylellagic acid	Tannins	Tannin	1617-49-8	3	225018	227671	283882
Wayn005368	491.08	329.03	492.09	C22H20O13	[M-H]-	3,3'-Di-O-Methylellagic acid 4'-glucoside	Tannins	Tannin	51803-68-0	3	533595	533531	737111
Zbln006102	329.03	298.98	330.038	C16H10O8	[M-H]-	3,3'-O-Dimethylellagic Acid	Tannins	Tannin	2239-88-5	1	462579	489623	618804
Zmlp005019	463.09	331.05	462.08	C21H18O12	[M+H]+	3,3'-O-Dimethylellagic Acid-4'-O-arabinoside	Tannins	Tannin	-	3	33940.1	32684	22630.1
Wdbn006607	357.13	151.04	358.142	C20H22O6	[M+H]+	3,3'-bis(3,4-dihydro-4-hydroxy-6-methoxy-2H-1-benzopyran)	Others	Others	-	3	4.12121e+06	5.04229e+06	4.23691e+06
Lmzn001925	239.09	195.1	240.1	C12H16O5	[M-H]-	3,4'-Dihydroxy-3'-methoxybenzenepentanoic acid	Phenolic acids	Phenolic acids	-	1	31065.4	57115.5	24414.8
Lmsp004137	289.07	163.04	288.063	C15H12O6	[M+H]+	3,4,2',4',6'-Pentahydroxychalcone	Flavonoids	Chalcones	73692-51-0	3	909766	955723	738651
Lmhn000921	481.06	301	482.07	C20H18O14	[M-H]-	3,4,5,3',4',5'-Hexahydroxydiphenoyl Acid-glucose	Tannins	Tannin	-	2	2.50193e+06	3.25846e+06	2.66471e+06
Wbtp003318	247.06	153.02	246.053	C13H10O5	[M+H]+	3,4,5,3'-tetrahydroxybenzophenone	Flavonoids	Other Flavonoids	-	2	684791	814226	591420
Layp003558	347.13	185.08	346.126	C15H22O9	[M+H]+	3,4,5-Trimethoxyphenol-1-O-β-D-glucoside	Others	Others	-	3	47856.1	33884.5	29686.7
Zbfn003643	477.16	293.09	478.169	C20H30O13	[M-H]-	3,4,5-Trimethoxyphenol-β-D-apiofuranosyl-(1→6)-O-β-D-glucopyranoside	Others	Others	-	3	73164.2	108501	69906.4
Zahn005516	195.07	150.03	196.074	C10H12O4	[M-H]-	3,4,5-trimethoxybenzaldehyde	Phenolic acids	Phenolic acids	86-81-7	3	5179.54	5179.54	5179.54
Wchn002309	483.08	169.01	484.085	C20H20O14	[M-H]-	3,4-Di-O-Galloyl-D-Glucose	Phenolic acids	Phenolic acids	-	1	2.99698e+06	3.02318e+06	2.07071e+06
CYn006184	483.13	163.04	484.137	C25H24O10	[M-H]-	3,4-Di-O-p-Coumaroylquinic acid	Phenolic acids	Phenolic acids	-	3	8.87131e+06	7.6893e+06	9.28084e+06
Zmhn004909	477.06	169.01	478.075	C21H18O13	[M-H]-	3,4-Digalloylshikimic acid	Phenolic acids	Phenolic acids	-	1	6.10838e+06	6.09371e+06	9.87696e+06
Lahp003986	435.13	273.08	434.121	C21H22O10	[M+H]+	3,4-Dihydro-4-(4'-hydroxyphenyl)-5,7-dihydroxycoumarin glucoside	Lignans and Coumarins	Coumarins	-	3	316155	209008	201643
Lmjn003376	483.151	137.024	484.158	C22H28O12	[M-H]-	3,4-Dihydrocatalposide	Terpenoids	Monoterpenoids	-	3	126935	122241	122291
Wbmp003788	389.22	209.15	388.21	C19H32O8	[M+H]+	3,4-Dihydroxy-7,8-dihydro-β-ionone-4-O-β-D-glucoside	Terpenoids	Sesquiterpenoids	-	3	2.37782e+06	5.06911e+06	3.43781e+06
pme3827	198.08	152.07	197.069	C9H11NO4	[M+H]+	3,4-Dihydroxy-L-phenylalanine (L-Dopa)	Amino acids and derivatives	Amino acids and derivatives	59-92-7	2	268334	291461	243732
pme2598	167.03	123.05	168.042	C8H8O4	[M-H]-	3,4-Dihydroxybenzeneacetic acid	Phenolic acids	Phenolic acids	102-32-9	3	3.44583e+06	3.31716e+06	3.18076e+06
mws0183	153.02	109.03	154.027	C7H6O4	[M-H]-	3,4-Dihydroxybenzoic acid (Protocatechuic acid)	Phenolic acids	Phenolic acids	99-50-3	3	3.45707e+07	2.98842e+07	2.69255e+07
Sakn002857	447.15	315.11	448.158	C19H28O12	[M-H]-	3,4-Dihydroxyphenethyl alcohol-8-O-[β-D-apinosyl(1→3)]-β-D-glucoside	Others	Alcohol compounds	-	3	114563	73394.6	57599.3
MWStz104	182.08	124.05	181.074	C9H11NO3	[M+H]+	3,4-Dimethoxybenzamide	Alkaloids	Alkaloids	1521-41-1	3	87641.1	116851	58990
pmb2620	207.07	133.07	208.074	C11H12O4	[M-H]-	3,4-Dimethoxycinnamic acid	Phenolic acids	Phenolic acids	2316-26-9	3	32088.5	17812.1	26743.5
Wayn006301	408.99	329.03	409.994	C16H10O11S	[M-H]-	3,4-Dimethylellagic acid 4'-sulfate	Tannins	Tannin	-	3	265334	206834	201974
Lmmp003530	345.17	137.06	344.162	C20H24O5	[M+H]+	3,4-Divanillyltetrahydrofuran	Lignans and Coumarins	Lignans	34730-78-4	3	279263	308499	262797
CYp005914	467.133	147.044	466.126	C25H22O9	[M+H]+	3,4-O-Di-p-Coumaroylshikimic acid	Phenolic acids	Phenolic acids	-	3	1.58874e+06	2.98018e+06	2.52199e+06
Zbjn003262	677.17	191.06	678.18	C31H34O17	[M-H]-	3,4-O-di-Caffeoyl-1-O-glucoside Quinic Acid	Phenolic acids	Phenolic acids	-	3	118928	94473.1	100979
Jmzn006005	177.06	117.04	178.063	C10H10O3	[M-H]-	3,4-methylenedioxy cinnamyl alcohol	Others	Alcohol compounds	58095-76-4	2	2.67823e+06	1.79634e+06	1.69386e+06
Lahp003422	459.09	139.04	458.085	C22H18O11	[M+H]+	3,5,3',4',5'-penta-hydroxyflavan-7-gallate	Flavonoids	Flavanols	-	2	7.22194e+07	7.7038e+07	7.25133e+07
Lmjp004941	301.07	286.05	300.063	C16H12O6	[M+H]+	3,5,4'-Trihydroxy-7-methoxyflavone (Rhamnocitrin)	Flavonoids	Flavonols	569-92-6	1	220058	258420	235723
pmp000117	433.15	403.11	432.142	C22H24O9	[M+H]+	3,5,6,7,8,3',4'-Heptamethoxyflavone	Flavonoids	Flavonols	1178-24-1	1	176875	231240	100415
Wagp009375	343.12	313.07	342.11	C19H18O6	[M+H]+	3,5,6,7-Tetramethoxyflavone	Flavonoids	Flavonols	75413-07-9	3	1.38221e+06	1.58453e+06	1.26518e+06
Zbqn006065	285.04	133.03	286.048	C15H10O6	[M-H]-	3,5,7,2'-Tetrahydroxyflavone; Datiscetin	Flavonoids	Flavonols	480-15-9	1	620778	569262	628506
Hmyp002315	303.04	257.04	302.043	C15H10O7	[M+H]+	3,5,7,4'-Tetrahydroxy-Coumaronochromone	Others	Chromone	-	1	517975	761279	464139
mws0914	271.06	151	272.068	C15H12O5	[M-H]-	3,5,7-Trihydroxyflavanone (Pinobanksin)	Flavonoids	Flavanonols	548-82-3	1	3.98174e+06	3.96394e+06	4.43513e+06
Lmsn003367	247.02	191.03	248.032	C12H8O6	[M-H]-	3,5,9-Trihydroxy-7,8-dihydrocyclopenta[g]chromene-2,6-dione	Others	Others	-	3	94097.1	53427.2	74377.8
Wasn002043	485.09	315.07	486.101	C20H22O14	[M-H]-	3,5-Di-Galloyl Sorbitol	Phenolic acids	Phenolic acids	-	1	8.43217e+06	7.14657e+06	4.94871e+06
CYn006270	483.131	163.04	484.137	C25H24O10	[M-H]-	3,5-Di-O-p-Coumaroylquinic acid	Phenolic acids	Phenolic acids	-	3	3.88832e+06	6.74702e+06	7.60191e+06
Lahp002608	188.07	118.07	187.063	C11H9NO2	[M+H]+	3,5-Dihydro-2H-Furo[3,2-C]Quinolin-4-One	Alkaloids	Quinoline alkaloids	-	1	4.63516e+07	4.52981e+07	4.76433e+07
HJN037	183.03	124.02	184.037	C8H8O5	[M-H]-	3,5-Dihydroxy-4-methoxybenzoic acid; 4-O-Methylgallic Acid	Phenolic acids	Phenolic acids	4319-02-2	1	3.33168e+07	2.05123e+07	3.74518e+07
Latp011219	149.1	121.06	148.088	C10H12O	[M+H]+	3,5-Dimethyl-2,3-dihydrobenzofuran	Others	Others	-	2	1.41487e+07	1.41527e+07	1.39674e+07
Ladn001231	411.02	241	412.031	C13H16O13S	[M-H]-	3,5-dihydroxy-4-{[(2s,3r,4s,5s,6r)-3,4,5-trihydroxy-6-[(sulfooxy)methyl]oxan-2-yl]oxy}benzoic acid	Phenolic acids	Phenolic acids	-	1	8.82959e+07	8.8398e+07	8.33263e+07
Lmsn004970	503.12	179.04	504.127	C24H24O12	[M-H]-	3,6-Di-O-caffeoyl glucose	Phenolic acids	Phenolic acids	-	3	470248	501005	428089
mws0917	329.07	314.04	330.074	C17H14O7	[M-H]-	3,7-Di-O-methylquercetin	Flavonoids	Flavonols	2068-02-2	3	136777	140014	156233
Hmsp003093	179.03	77.04	178.027	C9H6O4	[M+H]+	3,7-Dihydroxychromen-4-one	Others	Chromone	-	2	517975	505049	507090
Lmsn012425	471.35	277.22	472.355	C30H48O4	[M-H]-	3,7-Dihydroxyolean-12-en-28-oic acid (Rubusic acid)	Terpenoids	Triterpene	23984-26-1	2	96938.9	89281.3	146751
CYp006135	466.265	81.0705	448.231	C21H36O10	[M+NH4]+	3,7-Dimethyl-2,6-Octadienyl 6-O-(beta-D-Xylopyranosyl)-beta-D-glucopyranoside	Others	Others	-	3	1.69014e+07	1.39138e+07	1.67626e+07
CYp005774	496.276	163.061	478.241	C22H38O11	[M+NH4]+	3,7-Dimethyl-2,6-octadienyl 6-O-(Beta-D-Glucopyranosyl)-Beta-D-glucopyranoside	Others	Others	-	3	294398	329203	406645
Zjbn102529	269.08	211.04	270.089	C16H14O4	[M-H]-	3,7-dihydroxy-2,4-dimethoxyphenanthrene	Others	Others	-	3	67898.8	100170	60013.1
Lacp004926	433.11	271.06	432.105	C21H20O10	[M+H]+	3,8-Dihydroxy-1-methoxy-9,10-anthraquinone glucoside	Quinones	Anthraquinone	-	3	127686	167754	108598
Lmdn007639	255.07	119.05	256.074	C15H12O4	[M-H]-	3,9-Dihydroxypterocarpan	Flavonoids	Isoflavones	61135-91-9	3	20954.1	18884.3	28165.6
Lamn006238	477.13	315.09	478.147	C23H26O11	[M-H]-	3,9-dihydroeucomnalin glucoside	Flavonoids	Other Flavonoids	-	3	594405	680659	658384
Zbqp000710	198.12	154.13	197.116	C9H15N3O2	[M+H]+	3-(1H-imidazol-5-yl)-2-(trimethylammonio)propanoate	Alkaloids	Alkaloids	-	3	141184	129289	82950.5
Hmmp001541	298.11	136.06	297.1	C17H15NO4	[M+H]+	3-(3',5'-Dimethoxy-4'-hydroxy-benzylidene')-2-indolinone	Alkaloids	Plumerane	-	2	39150.5	34385.7	70374.3
Lacp005171	371.21	133.1	370.199	C19H30O7	[M+H]+	3-(3'-Hydroxybutyl)-2,4,4-trimethylcyclohexa-2,5-dienone glucoside	Terpenoids	Sesquiterpenoids	-	3	72648.1	48524.4	48119.2
mws0346	165.06	106.04	166.063	C9H10O3	[M-H]-	3-(3-Hydroxyphenyl)-propionic acid	Phenolic acids	Phenolic acids	621-54-5	3	49869.8	38131.3	48395
Wagp008829	200.11	158.06	199.1	C13H13NO	[M+H]+	3-(3-Methyl-2-Butenoyl)-1H-Indole	Alkaloids	Plumerane	-	2	40991.6	45039.2	49598.1
mws0467	165.06	119.05	166.063	C9H10O3	[M-H]-	3-(4-Hydroxyphenyl)-propionic acid	Phenolic acids	Phenolic acids	501-97-3	3	122446	153055	99251.5
Wbkp005691	271.11	225.1	270.1	C15H14N2O3	[M+H]+	3-(4-methoxy-9H-pyrido[3,4-b]indol-1-yl)propanoic acid	Alkaloids	Alkaloids	-	1	1.65586e+06	1.49181e+06	2079567
Lhcp090202	517.39	425.34	516.381	C32H52O5	[M+H]+	3-(Acetyloxy)-13,15-dihydroxyoleanan-12-one (Rubiprasin A)	Terpenoids	Triterpene	-	2	133357	145763	125832
Zmdp000441	178.05	88.04	177.046	C6H11NO3S	[M+H]+	3-(Allylsulphinyl)-L-alanine; Alliin	Amino acids and derivatives	Amino acids and derivatives	17795-26-5	3	209156	265459	192819
Wasn003197	323.13	179.06	324.142	C13H24O9	[M-H]-	3-(Beta-D-Glucopyranosyloxy)-5-Hydroxyhexanoic Acid Methyl Ester	Organic acids	Organic acids	-	3	385365	375890	338841
CYp006569	176.107	131.05	175.1	C11H13NO	[M+H]+	3-(Dimethylamino)-2-Phenylacrolein	Alkaloids	Alkaloids	15131-89-2	3	309157	237991	358290
Zbfn003303	337.09	163.04	338.1	C16H18O8	[M-H]-	3-(Hydroxycinnamoyl)-quinic acid	Phenolic acids	Phenolic acids	-	1	8.27866e+07	9.28135e+07	8.44788e+07
Zbqp000676	203.15	116.07	202.143	C8H18N4O2	[M+H]+	3-(triazan-2-yl)propyl L-prolinate	Amino acids and derivatives	Amino acids and derivatives	-	3	84283.1	80172.4	331978
Lhhp102901	361.16	189.09	360.157	C20H24O6	[M+H]+	3-(α,4-Dihydroxy-3-methoxybenzyl)-4-(hydroxy-3-methoxybenzyl)	Others	Others	-	1	109171	256222	79398.6
mws0444	152.04	108.05	153.043	C7H7NO3	[M-H]-	3-Aminosalicylic acid	Phenolic acids	Phenolic acids	570-23-0	3	26632.9	26632.9	26632.9
MWS1777	128.03	93.06	127.019	C6H6ClN	[M+H]+	3-Chloroaniline	Alkaloids	Alkaloids	108-42-9	1	1.8261e+07	1.44768e+07	1.61623e+07
CYn007140	483.13	321.099	484.137	C25H24O10	[M-H]-	3-Cinnamoyl-5-Caffeoylquinic acid	Phenolic acids	Phenolic acids	-	3	4.61192e+07	5.42037e+07	5.12763e+07
CYn007594	467.135	321.099	468.142	C25H24O9	[M-H]-	3-Cinnamoyl-5-p-Coumaroylquinic acid	Phenolic acids	Phenolic acids	-	3	2.04077e+07	1.89032e+07	2.78674e+07
CYp007200	451.139	147.045	450.131	C25H22O8	[M+H]+	3-Cinnamyl-5-p-coumaryl shikimic acid	Phenolic acids	Phenolic acids	-	3	1.19404e+07	1.39765e+07	1.39953e+07
CYp005500	323.113	131.05	322.105	C16H18O7	[M+H]+	3-Cinnamoylquinic acid	Phenolic acids	Phenolic acids	-	3	5.24528e+06	4.7676e+06	4.60761e+06
Lmbn000198	133.01	71.01	134.022	C4H6O5	[M-H]-	3-Dehydro-L-Threonic Acid	Others	Saccharides	-	1	2.67282e+07	2.52174e+07	2.11139e+07
CYn003683	457.077	303.051	458.085	C22H18O11	[M-H]-	3-Dehydroshikimic Acid 5-(3-Methylsalicyloyl)Gallate	Phenolic acids	Phenolic acids	-	3	1.02502e+06	1.37228e+06	1.26829e+06
CYn002763	473.074	319.046	474.08	C22H18O12	[M-H]-	3-Dehydroshikimic Acid 5-(3-Vanilloyl)Gallate	Phenolic acids	Phenolic acids	-	3	2.99046e+06	2.96394e+06	2.55639e+06
Lchp000221	207.06	91.05	206.058	C11H10O4	[M+H]+	3-Ethylidene-7-hydroxy-6-methoxyphthalide	Others	Lactones	-	3	73326.6	63742.8	78658.8
CYn004760	489.104	337.094	490.111	C23H22O12	[M-H]-	3-Galloyl-5-p-Coumaroylquinic acid	Phenolic acids	Phenolic acids	-	3	7.85494e+06	8.29929e+06	1.10655e+07
Zbyn001562	343.07	191.06	344.075	C14H16O10	[M-H]-	3-Galloylquinic acid	Phenolic acids	Phenolic acids	17365-11-6	1	1.30947e+08	1.14459e+08	1.0684e+08
pmn001515	325.06	93.03	326.064	C14H14O9	[M-H]-	3-Galloylshikimic acid	Phenolic acids	Phenolic acids	110082-91-2	1	76109.2	54808.6	77266.9
Zmpn000638	130.05	88.04	131.07	C4H9N3O2	[M-H]-	3-Guanidinopropionic acid	Organic acids	Organic acids	353-09-3	3	445256	507086	612673
ZbBn012715	411.28	155.04	412.283	C23H40O6	[M-H]-	3-Hexadecyl-ShikimicAcid	Lipids	Free fatty acids	-	2	73204.7	85052.7	241175
MWSHC20102	197.08	151.04	196.074	C10H12O4	[M+H]+	3-Hydroxy-1-(4-Hydroxy-3-Methoxyphenyl)Propan-1-One	Others	Ketone compounds	2196-18-1	1	449867	774958	495935
Zjxp110304	295.23	151.11	294.219	C18H30O3	[M+H]+	3-Hydroxy-3,7,11-trimethyldodeca-1,6E,10-trien-9-yl isobutyrate	Terpenoids	Sesquiterpenoids	-	3	337973	364262	218188
pme2914	161.05	99.05	162.053	C6H10O5	[M-H]-	3-Hydroxy-3-methylpentane-1,5-dioic acid	Amino acids and derivatives	Amino acids and derivatives	503-49-1	2	1.91032e+06	2.06358e+06	2.03971e+06
pmn001690	327.14	165.09	328.152	C16H24O7	[M-H]-	3-Hydroxy-4-isopropylbenzylalcohol-3-O-glucoside	Others	Alcohol compounds	-	3	121978	73528.9	93817.3
MWSslk066	169.05	65.04	168.042	C8H8O4	[M+H]+	3-Hydroxy-4-methoxybenzoic acid; Isovanillic Acid	Phenolic acids	Phenolic acids	645-08-9	3	44463.8	75239.3	37285.6
Wchn003545	453.11	313.06	454.111	C20H22O12	[M-H]-	3-Hydroxy-5-Methoxyphenyl-6-O-Galloyl-Beta-D-Galactopyranoside	Others	Others	-	3	30626.7	40702.7	17501.7
pmn001547	589.12	437.1	590.127	C27H26O15	[M-H]-	3-Hydroxy-5-Methylphenol-1-O-(6'-Digalloyl)Glucoside	Phenolic acids	Phenolic acids	-	3	67954.8	115157	108577
Lhdp120312	373.22	135.12	372.215	C19H32O7	[M+H]+	3-Hydroxy-7,8-dehydro-ionol-9-O-β-D-glucopyranoside	Terpenoids	Monoterpenoids	-	3	126068	102715	43124.7
MWS04559g	182.08	136.08	181.074	C9H11NO3	[M+H]+	3-Hydroxy-L-phenylalanine	Amino acids and derivatives	Amino acids and derivatives	587-33-7	1	2.54841e+07	2.25891e+07	2.89832e+07
Wagp005297	373.22	211.17	372.215	C19H32O7	[M+H]+	3-Hydroxy-beta-ionol 3-Glucoside	Others	Others	-	3	278527	85434.1	94276.1
Zmyn005252	285.24	239.24	286.251	C17H34O3	[M-H]-	3-Hydroxy-palmitic acid methyl ester	Lipids	Free fatty acids	51883-36-4	3	15636.2	15160.3	20584.5
MWSmce248	163.04	119.05	164.047	C9H8O3	[M-H]-	3-Hydroxycinnamic Acid	Phenolic acids	Phenolic acids	14755-02-3	1	8.08787e+06	1.08136e+07	9.59667e+06
Zbsp011826	441.37	441.37	440.365	C30H48O2	[M+H]+	3-Hydroxylup-20(29)-en-28-al (Betulinaldehyde)	Terpenoids	Triterpene	13159-28-9	2	954318	976297	670490
Lmqn008288	299.26	299.26	300.266	C18H36O3	[M-H]-	3-Hydroxyoctadecanoic Acid	Lipids	Free fatty acids	45261-96-9	2	251497	201985	260993
pme3381	165.06	106.04	166.063	C9H10O3	[M-H]-	3-Hydroxyphenylacetic Acid Methyl Ester	Phenolic acids	Phenolic acids	42058-59-3	3	54062.4	43837.1	20536.3
Lmsn005430	603.14	289.07	604.143	C28H28O15	[M-H]-	3-Hydroxyphloretin-4'-O-(2''-O-galloyl)glucoside	Flavonoids	Chalcones	-	2	119486	163662	131520
Zbtn005022	451.12	167.03	452.132	C21H24O11	[M-H]-	3-Hydroxyphloretin-4'-O-glucoside	Flavonoids	Chalcones	-	3	112347	136521	71108.5
pme2601	89.02	59.01	90.0317	C3H6O3	[M-H]-	3-Hydroxypropanoic acid	Organic acids	Organic acids	503-66-2	3	94971.8	176719	176874
pma6298	96.04	68.05	95.0371	C5H5NO	[M+H]+	3-Hydroxypyridine	Alkaloids	Pyridine alkaloids	109-00-2	3	5.82418e+06	6.99248e+06	5.66864e+06
mws4053	455.35	455.35	456.36	C30H48O3	[M-H]-	3-Hydroxyurs-12-en-28-oic acid (Ursolic acid)	Terpenoids	Triterpene	77-52-1	3	142108	122438	210563
Hmmp001310	188.071	118.065	187.063	C11H9NO2	[M+H]+	3-Indoleacrylic acid	Alkaloids	Plumerane	1204-06-4	1	3.29543e+07	2.68923e+07	3.56742e+07
Lmbn001754	175.06	115.04	176.069	C7H12O5	[M-H]-	3-Isopropylmalic Acid	Organic acids	Organic acids	921-28-8	2	2.21221e+07	1.54282e+07	2.01927e+07
mws0823	115.04	71.01	116.047	C5H8O3	[M-H]-	3-Methyl-2-Oxobutanoic acid	Organic acids	Organic acids	759-05-7	3	192314	228415	174445
Lmbn002737	119.05	93.03	120.058	C8H8O	[M-H]-	3-Methylbenzaldehyde	Others	Aldehyde compounds	620-23-5	2	95238.2	110543	107142
Wafn003429	441.2	249.13	382.184	C16H30O10	[M+CH3COOH-H]-	3-Methylbutyl 6-O-(alpha-L-arabinopyranosyl)-beta-D-glucopyranoside	Others	Alcohol compounds	-	1	1.03762e+06	1.11608e+06	1.10327e+06
pme1266	167.06	124.05	166.049	C6H6N4O2	[M+H]+	3-Methylxanthine	Nucleotides and derivatives	Nucleotides and derivatives	1076-22-8	3	7.62083e+06	7.82561e+06	8.67771e+06
Zbfn004495	533.13	323.08	534.137	C25H26O13	[M-H]-	3-O-(3,5-Dimethoxy-4-hydroxybenzoyl)-4-O-caffeoylquinic acid	Phenolic acids	Phenolic acids	-	3	122729	94912.3	93290.3
Wasn002095	357.08	183.03	358.09	C15H18O10	[M-H]-	3-O-(3-O-Methylgalloyl) Quinic acid	Phenolic acids	Phenolic acids	-	1	68238.2	74184.5	128535
CYn002538	357.083	191.057	358.09	C15H18O10	[M-H]-	3-O-(3-O-Methylgalloyl)Quinic Acid	Phenolic acids	Phenolic acids	-	3	1.35607e+07	1.31802e+07	2.0312e+07
WaYp004929	309.1	147.04	308.09	C15H16O7	[M+H]+	3-O-(p-coumaroyl) 3-Hydroxy-3-methylglutaric acid	Phenolic acids	Phenolic acids	-	2	5.28084e+06	7.81078e+06	9.08567e+06
CYn005614	499.124	337.093	500.132	C25H24O11	[M-H]-	3-O-Caffeoyl-4-O-p-Coumaroylquinic acid	Phenolic acids	Phenolic acids	-	3	3.92358e+06	4.2148e+06	5.41542e+06
CYn005736	499.125	337.094	500.132	C25H24O11	[M-H]-	3-O-Caffeoyl-5-O-p-Coumaroylquinic acid	Phenolic acids	Phenolic acids	-	3	3.89065e+06	5.08131e+06	5.11651e+06
CYp006810	467.135	163.039	466.126	C25H22O9	[M+H]+	3-O-Cinnamoyl-5-O-caffeoylshikimic acid	Phenolic acids	Phenolic acids	-	3	5.54111e+06	6.14579e+06	6.51286e+06
Zmhn003297	495.08	343.07	496.085	C21H20O14	[M-H]-	3-O-Digalloyl quinic acid	Phenolic acids	Phenolic acids	-	2	2.15197e+06	1.85788e+06	2.65913e+06
CYn003645	367.103	193.051	368.111	C17H20O9	[M+H]+	3-O-Feruloylquinic acid	Phenolic acids	Phenolic acids	1899-29-2	3	1.30471e+06	2.16679e+06	2.7344e+06
Lczp000060	619.09	153.02	618.086	C27H22O17	[M+H]+	3-O-Galloyl-4,6-(S)-HHDP-D-glucose	Tannins	Tannin	-	3	105822	60761.7	80835.4
Lmsn001900	633.07	301	634.081	C27H22O18	[M-H]-	3-O-Galloyl-4,6-(S)-HHDP-β-D-glucose	Phenolic acids	Phenolic acids	-	2	350253	162403	484877
Hmln000659	331.07	169.01	332.074	C13H16O10	[M-H]-	3-O-Galloyl-D-glucose	Phenolic acids	Phenolic acids	-	1	2.29239e+07	2.00604e+07	1.803e+07
Wchn001739	331.07	211.03	332.074	C13H16O10	[M-H]-	3-O-Galloyl-Glucose	Phenolic acids	Phenolic acids	-	2	2.36942e+06	1.74404e+06	1.86061e+06
Zbyp004485	481.1	153.02	480.09	C21H20O13	[M+H]+	3-O-Galloylbergenin	Lignans and Coumarins	Coumarins	-	2	265381	279724	201739
CYn005375	881.163	425.089	882.164	C44H34O20	[M-H]-	3-O-Galloylepiafzelechin-(4beta->6)-Epigallocatechin-3-O-Gallate	Tannins	Tannin	-	3	9.54276e+06	9.21135e+06	1.31321e+07
CYn005197	881.163	711.139	882.164	C44H34O20	[M-H]-	3-O-Galloylepiafzelechin-(4beta->8)-Epigallocatechin-3-O-Gallate	Tannins	Tannin	-	3	700368	619646	598885
Lmqn004838	315.01	299.99	316.022	C15H8O8	[M-H]-	3-O-Methylellagic acid	Tannins	Tannin	-	1	4.76644e+06	4.10985e+06	7.46508e+06
pme0309	183.03	124.02	184.037	C8H8O5	[M-H]-	3-O-Methylgallic Acid	Phenolic acids	Phenolic acids	3934-84-7	1	1.59431e+07	1.38452e+07	2.12564e+07
Lmmn004912	315.05	300.03	316.058	C16H12O7	[M-H]-	3-O-Methylquercetin	Flavonoids	Flavonols	1486-70-0	2	1.66107e+06	1.58161e+06	1.52928e+06
Lhmp122024	501.14	163.04	500.132	C25H24O11	[M+H]+	3-O-caffeioyl p-coumarinoyl quinic acid	Others	Others	-	2	42866.2	24497.6	103220
Zbyn004267	729.14	407.07	730.149	C37H30O16	[M-H]-	3-O-galloylprocyanidin B1	Tannins	Proanthocyanidins	-	1	807145	603681	678940
Waln003350	341.09	195.05	342.095	C15H18O9	[M-H]-	3-O-p-Coumaroyl Galactonic Acid	Phenolic acids	Phenolic acids	-	3	982992	796764	900851
Lmsp004151	629.11	163.04	628.106	C29H24O16	[M+H]+	3-O-p-Coumaroyl-4,6-(S)-HHDP-β-D-glucose	Phenolic acids	Phenolic acids	-	3	58259.9	53514.2	35850.8
pmn001421	337.09	191.06	338.1	C16H18O8	[M-H]-	3-O-p-Coumaroylquinic acid	Phenolic acids	Phenolic acids	87099-71-6	3	4.29458e+07	3.80962e+07	3.42666e+07
pmb3064	499.15	163.2	500.153	C22H28O13	[M-H]-	3-O-p-Coumaroylquinic acid-O-glucoside	Phenolic acids	Phenolic acids	-	1	1.59935e+06	2.12446e+06	1.5528e+06
pmb3075	319.08	145.03	320.09	C16H16O7	[M-H]-	3-O-p-Coumaroylshikimic acid	Phenolic acids	Phenolic acids	-	3	3.57397e+07	3.25642e+07	3.04567e+07
ZbYn009419	661.35	277.22	602.33	C30H50O12	[M+CH3COOH-H]-	3-Oleoyl sucrose	Lipids	Free fatty acids	-	2	151729	112483	194916
Lmmp004382	371.21	191.14	370.199	C19H30O7	[M+H]+	3-Oxo-α-ionol-β-D-glucoside	Terpenoids	Sesquiterpenoids	-	3	183470	211902	161596
Lmhp013004	455.35	315.23	454.345	C30H46O3	[M+H]+	3-Oxolanosta-9(11),24-dien-26-oic acid (Coccinic Acid)	Terpenoids	Triterpene	-	3	8676.12	7520.51	8434.54
Zmgn000447	184.98	78.96	185.993	C3H7O7P	[M-H]-	3-Phospho-D-glyceric acid	Organic acids	Organic acids	820-11-1	2	2.9605e+06	2.31572e+06	1.63065e+06
Wcfp003437	325.14	175.07	324.136	C20H20O4	[M+H]+	3-Prenyl-4,2',4'-Trihydroxychalcone	Flavonoids	Chalcones	202815-28-9	3	76383.3	59479.4	34444.9
Wayp003244	180.06	134.06	179.058	C9H9NO3	[M+H]+	3-Succinoylpyridine	Alkaloids	Pyridine alkaloids	4192-31-8	1	337858	249383	121260
WaYn005746	339.12	309.08	340.131	C20H20O5	[M-H]-	3-[(2S,3S)-2-(4-hydroxy-3-methoxyphenyl)-7-methoxy-3-methyl-2,3-dihydro-1-benzofuran-5-yl]prop-2-enal	Phenolic acids	Phenolic acids	-	3	56414.8	35400.8	27657.9
Hmgp002327	188.07	118.06	187.063	C11H9NO2	[M+H]+	3-amino-2-naphthoic acid	Alkaloids	Alkaloids	-	1	2.26323e+07	1.88315e+07	2.29038e+07
Lchp000218	209.08	121.06	208.074	C11H12O4	[M+H]+	3-ethyl-7-hydroxy-6-methoxyphthalide	Others	Lactones	-	3	1.34499e+06	644447	874747
Lmgp002593	123.04	77.04	122.037	C7H6O2	[M+H]+	3-hydroxybenzaldehyde	Others	Aldehyde compounds	100-83-4	3	165547	176537	209806
MWS2010	451.11	163.05	226.059	C9H10N2O5	[2M-H]-	3-nitro-L-tyrosine	Amino acids and derivatives	Amino acids and derivatives	621-44-3	3	4983.34	4983.34	4983.34
ZbWn003402	243.03	96.97	244.041	C10H12O5S	[M-H]-	3-oxo-4-phenylbutyl hydrogen sulfate	Others	Others	-	3	147840	161450	124994
Zblp001009	272.11	110.06	271.106	C12H17NO6	[M+H]+	3-pyridine-methanol-O-β-D-glucopyranosyl	Alkaloids	Pyridine alkaloids	-	2	509929	412305	324537
Ladp002935	190.05	144.04	189.043	C10H7NO3	[M+H]+	3-quinolinecarboxylic acid	Alkaloids	Quinoline alkaloids	-	1	1.7625e+06	2.07749e+06	2.20676e+06
Wdxp004610	333.24	279.23	332.235	C21H32O3	[M+H]+	3β,14β-dihydroxy-pregn-5-en-20-one	Steroids	Steroid	-	2	87831.9	84998.4	96370.2
Smgp104547	547.23	385.17	546.221	C27H34N2O10	[M+H]+	3β-Isodihydrocadambine	Alkaloids	Plumerane	62014-69-1	3	97332.3	107671	44162
pmp000004	331.08	316.06	330.074	C17H14O7	[M+H]+	4',5,7-Trihydroxy-3',6-dimethoxyflavone (Jaceosidin)	Flavonoids	Flavones	18085-97-7	3	883175	804450	745188
Labn004891	589.12	437.11	590.127	C27H26O15	[M-H]-	4',6'-O-Digalloylsalicin	Phenolic acids	Phenolic acids	-	3	505022	329007	467986
MWSprf104	271.06	215.07	270.053	C15H10O5	[M+H]+	4',6,7-Trihydroxyisoflavone	Flavonoids	Isoflavones	17817-31-1	3	44663.9	40198.4	55018.7
Lagp004954	579.17	285.08	578.164	C27H30O14	[M+H]+	4',6,7-Trihydroxyisoflavone-6-methylether-7-O-β-D-xylopyranosyl-(1→6)-β-D-glucopyranoside	Flavonoids	Isoflavones	-	2	25581.4	16685.5	16884
WaYn002469	409.15	165.06	410.158	C20H26O9	[M-H]-	4',8''-Bisguaiacylglycerol	Lignans and Coumarins	Lignans	-	3	58920.5	147427	95213.4
Zamp007073	151.07	105.07	150.068	C9H10O2	[M+H]+	4'-Methoxyacetophenone	Others	Ketone compounds	100-06-1	2	587564	548158	514864
MWSslk146	595.17	433.12	594.159	C27H30O15	[M+H]+	4'-O-Glucosylvitexin	Flavonoids	Flavones	38950-94-6	3	3.614e+07	3.75551e+07	3.59447e+07
CYp003309	645.191	175.109	644.185	C30H32N2O14	[M+H]+	4'-O-Methyl-6-hydroxygallocatechin 3-O-(N-Ethylglutamine ester) 3'-Gallate	Flavonoids	Flavanols	-	3	4.00512e+06	2.56142e+06	2.5107e+06
CYp003802	629.196	175.108	628.19	C30H32N2O13	[M+H]+	4'-O-Methylgallocatechin 3-O-(N-Ethylglutamine ester) 3'-Gallate	Flavonoids	Flavanols	-	3	353929	413770	486361
CYp003396	477.186	175.109	476.18	C23H28N2O9	[M+H]+	4'-O-Methylgallocatechin 3-O-(N-Ethylglutamine ester)	Flavonoids	Flavanols	-	3	1.93198e+06	1.88305e+06	2.54858e+06
Lamn006359	447.12	285.07	448.137	C22H24O10	[M-H]-	4'-demethyl-3,9-dihydroeucomin glucoside	Flavonoids	Other Flavonoids	-	3	2.20637e+07	1.99151e+07	2.20137e+07
Hmtp000776	168.07	105.03	167.058	C8H9NO3	[M+H]+	4,5,6-Trihydroxy-2-cyclohexen-1-ylideneacetonitrile	Alkaloids	Alkaloids	-	2	206578	187479	231442
Wmhn003276	517.14	355.08	518.142	C25H26O12	[M-H]-	4,5,8-Trihydroxy-α-tetralone 5-O-D-[6'-O-(4''-acetoxylbenzoyl)]glucoside	Quinones	Quinones	-	3	323993	312930	429141
Lmqn003292	355.1	193.05	356.111	C16H20O9	[M-H]-	4,5,8-Trihydroxy-α-tetralone-5-O-glucoside	Quinones	Quinones	-	3	2.58197e+06	1.39677e+06	1.52003e+06
Zmmp000635	130.09	84.08	129.079	C6H11NO2	[M+H]+	4,5-Dehydro-L-leucine	Amino acids and derivatives	Amino acids and derivatives	-	2	8.18161e+07	7.68331e+07	1.0955e+08
pmn001628	481.06	275	482.07	C20H18O14	[M-H]-	4,6-(S)-Hexahydroxydiphenoyl-D-glucose	Phenolic acids	Phenolic acids	23094-68-0	2	1.92337e+06	2.08983e+06	1.83416e+06
Lmsn000842	481.06	301	482.07	C20H18O14	[M-H]-	4,6-(S)-Hexahydroxydiphenoyl-β-D-glucose	Tannins	Tannin	36378-48-0	1	914107	1.00424e+06	852129
HJN012	377.16	329.139	378.168	C20H26O7	[M-H]-	4,7,9,9'-Tetrahydroxy-3,3'-dimethoxy-8-O-4'-neolignan	Phenolic acids	Phenolic acids	-	3	2.40403e+06	2.26806e+06	1.96103e+06
Wbtp006564	317.07	302.04	316.058	C16H12O7	[M+H]+	4,8,10-trihydroxy-2-methoxy-1h,2h-furo[3,2-a]xanthen-11-one	Flavonoids	Other Flavonoids	-	2	479458	549615	532893
Zmtn001464	204.03	160.04	205.037	C10H7NO4	[M-H]-	4,8-Dihydroxyquinoline-2-carboxylic acid	Alkaloids	Quinoline alkaloids	59-00-7	3	1.31796e+06	1.22915e+06	1.35815e+06
CYp004031	319.045	153.019	318.038	C15H10O8	[M+H]+	4-(2,4,6-Trihydroxybenzoyl)-3-Formyl-5-Hydroxybenzoic acid	Phenolic acids	Phenolic acids	-	3	1.06023e+06	1.68827e+06	1.6607e+06
CYp004478	303.051	165.019	302.043	C15H10O7	[M+H]+	4-(2,6-Dihydroxybenzoyl)-3-Formyl-5-Hydroxybenzoic acid	Phenolic acids	Phenolic acids	127448-92-4	3	509961	922816	608692
Lmyn003835	289.04	137.02	290.043	C14H10O7	[M-H]-	4-(3,4,5-Trihydroxybenzoxy)benzoic acid	Phenolic acids	Phenolic acids	-	3	7.91931e+06	4.60506e+06	3.47244e+06
Lcrp000391	345.17	151.07	344.162	C20H24O5	[M+H]+	4-(5-(3,4-dimethoxyphenyl)-3,4-dimethyltetrahydrofuran-2-yl)benzene-1,2-diol	Lignans and Coumarins	Lignans	-	2	92894.1	164566	81665.2
CYn002249	395.028	153.018	396.036	C13H16O12S	[M-H]-	4-(6-O-Sulfo-Beta-D-Glucopyranosyloxy)-3-Hydroxybenzoic Acid	Phenolic acids	Phenolic acids	-	3	2.31598e+07	1.4812e+07	4.22527e+06
Wagp001892	267.14	69.07	266.137	C11H22O7	[M+H]+	4-(Beta-D-Glucopyranosyloxy)-2-Pentanol	Others	Alcohol compounds	183744-50-5	3	90755.6	82801.4	94119
pme0295	146.08	86.06	145.074	C6H11NO3	[M+H]+	4-Acetamidobutyric acid	Organic acids	Organic acids	3025-96-5	3	3.10865e+06	3.02532e+06	3.40404e+06
Walp002129	373.11	211.06	372.106	C16H20O10	[M+H]+	4-Acetoxy-3-Methoxybenzoic Acid glucoside	Phenolic acids	Phenolic acids	-	3	197097	122358	144107
mws1336	138.06	120.04	137.048	C7H7NO2	[M+H]+	4-Aminobenzoic acid	Phenolic acids	Phenolic acids	150-13-0	3	505325	595661	837867
MWS1854	110.06	65.04	109.053	C6H7NO	[M+H]+	4-Aminophenol	Alkaloids	Alkaloids	123-30-8	2	1.96232e+06	1.80922e+06	1.58407e+06
Wasn006237	587.11	417.08	588.111	C27H24O15	[M-H]-	4-Benzoyl-3,6-Di-O-Beta-D-Galloylglucose	Phenolic acids	Phenolic acids	-	2	147926	108041	135940
pmn001477	435.09	345	436.101	C20H20O11	[M-H]-	4-C-Glucose-1,3,6-trihydroxy-7-methoxyxanthone	Flavonoids	Other Flavonoids	-	2	151553	159701	107557
CYp006607	485.144	163.04	484.137	C25H24O10	[M+H]+	4-Cinnamoyl-5-Caffeoylquinic acid	Phenolic acids	Phenolic acids	-	3	1.07978e+07	1.47743e+07	1.90269e+07
CYp007030	469.149	147.045	468.142	C25H24O9	[M+H]+	4-Cinnamoyl-5-p-Coumaroylquinic acid	Phenolic acids	Phenolic acids	-	3	1.93257e+07	1.47475e+07	2.12106e+07
pma1840	250.14	147.04	250.144	C14H20NO3+	[M]+	4-Coumaroylcholine	Alkaloids	Phenolamine	-	3	541880	464301	714109
Zmcn005156	529.13	353.08	530.142	C26H26O12	[M-H]-	4-Feruloyl-5-O-Caffeoylquinic Acid	Phenolic acids	Phenolic acids	188742-80-5	3	43585	140714	22978.5
CYn004876	489.103	337.093	490.111	C23H22O12	[M-H]-	4-Galloyl-5-p-Coumaroylquinic acid	Phenolic acids	Phenolic acids	-	3	8.25834e+06	9.14534e+06	1.00181e+07
mws0567	146.09	87.04	145.085	C5H11N3O2	[M+H]+	4-Guanidinobutyric acid	Organic acids	Organic acids	463-00-3	3	1.54323e+07	1.39777e+07	2.1918e+07
Lmbn001364	131.03	87.05	132.042	C5H8O4	[M-H]-	4-Hydroxy-2-Oxopentanoic Acid	Organic acids	Organic acids	3318-73-8	3	242119	194839	216150
MWSslk083	183.06	153.02	184.074	C9H12O4	[M-H]-	4-Hydroxy-3,5-dimethoxybenzyl alcohol	Others	Others	530-56-3	3	27657.2	40755.1	52638.7
HX1226	221.19	107.09	220.183	C15H24O	[M+H]+	4-Hydroxy-β-bulnesene	Others	Others	-	2	430622	549031	527071
MWSmce466	135.05	92.03	136.052	C8H8O2	[M-H]-	4-Hydroxyacetophenone	Others	Ketone compounds	99-93-4	1	829589	806330	989148
mws0628	121.03	92.03	122.037	C7H6O2	[M-H]-	4-Hydroxybenzaldehyde	Others	Aldehyde compounds	123-08-0	1	2.20105e+06	2.73071e+06	2.15772e+06
mws0749	137.02	93.03	138.032	C7H6O3	[M-H]-	4-Hydroxybenzoic acid	Phenolic acids	Phenolic acids	99-96-7	1	3.55917e+06	2.99774e+06	3.53743e+06
Wayn001856	379.03	241	380.041	C13H16O11S	[M-H]-	4-Hydroxybenzoic acid 4-(6-O-sulfo)glucopyranoside	Phenolic acids	Phenolic acids	-	3	568987	587528	133629
Labn004065	341.09	137.03	342.095	C15H18O9	[M-H]-	4-Hydroxybenzoyl acetyl glucoside	Phenolic acids	Phenolic acids	-	3	41001.9	39906.2	25823.6
Hmqp002567	284.13	147.04	283.121	C17H17NO3	[M+H]+	4-Hydroxycinnamic acid p-hydroxyphenethylamine	Alkaloids	Phenolamine	-	3	46410.9	51048.3	45379.8
pme2996	161.02	117.03	162.032	C9H6O3	[M-H]-	4-Hydroxycoumarin	Lignans and Coumarins	Coumarins	1076-38-6	3	134158	137352	121382
MWS5206	181.05	135.04	182.058	C9H10O4	[M-H]-	4-Hydroxyphenyllactic Acid	Phenolic acids	Phenolic acids	306-23-0	3	102761	81929.9	91767.4
Wbjp000520	146.08	82.06	145.074	C6H11NO3	[M+H]+	4-Hydroxypipecolic acid	Alkaloids	Alkaloids	14228-16-1	3	569342	682385	588915
MA10074217	144.05	115.04	145.053	C9H7NO	[M-H]-	4-Hydroxyquinoline	Alkaloids	Quinoline alkaloids	611-36-9	2	121221	149290	140359
pmb2221	318.3	60.04	317.293	C18H39NO3	[M+H]+	4-Hydroxysphinganine; Phytosphingosine	Lipids	Sphingolipids	554-62-1	2	298505	231368	244013
MWSHC2035	179.07	119.05	178.063	C10H10O3	[M+H]+	4-Methoxycinnamic acid	Phenolic acids	Phenolic acids	830-09-1	3	855099	821068	1.13162e+06
pmb0764	144.05	113.03	143.041	C6H9NOS	[M+H]+	4-Methyl-5-thiazoleethanol	Others	Others	137-00-8	3	300049	236897	478543
Lamp000484	116.07	70.06	115.063	C5H9NO2	[M+H]+	4-Methylazetidine-2-Carboxylic acid	Alkaloids	Alkaloids	1779725-63-1	3	3.04104e+06	2.8259e+06	4.69608e+06
Lmbn002644	119.05	93.03	120.058	C8H8O	[M-H]-	4-Methylbenzaldehyde	Others	Aldehyde compounds	104-87-0	2	132444	258486	141152
MWS4519	192.07	148.08	193.074	C10H11NO3	[M-H]-	4-Methylhippuric Acid	Amino acids and derivatives	Amino acids and derivatives	27115-50-0	3	841629	937671	1.13216e+06
Wafn002319	515.14	323.08	516.148	C22H28O14	[M-H]-	4-O-(3'-O-alpha-D-Glucopyranosyl)caffeoylquinic acid	Phenolic acids	Phenolic acids	1401352-63-3	2	179870	181193	134615
Wafn002874	515.14	323.08	516.148	C22H28O14	[M-H]-	4-O-(4'-O-alpha-D-Glucopyranosyl)caffeoylquinic acid	Phenolic acids	Phenolic acids	1401352-62-2	1	112105	146397	177549
Zmhn003098	785.23	447.13	786.237	C38H42O18	[M-H]-	4-O-(6'-O-Glucosylcaffeoylglucosylferuloyl)-4-hydroxybenzyl alcohol	Phenolic acids	Phenolic acids	-	3	47036.5	30970.3	45415
CYp006606	467.133	163.038	466.126	C25H22O9	[M+H]+	4-O-Cinnamoyl-5-O-caffeoylshikimic acid	Phenolic acids	Phenolic acids	-	3	4.43424e+06	5.8911e+06	6.03369e+06
Lmsn005333	461.11	169.01	462.116	C22H22O11	[M-H]-	4-O-Galloyl-1-O-Cinnamoyl-β-D-glucose	Phenolic acids	Phenolic acids	-	2	234965	211225	270093
Wasn001246	343.07	191.06	344.074	C14H16O10	[M-H]-	4-O-Galloylquinic Acid	Phenolic acids	Phenolic acids	110170-37-1	2	8.08382e+07	6.76073e+07	5.10695e+07
Lmqn000859	343.1	171.05	344.111	C15H20O9	[M-H]-	4-O-Glucosyl-2-hydroxy-6-methoxyacetophenone	Phenolic acids	Phenolic acids	-	3	434437	329352	416343
Zmhn001358	299.08	137.02	300.084	C13H16O8	[M-H]-	4-O-Glucosyl-4-hydroxybenzoic acid	Phenolic acids	Phenolic acids	-	1	2.38741e+06	1.50595e+06	1.45068e+06
Wasn000977	311.1	89.24	312.106	C11H20O10	[M-H]-	4-O-galactopyranosylxylose	Others	Saccharides	14087-31-1	3	291576	318081	351524
pma6460	337.09	163.04	338.1	C16H18O8	[M-H]-	4-O-p-Coumaroylquinic acid	Phenolic acids	Phenolic acids	32451-86-8	3	3.24943e+07	3.38158e+07	3.80709e+07
pme0275	115.04	97.03	116.047	C5H8O3	[M-H]-	4-Oxopentanoic Acid	Organic acids	Organic acids	123-76-2	3	29371.7	34101.9	25839.8
Wcsn010254	277.22	277.22	278.225	C18H30O2	[M-H]-	4-[3-(4,8-dimethylnona-3,7-dienyl)-3-methyloxiran-2-yl]butan-2-one	Others	Others	-	1	2.8855e+07	3.10985e+07	3.13957e+07
Zbqp002313	203.14	84.04	202.132	C9H18N2O3	[M+H]+	4-amino-5-(butylamino)-5-oxopentanoic acid	Amino acids and derivatives	Amino acids and derivatives	-	2	766344	569774	620206
Zbqp003444	217.16	84.04	216.147	C10H20N2O3	[M+H]+	4-amino-5-oxo-5-(pentylamino)pentanoic acid	Amino acids and derivatives	Amino acids and derivatives	-	3	370393	258639	412302
Zaln004057	335.08	179.03	336.084	C16H16O8	[M-H]-	4-caffeoylshikimic acid	Phenolic acids	Phenolic acids	-	1	273521	175806	221046
Ladp002110	206.04	160.04	205.037	C10H7NO4	[M+H]+	4-hydroxy-2-oxo-1,2-dihydroquinoline-3-carboxylic acid	Alkaloids	Quinoline alkaloids	73776-24-6	1	1.00232e+06	1.04345e+06	1.12168e+06
MWSCX017	165.05	119.05	164.047	C9H8O3	[M+H]+	4-hydroxyphenyl acrylaldehyde	Others	Aldehyde compounds	-	1	3.30639e+06	3.12361e+06	2.44695e+06
MWSHC20105	371.11	282.09	372.121	C20H20O7	[M-H]-	4-ketopinoresinol	Lignans and Coumarins	Lignans	66288-89-9	3	21732.7	17600.4	35073.1
Yalp002838	207.07	91.05	206.058	C11H10O4	[M+H]+	4-methoxy-5-hydroxymethylcoumarin	Lignans and Coumarins	Coumarins	-	3	70611.1	90977.4	44822.1
Wbmp001002	152.07	107.05	151.063	C8H9NO2	[M+H]+	4-methoxybenzamide	Alkaloids	Alkaloids	3424-93-9	2	1.16192e+06	1.33292e+06	1.2943e+06
Zmmp002106	120.08	77.04	119.07	C3H9N3O2	[M+H]+	4-methyl-1,5,2,3-dioxadiazinan-2-amine	Nucleotides and derivatives	Nucleotides and derivatives	-	2	7.91989e+06	7.07722e+06	9.08587e+06
Lasp006411	387.11	191.07	386.1	C20H18O8	[M+H]+	5'-Demethylaquillochin	Lignans and Coumarins	Lignans	305364-91-4	2	1.03799e+06	956007	570291
pme1474	298.1	136.06	297.09	C11H15N5O3S	[M+H]+	5'-Deoxy-5'-(methylthio)adenosine	Nucleotides and derivatives	Nucleotides and derivatives	2457-80-9	1	7.52706e+06	4.64151e+06	4.57281e+06
MWSmce116	252.1	136.06	251.102	C10H13N5O3	[M+H]+	5'-Deoxyadenosine	Nucleotides and derivatives	Nucleotides and derivatives	4754-39-6	2	792655	697795	856860
Lmzn001582	387.17	207.1	388.173	C18H28O9	[M-H]-	5'-Glucosyloxyjasmanic acid	Organic acids	Organic acids	-	2	970800	1.2443e+06	1.23459e+06
Zmjp004852	509.13	347.08	508.122	C23H24O13	[M+H]+	5,6,3',4'-Tetrahydroxy-3,7-dimethoxyflavone-6-O-glucoside	Flavonoids	Flavones	-	1	360347	285464	318138
Lmdp006479	331.08	298.04	330.074	C17H14O7	[M+H]+	5,6,4'-Trihydroxy-7,3'-dimethoxyflavone	Flavonoids	Flavones	-	3	31899.9	42655.9	37077.9
MWSHY0118	343.12	282.09	342.11	C19H18O6	[M+H]+	5,6,7,4'-Tetramethoxyflavone	Flavonoids	Flavones	1168-42-9	3	29546.8	26319.3	32039.9
Zbzp007397	181.12	135.12	180.115	C11H16O2	[M+H]+	5,6,7,7a-tetrahydro-4,4,7a-trimethyl-2(4H)-benzofuranone	Others	Others	15356-74-8	1	1.03761e+07	1.16994e+07	9.25655e+06
Hamp007846	343.12	313.07	342.11	C19H18O6	[M+H]+	5,6,7,8-Tetramethoxyflavone	Flavonoids	Flavones	-	3	1.33083e+06	1.48619e+06	1.35225e+06
Zmjp004795	301.07	286.05	300.063	C16H12O6	[M+H]+	5,6,7-Tetrahydroxy-8-methoxyflavone	Flavonoids	Flavones	-	1	228576	203756	198239
MWS2673	339.25	121.1	338.246	C20H34O4	[M+H]+	5,6-DiHETrE[(±)5,6-dihydroxy-8Z,11Z,14Z-eicosatrienoic acid]	Lipids	Free fatty acids	213382-49-1	3	47345.8	56455	59299.1
Zbn006783	301.04	245.05	302.045	C15H10O7	[M-H]-	5,6-Dihydroxylucidin	Quinones	Anthraquinone	-	1	1.47688e+06	1.50356e+06	1.54945e+06
Zmhn003257	299.06	284.04	300.063	C16H12O6	[M-H]-	5,7,2'-Trihydroxy-8-methoxyflavone	Flavonoids	Flavones	-	3	272801	228850	231631
MWSHC20114	301.07	286.05	300.063	C16H12O6	[M+H]+	5,7,2'-Trihydroxy-8-methoxyflavone; Scutevulin	Flavonoids	Flavones	80713-32-2	1	319521	324196	206853
Zmjp002244	291.09	139.04	290.079	C15H14O6	[M+H]+	5,7,3',4',5'-Pentahydroxyflavan (Tricetiflavan)	Flavonoids	Flavanols	-	1	4.74442e+07	3.03244e+07	4.54075e+07
Lahp004470	443.1	139.04	442.09	C22H18O10	[M+H]+	5,7,3',4',5'-Pentahydroxyflavan-7-gallate	Flavonoids	Other Flavonoids	-	2	3.64534e+07	4.06163e+07	4.1519e+07
Lmln001856	479.09	316.02	480.09	C21H20O13	[M-H]-	5,7-Dihydroxy-4-oxo-2-(3,4,5-trihydroxyphenyl)-4H-chromen-3-yl-alloside	Others	Others	-	2	4.67406e+07	4.95952e+07	5.06177e+07
pmf0367	177.02	89	178.027	C9H6O4	[M-H]-	5,7-Dihydroxychromone	Others	Chromone	31721-94-5	2	139648	53717.4	92654.7
Layp002880	341.09	179.03	340.079	C15H16O9	[M+H]+	5,7-Dihydroxychromone glucoside	Others	Chromone	-	1	968099	1.10488e+06	1.11735e+06
Xmyn008071	299.06	284.03	300.063	C16H12O6	[M-H]-	5,7-dihydroxy-2-(3-hydroxyphenyl)-3-methoxy-4H-chromen-4-one	Flavonoids	Flavonols	140671-06-3	3	280349	297030	223226
Wtmp005173	579.17	271.06	578.164	C27H30O14	[M+H]+	5,7-dihydroxy-2-(4-hydroxyphenyl)-6-[(2S,4R,5S)-3,4,5-trihydroxy-6-[[(2R,3S,5R)-3,4,5-trihydroxy-6-methyloxan-2-yl]oxymethyl]oxan-2-yl]chromen-4-one	Flavonoids	Isoflavones	-	2	1.18277e+06	1.32515e+06	1.11774e+06
Zjhp090604	287.09	167.04	286.084	C16H14O5	[M+H]+	5,7-dihydroxy-3-(4'-hydroxybenzyl)-chroman-4-one	Flavonoids	Other Flavonoids	-	2	214947	110667	253943
Zjhp090620	345.12	137.06	344.126	C19H20O6	[M+H]+	5,7-dihydroxy-6,8-dimethyl-3(R,S)-(3'-hydroxy-4'-methoxybenzyl)-chroman-4-one	Flavonoids	Other Flavonoids	-	2	76222.1	146373	54286
Zjmp102041	345.13	137.06	344.126	C19H20O6	[M+H]+	5,7-dihydroxy-6,8-dimethyl-3-(4'-hydroxy-3'-methoxybenzyl)chroman-4-one	Flavonoids	Other Flavonoids	-	2	69967	135092	71968.2
Lmtp007267	313.11	121.07	312.1	C18H16O5	[M+H]+	5,8-Dihydroxy-2-[2-(4'-methoxyphenethyl)]chromone	Others	Chromone	128922-70-3	2	518231	525431	551863
Hmtn001120	315.11	153.06	316.116	C14H20O8	[M-H]-	5-(2-Hydroxyethyl)-2-O-glucosylphenol	Phenolic acids	Phenolic acids	-	3	8.11643e+06	5.68339e+06	5.49766e+06
Lmbn001467	158.08	116.07	159.089	C7H13NO3	[M-H]-	5-Acetamidopentanoic Acid	Organic acids	Organic acids	1072-10-2	3	150882	153580	140606
Lmqp000329	296.07	104.11	295.057	C8H14N3O7P	[M+H]+	5-Aminoimidazole ribonucleotide	Nucleotides and derivatives	Nucleotides and derivatives	25635-88-5	1	1.94735e+06	1.72349e+06	2.2407e+06
pme0120	118.09	101.06	117.079	C5H11NO2	[M+H]+	5-Aminovaleric acid	Organic acids	Organic acids	660-88-8	1	132174	216332	103417
pmp000008	359.11	344.09	358.105	C19H18O7	[M+H]+	5-Desmethylsinensetin	Flavonoids	Flavones	21763-80-4	2	3.16069e+06	3.33217e+06	4.15863e+06
CYp001633	345.082	153.019	344.074	C14H16O10	[M+H]+	5-Galloylquinic acid	Phenolic acids	Phenolic acids	53584-43-3	3	6.95981e+07	7.37089e+07	8.40891e+07
pmn001516	325.06	125.02	326.064	C14H14O9	[M-H]-	5-Galloylshikimic acid	Phenolic acids	Phenolic acids	95719-51-0	1	1.23886e+06	1.09846e+06	1.20316e+06
Lmmn003663	329.09	167.04	330.095	C14H18O9	[M-H]-	5-Glucosyloxy-2-Hydroxybenzoic acid methyl ester	Phenolic acids	Phenolic acids	-	1	740915	1.13462e+06	1.025e+06
MWSmce275	163.07	107.05	162.068	C10H10O2	[M+H]+	5-Hydroxy-1-tetralone	Others	Ketone compounds	28315-93-7	2	509543	512676	380526
Zahp007129	177.05	131.05	176.047	C10H8O3	[M+H]+	5-Hydroxy-2,3-dihydronaphthalene-1,4-dione	Quinones	Quinones	6312-53-4	2	247528	198159	174087
zjzp121616	265.14	135.08	264.136	C15H20O4	[M+H]+	5-Hydroxy-2-Carbonylcadinane-12,7-lactone	Terpenoids	Sesquiterpenoids	-	3	102231	83354.1	116831
MWStz073	102.05	84.05	101.048	C4H7NO2	[M+H]+	5-Hydroxy-2-pyrrolidinone	Alkaloids	Pyrrole alkaloids	62312-55-4	3	94767.8	47147.6	67224.4
Wagp009942	359.11	344.09	358.105	C19H18O7	[M+H]+	5-Hydroxy-4',6,7,8-tetramethoxyflavone	Flavonoids	Flavones	1245-15-4	2	3.38542e+06	3.51824e+06	3.97153e+06
Wagp009533	389.12	359.08	388.116	C20H20O8	[M+H]+	5-Hydroxy-6,7,3',4',5'-Pentamethoxyflavone	Flavonoids	Flavones	29215-55-2	3	8638.38	16430.4	9339.88
Lmqn009304	325.11	293.08	326.115	C19H18O5	[M-H]-	5-Hydroxy-7,4'-dimethoxy-6,8-dimethylflavone; Eucalyptin	Flavonoids	Flavones	3122-88-1	3	45540.1	55188.3	121896
Zbgp008956	359.11	326.08	358.105	C19H18O7	[M+H]+	5-Hydroxy-7,8,2',6'-Tetramethoxyflavone (Altisin)	Flavonoids	Flavones	-	3	93034.4	106420	107539
MWSprf117	221.09	130.06	220.085	C11H12N2O3	[M+H]+	5-Hydroxy-DL-tryptophan(5-HTP)	Amino acids and derivatives	Amino acids and derivatives	56-69-9	1	206326	170723	271142
Wagp006380	695.22	389.12	694.211	C32H38O17	[M+H]+	5-Hydroxyauranetin 5-[6''-(3-Hydroxy-3-Methylglutaryl)Glucoside]	Flavonoids	Flavonols	-	2	67206.8	54795.6	35786.9
MWS20172	127.04	53.04	126.032	C6H6O3	[M+H]+	5-Hydroxymethylfurfural	Others	Aldehyde compounds	67-47-0	2	2.17958e+06	2.6864e+06	1.26515e+06
MWSHC20158	127.04	53.04	126.032	C6H6O3	[M+H]+	5-Methoxyfurfural	Others	Aldehyde compounds	21300-07-2	2	2.13336e+06	2.93385e+06	1.21035e+06
MWS2910	242.11	126.07	241.106	C10H15N3O4	[M+H]+	5-Methyl-2'-Deoxycytidine	Nucleotides and derivatives	Nucleotides and derivatives	838-07-3	2	119313	81774.7	99703.8
mws0572	126.07	109.04	125.059	C5H7N3O	[M+H]+	5-Methylcytosine	Nucleotides and derivatives	Nucleotides and derivatives	554-01-8	2	2.14144e+06	2.15445e+06	2.27853e+06
CYp004227	531.171	311.116	530.164	C23H30O14	[M+H]+	5-O-(4'-[Beta-D-Glucopyranosyl]-Trans-Feruloyl)Quinic Acid	Phenolic acids	Phenolic acids	-	3	2.13958e+06	3.63642e+06	3.24145e+06
MWSHC20125	335.08	135.05	336.084	C16H16O8	[M-H]-	5-O-Caffeoylshikimic acid	Phenolic acids	Phenolic acids	73263-62-4	1	143128	131165	153633
CYn004219	367.103	173.045	368.111	C17H20O9	[2M-H]-	5-O-Feruloylquinic acid	Phenolic acids	Phenolic acids	-	3	1.48597e+06	1.00239e+06	885501
Zmhn001703	331.07	169.02	332.074	C13H16O10	[M-H]-	5-O-Galloyl-D-hamamelose	Phenolic acids	Phenolic acids	-	1	1.98334e+07	1.62992e+07	1.86748e+07
Zmhn002783	325.06	169.02	326.064	C14H14O9	[M-H]-	5-O-Galloylshikimic acid	Phenolic acids	Phenolic acids	-	2	372019	315370	399152
Zmhn003082	357.08	173.04	358.09	C15H18O10	[M-H]-	5-O-Methylgalloylquinic Acid	Phenolic acids	Phenolic acids	-	3	447321	457241	716911
Lhmp122205	301.14	245.09	300.136	C18H20O4	[M+H]+	5-O-Methyllatifolin	Others	Others	-	2	35572.8	30937.4	33491.1
Waln003168	341.09	195.05	342.095	C15H18O9	[M-H]-	5-O-p-Coumaroyl Galactonic Acid	Phenolic acids	Phenolic acids	-	3	148336	172196	96711.3
pmb3074	337.09	191.06	338.1	C16H18O8	[M-H]-	5-O-p-Coumaroylquinic acid	Phenolic acids	Phenolic acids	1899-30-5	2	4.35896e+07	37270137	3.92591e+07
pmb3061	499.15	163.1	500.153	C22H28O13	[M-H]-	5-O-p-Coumaroylquinic acid O-glucoside	Phenolic acids	Phenolic acids	-	1	3.21499e+06	4.19115e+06	3.66314e+06
pmb3066	481.14	319.2	482.142	C22H26O12	[M-H]-	5-O-p-Coumaroylshikimic acid O-glucoside	Phenolic acids	Phenolic acids	-	3	472249	414698	437567
mws0263	128.035	82.0298	129.043	C5H7NO3	[M-H]-	5-Oxo-L-Proline	Amino acids and derivatives	Amino acids and derivatives	98-79-3	1	363116	783618	1.52316e+06
MWS0813	128.04	82.03	129.043	C5H7NO3	[M-H]-	5-Oxoproline	Amino acids and derivatives	Amino acids and derivatives	149-87-1	1	737358	769480	1.3126e+06
Zmmp000969	255.1	123.06	254.09	C11H14N2O5	[M+H]+	5-Ribofuranosylnicotinamide	Nucleotides and derivatives	Nucleotides and derivatives	107325-67-7	3	130649	124362	57961.8
Wbwp010459	343.15	163.07	342.147	C20H22O5	[M+H]+	5-[(2r,3s,4s,5s)-5-(2h-1,3-benzodioxol-5-yl)-3,4-dimethyloxolan-2-yl]-2-methoxyphenol	Lignans and Coumarins	Lignans	-	1	666801	804211	720109
Sadp007533	269.12	223.11	268.11	C17H16O3	[M+H]+	5-formyl-2,6-dihydroxy-1,7-dimethyl-9,10-dihydrophenanthrene	Terpenoids	Ditepenoids	-	3	132749	149776	102566
Zahn007990	197.12	153.13	198.126	C11H18O3	[M-H]-	5-hydroxy-3,4-dimethyl-5-pentylfuran-2(5H)-one	Others	Lactones	-	1	309729	293929	293766
Wcfp005519	163.04	133.03	162.032	C9H6O3	[M+H]+	5-hydroxyindene-1,3-dione	Terpenoids	Sesquiterpenoids	131977-61-2	3	65791.7	55039.2	72513.5
Wmmp000162	183.03	124.02	184.037	C8H8O5	[M-H]-	5-hydroxyisovanillic acid	Phenolic acids	Phenolic acids	-	3	344777	108352	242383
MWSCX001	143.03	69.03	142.027	C6H6O4	[M+H]+	5-hydroxymaltol	Others	Ketone compounds	1073-96-7	1	1.61616e+06	2.00223e+06	1.1698e+06
Wbjp002608	398.15	236.09	397.137	C18H23NO9	[M+H]+	5-methoxy-3-methyl-2-oxo-7-((3,4,5-trihydroxy-6-methyltetrahydro-2H-pyran-2-yl)oxy)indolin-3-yl acetate	Alkaloids	Alkaloids	-	3	317597	291890	262457
Zbqp000949	204.12	85.03	203.116	C9H17NO4	[M+H]+	5-methyl 1-propyl L-glutamate	Amino acids and derivatives	Amino acids and derivatives	-	2	1.13012e+06	1.59128e+06	1.37374e+06
Lmbn004685	311.22	223.17	312.23	C18H32O4	[M-H]-	5S,8R-DiHODE; (5S,8R,9Z,12Z)-5,8-Dihydroxyoctadeca-9,12-dienoate	Lipids	Free fatty acids	-	3	185378	234805	193262
Jmcn006879	249.15	203.14	250.157	C15H22O3	[M-H]-	5β-Hydroxycostic acid	Terpenoids	Sesquiterpenoids	-	3	66535.2	60961.1	53811.8
pmp000191	475.12	271.06	474.116	C23H22O11	[M+H]+	6''-O-Acetylgenistin	Flavonoids	Isoflavones	73566-30-0	3	75282.4	71279.8	71268.1
Labp005025	535.14	287.09	534.137	C25H26O13	[M+H]+	6''-O-Malonylisosakuranin	Flavonoids	Flavanones	-	2	550757	429250	472354
Zbbn002910	725.2	353.09	726.216	C36H38O16	[M-H]-	6''-O-sinapoyl-7-O-caffeoyl-geniposide	Terpenoids	Monoterpenoids	-	3	91220.2	85921.9	100750
Labn004329	437.11	169.01	438.116	C20H22O11	[M-H]-	6'-O-Galloylsalicin	Phenolic acids	Phenolic acids	-	3	54666.1	167188	138441
Hahn002084	523.15	161.03	524.153	C24H28O13	[M-H]-	6'-O-caffeoylcatalpol	Terpenoids	Monoterpenoids	-	3	723202	630712	705365
Wcsn010496	277.22	233.23	278.225	C18H30O2	[M-H]-	6,10,14-Trimethylpentadeca-5,9-Diene-2,13-Dione	Others	Others	-	1	301425	355413	344855
Lmdp003994	461.14	299.09	460.137	C23H24O10	[M+H]+	6,4'-Dimethoxyisoflavone-7-O-glucoside (Wistin)	Flavonoids	Isoflavones	19046-26-5	2	70643.3	80338.3	58104.8
Smgp006258	595.14	287.05	594.137	C30H26O13	[M+H]+	6,7,3',4'-Tetrahydroxyaurone-6-O-(6''-O-p-Coumaroyl)glucoside	Flavonoids	Aurones	-	2	1.94422e+06	1.71415e+06	1.63909e+06
Zmhp003514	301.07	286.05	300.063	C16H12O6	[M+H]+	6,7,8-Tetrahydroxy-5-methoxyflavone	Flavonoids	Flavones	-	1	268056	257417	249080
Cmpp003619	193.05	105.07	192.042	C10H8O4	[M+H]+	6,7-Dihydroxy-4-methylcoumarin	Lignans and Coumarins	Coumarins	529-84-0	3	204810	255424	162598
Wbtn006810	287.05	135.04	288.063	C15H12O6	[M-H]-	6,7-dihydroxy-1,3-dimethoxyxanthen-9-one	Flavonoids	Other Flavonoids	-	3	885030	955173	988024
zjbp110804	357.13	307.1	356.126	C20H20O6	[M+H]+	6,7-dimethoxy-2-[2-(4'-hydroxy-3'-methoxyphenyl)ethyl]chromone	Others	Chromone	-	2	76813.6	90567.4	38950.9
Lmcp005089	313.11	121.07	312.1	C18H16O5	[M+H]+	6,8-Dihydroxy-2-[2-(4-methoxyphenyl)ethyl]chromone	Others	Chromone	-	2	501979	479681	640201
Wbtn006721	285.04	133.03	286.048	C15H10O6	[M-H]-	6,8-dihydroxy-3-methyl-9-oxoxanthene-1-carboxylic acid	Others	Ketone compounds	-	3	569262	588151	604625
Lmln007483	329.23	171.101	330.241	C18H34O5	[M-H]-	6,9,10-Trihydroxyoctadec-7-enoic acid; Sanleng acid	Lipids	Free fatty acids	-	1	2.09883e+06	2.24167e+06	2.22973e+06
Lmqp003432	227.16	121.1	226.157	C13H22O3	[M+H]+	6,9-Dihydroxy-7-megastigmen-3-one	Terpenoids	Sesquiterpenoids	-	3	376221	272523	282270
MWSslk038	174.11	114.09	173.105	C8H15NO3	[M+H]+	6-Acetamidohexanoic acid	Organic acids	Organic acids	57-08-9	3	183816	145491	301580
Lmjp003655	463.12	301.08	462.116	C22H22O11	[M+H]+	6-C-MethylKaempferol-3-glucoside	Flavonoids	Flavonols	-	1	796356	975027	696486
Lmmp002963	625.18	317.06	624.169	C28H32O16	[M+H]+	6-C-Methylquercetin-3-O-rutinoside	Flavonoids	Flavonols	-	3	2.09191e+06	1.82481e+06	1.89798e+06
MWSslk102	155.01	119.04	154.005	C5H3ClN4	[M+H]+	6-Chloropurine	Nucleotides and derivatives	Nucleotides and derivatives	87-42-3	3	181928	205245	230735
Lmdn001560	345.12	165.06	346.126	C15H22O9	[M-H]-	6-DeoxyCatalpol	Terpenoids	Monoterpenoids	99499-99-7	3	75133.6	70178.2	45159
pmp001198	132.1	57.03	131.095	C6H13NO2	[M+H]+	6-Deoxyfagomine	Alkaloids	Piperidine alkaloids	197449-09-5	1	1.60074e+06	1.44585e+06	1.65983e+06
CYp009666	213.149	111.044	212.141	C12H20O3	[M+H]+	6-Hydroxy-3,9-Undecadienoic acid Methyl Ester	Lipids	Free fatty acids	-	3	236894	231793	479330
Lmsn004132	329.094	167.04	330.11	C18H18O6	[M-H]-	6-Hydroxy-4',5,7-trimethoxyflavanone; Hamiltone A	Flavonoids	Flavanones	6626-61-5	3	797090	1.20033e+06	1.00677e+06
Zbsp004940	193.05	133.03	192.042	C10H8O4	[M+H]+	6-Hydroxy-7-methoxycoumarin	Lignans and Coumarins	Coumarins	-	2	720046	755534	1.4766e+06
mws0972	131.07	85.07	132.079	C6H12O3	[M-H]-	6-Hydroxyhexanoic acid	Organic acids	Organic acids	1191-25-9	3	322056	276477	468660
pmp001310	627.16	303.1	626.148	C27H30O17	[M+H]+	6-Hydroxykaempferol-3,6-O-Diglucoside	Flavonoids	Flavonols	-	1	726397	430079	784643
Zmhp002640	773.21	303.05	772.206	C33H40O21	[M+H]+	6-Hydroxykaempferol-3-O-Rutinoside-6-O-glucoside	Flavonoids	Flavonols	-	2	233911	225727	182602
Zmhp002730	627.16	303.05	626.148	C27H30O17	[M+H]+	6-Hydroxykaempferol-6,7-O-Diglucoside	Flavonoids	Flavonols	-	1	314311	428999	529399
pmp001311	627.16	303.1	626.148	C27H30O17	[M+H]+	6-Hydroxykaempferol-7,6-O-Diglucoside	Flavonoids	Flavonols	-	1	813071	537310	1.12042e+06
pmp001309	465.1	303.1	464.096	C21H20O12	[M+H]+	6-Hydroxykaempferol-7-O-glucoside	Flavonoids	Flavonols	-	1	3.79118e+07	2.72739e+07	5.30116e+07
Hmcn002875	301.04	255.02	302.043	C15H10O7	[M-H]-	6-Hydroxyluteolin	Flavonoids	Flavones	18003-33-3	3	252239	285656	351587
Hmcn001884	463.09	301.03	464.096	C21H20O12	[M-H]-	6-Hydroxyluteolin 5-glucoside	Flavonoids	Flavones	-	2	1.50469e+07	2.02397e+07	1.53809e+07
pme1137	140.03	94.03	139.027	C6H5NO3	[M+H]+	6-Hydroxynicotinic acid	Alkaloids	Pyridine alkaloids	5006-66-6	2	4.76595e+06	4.52317e+06	5.54121e+06
Lmjp003295	479.12	317.07	478.111	C22H22O12	[M+H]+	6-Methoxykaempferol-3-O-glucoside	Flavonoids	Flavonols	63422-27-5	1	2.05796e+06	3.69079e+06	1.85601e+06
Lmpp005784	465.1	333.07	464.096	C21H20O12	[M+H]+	6-Methoxyquercetin-3-O-Xyloside	Flavonoids	Flavonols	-	3	182432	174700	131189
pmc0274	167.04	125	166.031	C6H6N4S	[M+H]+	6-Methylmercaptopurine	Nucleotides and derivatives	Nucleotides and derivatives	50-66-8	3	395142	380387	355475
MWS2032	137.07	65.04	136.064	C7H8N2O	[M+H]+	6-Methylnicotinamide	Alkaloids	Pyridine alkaloids	6960-22-1	3	167544	172659	176098
Waxn007088	405.06	285.04	406.069	C22H14O8	[M-H]-	6-O-(2-Hydroxy-5-carboxyphenyl)apigenin	Flavonoids	Other Flavonoids	-	3	42990.4	40843.9	54310
Zmhn001793	341.09	179.03	342.095	C15H18O9	[M-H]-	6-O-Caffeoyl-D-glucose	Phenolic acids	Phenolic acids	-	2	1.65323e+06	1.41123e+06	1.10717e+06
Lman003972	433.11	161.03	434.121	C21H22O10	[M-H]-	6-O-Caffeoylarbutin	Phenolic acids	Phenolic acids	136172-60-6	3	156984	183825	156330
Zmhn002334	355.1	193.05	356.111	C16H20O9	[M-H]-	6-O-Feruloyl-β-D-glucose	Phenolic acids	Phenolic acids	137887-25-3	3	1.12931e+06	3.01177e+06	1.3515e+06
Lmfn000604	331.07	169.01	332.074	C13H16O10	[M-H]-	6-O-Galloyl-β-D-glucose	Phenolic acids	Phenolic acids	13186-19-1	1	2.12993e+07	1.82453e+07	2.06223e+07
Wasn000495	311.1	89.02	312.106	C11H20O10	[M-H]-	6-O-alpha-L-arabinopyranosyl-D-glucopyranose	Others	Saccharides	14116-69-9	1	519510	488512	371926
MWS4525	166.07	124.05	165.065	C6H7N5O	[M+H]+	6-O-methylguanine	Nucleotides and derivatives	Nucleotides and derivatives	20535-83-5	1	2.69903e+06	2.75212e+06	4.36792e+06
Lmfn003035	325.09	145.03	326.1	C15H18O8	[M-H]-	6-O-p-Coumaroyl-β-D-glucose	Phenolic acids	Phenolic acids	114297-65-3	2	1.20143e+06	1.21349e+06	1.04568e+06
ZbWn001980	211.06	96.96	212.072	C7H16O5S	[M-H]-	6-methoxyhexyl hydrogen sulfate	Others	Others	-	2	310809	288107	274364
Lajn004573	479.15	317.11	480.163	C23H28O11	[M-H]-	7,2',4'-Trihydroxy-8,3'-dimethoxyisoflavanglucoside	Flavonoids	Other Flavonoids	-	3	1.2475e+06	1.02249e+06	1.46389e+06
Laxp005948	451.16	271.1	450.153	C22H26O10	[M+H]+	7,2'-dihydroxy-4'-methoxy-isoflavanol glucoside	Flavonoids	Other Flavonoids	-	3	62184.3	87055.3	85924.8
Lmhn005088	593.09	289.07	594.101	C29H22O14	[M-H]-	7,3'-Di-O-gallyoltricetiflavan	Flavonoids	Flavanols	-	1	2.08405e+06	2.31792e+06	2.63448e+06
Lmhn005475	593.09	289.07	594.101	C29H22O14	[M-H]-	7,4'-Di-O-galloyltricetiflavan	Flavonoids	Flavanols	-	2	1.91076e+06	2.59644e+06	1.78166e+06
Zmxn004029	585.23	195.07	586.241	C31H38O11	[M-H]-	7,8-Dihydro-Buddlenol B(erythro)	Lignans and Coumarins	Lignans	-	2	572234	521773	292690
Zmxn003874	585.23	537.21	586.241	C31H38O11	[M-H]-	7,8-Dihydro-Buddlenol B(threo)	Lignans and Coumarins	Lignans	-	1	544253	467371	369246
MWSslk183	255.07	181.07	254.058	C15H10O4	[M+H]+	7,8-Dihydroxy-4-phenylcoumarin	Lignans and Coumarins	Coumarins	842-01-3	3	27440.4	36373.9	38397.4
Wchn005806	361.17	165.06	362.173	C20H26O6	[M-H]-	7-(4-hydroxy-3-methoxyphenyl)-1-(4-hydroxyphenyl)heptane-2,3,5-triol	Others	Others	-	3	99610	118301	58532.8
Wafn004288	525.25	333.19	466.241	C21H38O11	[M+CH3COOH-H]-	7-Hydroxy-3,7-Dimethyl-2-Octenyl 6-O-Alpha-L-Arabinofuranosyl-Beta-D-Glucopyranoside	Others	Others	-	1	89632.3	70010.5	70078.3
MWStz058	257.09	211.09	256.085	C14H12N2O3	[M+H]+	7-Hydroxy-β-carboline-1-propionic acid	Alkaloids	Plumerane	215934-15-9	2	183458	145739	255989
HX1341	163.04	89.04	162.032	C9H6O3	[M+H]+	7-Hydroxycoumarin;Umbelliferone	Lignans and Coumarins	Coumarins	-	1	5.03893e+06	4.92241e+06	4.97955e+06
Zbdp001892	268.103	136.061	267.09	C16H13NO3	[M+H]+	7-Methoxy-3-[1-(3-pyridyl)methylidene]-4-chromanone	Flavonoids	Other Flavonoids	-	3	4.1587e+07	2.81362e+07	3.77895e+07
Lajp009638	243.1	131.05	242.094	C15H14O3	[M+H]+	7-Methoxy-8-(3-methylbuta-1,3-dien-1-yl)-2H-chromen-2-one	Lignans and Coumarins	Coumarins	-	3	46849.6	49956	65858.9
Wagp005832	219.06	161.06	218.058	C12H10O4	[M+H]+	7-Methoxy-coumarin-8-yl-acetaldehyde	Lignans and Coumarins	Coumarins	55136-75-9	3	77982.9	100960	63632.9
mws1075	177.05	121.06	176.047	C10H8O3	[M+H]+	7-Methoxycoumarin	Lignans and Coumarins	Coumarins	531-59-9	1	1.25277e+06	1.54914e+06	1.45559e+06
pme3968	166.07	149.05	165.065	C6H7N5O	[M+H]+	7-Methylguanine	Nucleotides and derivatives	Nucleotides and derivatives	578-76-7	3	1.51312e+06	1.38185e+06	1.98643e+06
pme2801	167.06	150.03	166.049	C6H6N4O2	[M+H]+	7-Methylxanthine	Nucleotides and derivatives	Nucleotides and derivatives	552-62-5	1	1.93566e+06	1.8397e+06	2.14549e+06
Lmhn004960	441.08	289.07	442.09	C22H18O10	[M-H]-	7-O-Galloyltricetiflavan	Flavonoids	Flavanols	-	1	9.03588e+07	8.451e+07	9.0783e+07
Smnp003415	409.15	247.09	408.142	C20H24O9	[M+H]+	7-O-Methylaloesin	Flavonoids	Other Flavonoids	-	3	241379	207060	256211
Zjbn102528	253.09	195.04	254.094	C16H14O3	[M-H]-	7-hydroxy-2,4-dimethoxyphenanthrene	Others	Others	-	3	12001.8	13115	13951.1
zjbp110802	343.12	137.06	342.11	C19H18O6	[M+H]+	7-hydroxy-6-methoxy-2-[2-(3'-hydroxy-4'-methoxyphenyl)ethyl]chromone	Others	Chromone	-	2	153426	320216	134957
Zmsn002929	405.14	155.03	406.147	C17H26O11	[M-H]-	7R-O-morroniside	Others	Others	-	3	82806.4	94348.5	112143
Lmbn005287	311.22	249.22	312.23	C18H32O4	[M-H]-	7S,8S-DiHODE; (9Z,12Z)-(7S,8S)-Dihydroxyoctadeca-9,12-dienoic acid	Lipids	Free fatty acids	143288-65-7	2	67854	74708	65669.9
Wcsn010524	265.22	265.22	266.225	C17H30O2	[M-H]-	8,11-Heptadecadienoic acid	Lipids	Free fatty acids	-	2	146327	144636	196051
pmb2636	335.22	253.18	336.23	C20H32O4	[M-H]-	8,15-Dihydroxy-5,9,11,13-eicosatetraenoic acid	Lipids	Free fatty acids	77667-08-4	3	22692.4	20325.6	36478.4
WaYn002719	409.15	165.06	410.158	C20H26O9	[M-H]-	8,8''-Bisguaiacylglycerol	Lignans and Coumarins	Lignans	-	3	113615	46440.4	33994.5
Lmmp003672	593.17	441.11	592.158	C31H28O12	[M+H]+	8,8'-Methylenebiscatechin	Flavonoids	Flavanols	81555-08-0	3	323585	346193	294328
Lmcp006876	251.11	91.05	250.099	C17H14O2	[M+H]+	8-(Benzyloxy)-1-Naphthol	Others	Others	-	3	18891.7	24315.1	24768
MWS2984	153.05	136.03	152.045	C4H4N6O	[M+H]+	8-Azaguanine	Nucleotides and derivatives	Nucleotides and derivatives	134-58-7	2	1.70104e+06	1.96074e+06	1.98616e+06
Smdp007779	287.09	167.03	286.084	C16H14O5	[M+H]+	8-Demethylfarrerol	Flavonoids	Flavanones	-	2	236696	136473	334788
Lmxp004495	163.04	89.04	162.032	C9H6O3	[M+H]+	8-Hydroxycoumarin	Lignans and Coumarins	Coumarins	2442-31-1	2	273687	293851	320777
Walp006246	221.05	135.05	220.037	C11H8O5	[M+H]+	8-Methoxy-6,7-Methylenedioxycoumarin	Lignans and Coumarins	Coumarins	81558-03-4	3	447601	401209	391879
MWSHC20110	301.07	286.05	300.063	C16H12O6	[M+H]+	8-Methoxyapigenin	Flavonoids	Flavones	57096-02-3	1	245612	254870	222027
Smnp001863	449.14	287.09	448.137	C22H24O10	[M+H]+	8-O-methyl-7-hydroxyaloin	Quinones	Anthraquinone	-	2	2.18906e+07	2.84466e+07	2.1739e+07
Lalp003733	563.16	273.08	562.148	C30H26O11	[M+H]+	8-[2-(3,4-dihydroxyphenyl)-3,5,7-trihydroxy-3,4-dihydro-2h-1-benzopyran-4-yl]-2-(4-hydroxyphenyl)-3,4-dihydro-2h-1-benzopyran-3,5,7-triol	Flavonoids	Flavanols	-	1	297268	247438	235928
Wcjp002598	146.06	91.05	145.053	C9H7NO	[M+H]+	8-hydroxyquinoline	Alkaloids	Quinoline alkaloids	148-24-3	1	1.05339e+06	935633	1.05127e+06
Ymjm000135	507.18	161.02	508.195	C25H32O11	[M-H]-	8R-Dihydrodehydrodiconferyl alcohol 4-O-β-D-glucopyranoside	Lignans and Coumarins	Lignans	-	3	6.48749e+06	5.43441e+06	6.7973e+06
Lmbn005662	295.23	171.1	296.235	C18H32O3	[M-H]-	9(10)-EpOME;(9R,10S)-(12Z)-9,10-Epoxyoctadecenoic acid	Lipids	Free fatty acids	16833-56-0	1	81138.1	96774.2	115160
Hmqn003054	329.23	311.22	330.241	C18H34O5	[M-H]-	9,10,11-Trihydroxy-12-octadecenoic acid	Lipids	Free fatty acids	61911-67-9	1	100198	110682	101124
pmn001694	329.23	229.15	330.241	C18H34O5	[M-H]-	9,10,13-Trihydroxy-11-Octadecenoic Acid	Lipids	Free fatty acids	29907-57-1	3	1.11087e+06	915475	933122
Lmyn007622	331.25	157.12	332.256	C18H36O5	[M-H]-	9,10,18-Trihydroxystearic acid	Lipids	Free fatty acids	496-86-6	2	44419.6	49204.7	31920.2
Lmbn004240	329.23	199.13	330.241	C18H34O5	[M-H]-	9,10-Dihydroxy-12,13-epoxyoctadecanoic acid	Lipids	Free fatty acids	-	1	113811	126977	145902
Wcdp010180	261.22	121.1	260.214	C18H28O	[M+H]+	9,11,13,15-Octadecatetraenal	Others	Aldehyde compounds	148408-16-6	1	88188.4	70392.9	100634
Wbtn007603	299.06	284.03	300.063	C16H12O6	[M-H]-	9,11-dimethoxy-2h-[1,3]dioxolo[4,5-b]xanthen-10-one	Flavonoids	Other Flavonoids	-	3	280349	266304	224009
Lmbn003970	329.23	211.14	330.241	C18H34O5	[M-H]-	9,12,13-TriHOME; 9(S),12(S),13(S)-Trihydroxy-10(E)-octadecenoic acid	Lipids	Free fatty acids	97134-11-7	2	1.60703e+06	1.45062e+06	1.67251e+06
pmn001691	327.22	291.2	328.225	C18H32O5	[M-H]-	9,12,13-Trihydroxy-10,15-octadecadienoic acid	Lipids	Free fatty acids	-	1	355044	323147	335988
pmb1574	277.22	93.07	276.209	C18H28O2	[M+H]+	9,12-Octadecadien-6-Ynoic Acid	Lipids	Free fatty acids	61481-29-6	3	1.08498e+07	1.28682e+07	1.2414e+07
Lmyn007883	287.22	287.22	288.23	C16H32O4	[M-H]-	9,16-Dihydroxypalmitic acid	Lipids	Free fatty acids	38076-49-2	3	2.98593e+06	3.23294e+06	2.81089e+06
mws1060	267.07	135.03	268.081	C10H12N4O5	[M-H]-	9-(Arabinosyl)hypoxanthine	Nucleotides and derivatives	Nucleotides and derivatives	7013-16-3	1	569783	451144	498696
Wcjp001256	268.1	136.06	267.097	C10H13N5O4	[M+H]+	9-Alpha-Ribofuranosyladenine	Nucleotides and derivatives	Nucleotides and derivatives	-	1	3.86481e+07	3.54365e+07	3.72331e+07
Zmsp001773	268.11	136.07	267.097	C10H13N5O4	[M+H]+	9-Arabinosyladenine	Nucleotides and derivatives	Nucleotides and derivatives	-	1	3.7585e+07	4.08972e+07	3.99258e+07
pmb2791	309.21	209.05	310.214	C18H30O4	[M-H]-	9-Hydroperoxy-10E,12,15Z-octadecatrienoic acid	Lipids	Free fatty acids	111004-08-1	3	352882	376053	375984
MWS80006	311.22	293.21	312.23	C18H32O4	[M-H]-	9-Hydroperoxy-9Z,11E-Octadecadienoic Acid	Lipids	Free fatty acids	-	1	63597.1	91334.4	104334
pmb2786	293.21	235.17	294.219	C18H30O3	[M-H]-	9-Hydroxy-10,12,15-octadecatrienoic acid	Lipids	Free fatty acids	89886-42-0	1	28208.2	35194.5	36604.3
Zmyn004449	309.21	171.1	310.214	C18H30O4	[M-H]-	9-Hydroxy-12-oxo-10(E),15(Z)-octadecadienoic acid	Lipids	Free fatty acids	-	2	64850	70737	76956.8
pmn001689	311.223	223.172	312.23	C18H32O4	[M-H]-	9-Hydroxy-12-oxo-15(Z)-octadecenoic acid	Lipids	Free fatty acids	-	2	167640	206311	213265
Rfmb087	311.22	293.21	312.23	C18H32O4	[M-H]-	9-Hydroxy-13-oxo-10-octadecenoic Acid	Lipids	Free fatty acids	-	3	205640	212935	210026
Lhcp090206	209.15	149.1	208.146	C13H20O2	[M+H]+	9-Hydroxy-5-megastigmen-4-one	Terpenoids	Monoterpenoids	27185-79-1	3	1.55644e+06	1.66645e+06	1.45806e+06
Qmyp101114	371.21	209.15	370.199	C19H30O7	[M+H]+	9-O-β-D-Glucoside of 3-hydroxy-7,8-didehydro-β-ionol	Terpenoids	Sesquiterpenoids	-	3	827830	1.04491e+06	510152
Wcdp007645	295.23	151.11	294.219	C18H30O3	[M+H]+	9-Oxo-10,12-Octadecadienoic Acid	Lipids	Free fatty acids	54665-32-6	1	562450	546488	1.02169e+06
pmb2787	293.21	275.2	294.219	C18H30O3	[M-H]-	9-Oxo-10E,12Z-octadecadienoic acid	Lipids	Free fatty acids	54232-59-6	2	132374	166903	150150
Hmqp005411	297.24	81.07	296.235	C18H32O3	[M+H]+	9-Oxo-12Z-Octadecenoic acid	Lipids	Free fatty acids	112543-32-5	2	119852	127331	149588
Lmbn003524	171.1	99.08	172.11	C9H16O3	[M-H]-	9-Oxononanoic acid	Lipids	Free fatty acids	2553-17-5	2	112947	101273	83307.7
Wbtn006053	451.1	341.07	452.111	C24H20O9	[M-H]-	9-hydroxy-2-(2-hydroxy-3-methoxyphenyl)-3-(hydroxymethyl)-12-methoxy-2,3-dihydro-1,4,5-trioxatetraphen-10-one	Others	Ketone compounds	-	3	485558	495866	420515
Zmjn004133	311.22	293.21	312.23	C18H32O4	[M-H]-	9S-Hydroperoxy-10E,12Z-octadecadienoic acid	Lipids	Free fatty acids	5502-91-0	3	403478	392065	438241
Rfmb091	295.23	195.14	296.235	C18H32O3	[M-H]-	9S-Hydroxy-10E,12Z-octadecadienoic acid	Lipids	Free fatty acids	15514-85-9	1	2.93007e+06	3.35447e+06	3.39703e+06
Smjp001258	219.11	132.08	218.106	C12H14N2O2	[M+H]+	Abrine	Amino acids and derivatives	Amino acids and derivatives	526-31-8	1	796735	574093	1.11704e+06
Lmtn004049	263.13	204.12	264.136	C15H20O4	[M-H]-	Abscisic acid	Terpenoids	Sesquiterpenoids	21293-29-8	3	577244	496396	649402
Zbbn005905	339.12	309.08	340.131	C20H20O5	[M-H]-	Abyssinone II	Flavonoids	Flavanones	-	3	44388.8	45354.8	24340.3
pmp000573	447.13	285.08	446.121	C22H22O10	[M+H]+	Acacetin-7-O-galactoside	Flavonoids	Flavones	-	3	91485.2	61917.2	55396.7
pme2923	117.02	75.01	118.027	C4H6O4	[M-H]-	Acetoxyacetic acid	Organic acids	Organic acids	13831-30-6	3	170245	922543	734329
pmb0130	203.12	144.08	202.111	C12H14N2O	[M+H]+	Acetryptine	Alkaloids	Plumerane	3551-18-6	3	338574	350420	442384
Smcn001947	623.2	161.03	624.205	C29H36O15	[M-H]-	Acteoside; Verbascoside	Phenolic acids	Phenolic acids	61276-17-3	3	77212.9	103778	101944
Lhsp101905	167.11	93.07	166.099	C10H14O2	[M+H]+	Actinidialactone	Terpenoids	Monoterpenoids	76729-80-1	3	526468	523503	557203
MWSHC2054	136.06	119.04	135.054	C5H5N5	[M+H]+	Adenine	Nucleotides and derivatives	Nucleotides and derivatives	73-24-5	1	6.19364e+07	6.26004e+07	5.39189e+07
pme2117	426.02	158.93	427.029	C10H15N5O10P2	[M-H]-	Adenosine 5'-diphosphate	Nucleotides and derivatives	Nucleotides and derivatives	58-64-0	3	648474	540520	599365
pmb0981	348.07	136.06	347.063	C10H14N5O7P	[M+H]+	Adenosine 5'-monophosphate	Nucleotides and derivatives	Nucleotides and derivatives	61-19-8	3	5.81151e+06	4.84049e+06	5.08881e+06
pme0230	268.1	136.06	267.097	C10H13N5O4	[M+H]+	Adenosine	Nucleotides and derivatives	Nucleotides and derivatives	58-61-7	1	1.6759e+07	3.21689e+07	3.65514e+07
mws0208	145.05	101.06	146.058	C6H10O4	[M-H]-	Adipic Acid	Organic acids	Organic acids	124-04-9	3	1.34235e+06	1.61357e+06	2.12916e+06
pmn001572	475.16	313.11	476.168	C24H28O10	[M-H]-	Agrimonolide-6-O-glucoside	Lignans and Coumarins	Coumarins	126223-29-8	2	65411.4	92988.9	93037.6
Lcsp003132	316.22	157.13	315.216	C15H29N3O4	[M+H]+	Ala-Ile-Leu	Amino acids and derivatives	Amino acids and derivatives	-	3	134063	148986	156542
MWSslk235	181.07	59.01	182.079	C6H14O6	[M-H]-	Allitol	Others	Saccharides	488-44-8	3	489384	605548	496531
pme1173	137.05	110.03	136.038	C5H4N4O	[M+H]+	Allopurinol	Nucleotides and derivatives	Nucleotides and derivatives	315-30-0	3	683400	658253	570217
Zmdn004052	431.1	269.05	432.106	C21H20O10	[M-H]-	Aloe emodin-1-O-glucoside	Quinones	Anthraquinone	-	1	80862.1	99799.3	73991.8
Zmdn006929	255.07	213.06	256.074	C15H12O4	[M-H]-	Aloe-Emodin-9-Anthrone	Quinones	Anthraquinone	6247-99-0	3	11926.3	12208	11395.4
pmn001336	431.1	269	432.106	C21H20O10	[M-H]-	Aloeemodin-8-O-glucoside	Quinones	Anthraquinone	-	2	1.52997e+06	1.38044e+06	1.80841e+06
Zmdn004863	231.07	187.05	232.074	C13H12O4	[M-H]-	Aloesone	Phenolic acids	Phenolic acids	40738-40-7	2	194463	212693	161649
MWS00353g	178.09	86.02	179.095	C10H13NO2	[M-H]-	Alpha-Methyl-DL-Phenylalanine	Amino acids and derivatives	Amino acids and derivatives	1132-26-9	3	66068.6	52901.4	86881.3
pme3096	118.01	74.02	119.022	C3H5NO4	[M-H]-	Aminomalonic acid	Amino acids and derivatives	Amino acids and derivatives	1068-84-4	3	108650	110065	104647
Zmjp003597	389.21	191.15	388.21	C19H32O8	[M+H]+	Ampelopsisionoside	Others	Ketone compounds	-	3	1.48578e+06	829239	907036
Lmyp003934	349.27	123.08	348.266	C22H36O3	[M+H]+	Anacardic acid	Phenolic acids	Phenolic acids	16611-84-0	2	108312	99385	175354
Lmtn002233	327.11	165.05	328.116	C15H20O8	[M-H]-	Androsin	Others	Ketone compounds	531-28-2	3	514373	741058	1.05709e+06
Lmyp007110	345.17	163.08	344.162	C20H24O5	[M+H]+	Anhydrosecoisolariciresinol (AHS)	Lignans and Coumarins	Lignans	29388-33-8	2	114933	243632	115916
Zasp005105	465.1	333.06	464.096	C21H20O12	[M+H]+	Annulatin 3'-O-β-D-xyloside	Flavonoids	Flavones	-	3	140092	171465	160340
Zbn009444	269.05	254.02	270.054	C15H10O5	[M-H]-	Anthragallol 2-Methyl Ether; 1,3-Dihydroxy-2-methoxyanthraquinone	Quinones	Anthraquinone	10383-63-8	3	31941.7	33753.7	28893.5
mws1078	138.06	92.05	137.048	C7H7NO2	[M+H]+	Anthranilic Acid	Phenolic acids	Phenolic acids	118-92-3	3	1.15183e+06	1.35605e+06	1.49319e+06
Hamp002961	185.08	125.06	184.074	C9H12O4	[M+H]+	Antiarol; 3,4,5-Trimethoxyphenol	Phenolic acids	Phenolic acids	642-71-7	3	271810	382732	354644
Lmgp004784	275.09	139.04	274.084	C15H14O5	[M+H]+	Apiferol	Flavonoids	Flavanols	55167-29-8	3	120366	102069	172193
Lmtp002642	565.16	457.11	564.148	C26H28O14	[M+H]+	Apigenin 6-C-glucoside 8-C-arabinoside	Flavonoids	Flavones	-	3	9.89526e+06	1.08499e+07	9.63157e+06
Wbsp000187	579.15	147.04	578.142	C30H26O12	[M+H]+	Apigenin-4'-O-(6''-O-p-coumaroyl)-β-D-glucopyranoside	Flavonoids	Flavones	-	2	332722	317894	266091
MWS20148	433.11	271.07	432.106	C21H20O10	[M+H]+	Apigenin-4'-O-glucoside	Flavonoids	Flavones	20486-34-4	1	6.41735e+06	8.43037e+06	9.05249e+06
Lmtp002942	535.14	499.12	534.137	C25H26O13	[M+H]+	Apigenin-6,8-di-C-arabinoside	Flavonoids	Flavones	-	1	1.02194e+07	8.71344e+06	7.13558e+06
Zbsp003407	595.17	427.1	594.159	C27H30O15	[M+H]+	Apigenin-6,8-di-C-glucoside (Vicenin-2)	Flavonoids	Flavones	23666-13-9	2	2.87681e+06	3.39412e+06	3.48893e+06
pmp000237	579.13	283.06	578.127	C26H26O15	[M+H]+	Apigenin-6-C-(2''-glucuronyl)xyloside	Flavonoids	Flavones	-	2	1.20474e+07	1.21046e+07	1.11088e+07
Lmyp004963	579.17	415.11	578.164	C27H30O14	[M+H]+	Apigenin-6-C-(2''-rhamnosyl)glucoside	Flavonoids	Flavones	-	3	70776.1	94679.5	76418.5
Zbjp003463	565.16	433.11	564.148	C26H28O14	[M+H]+	Apigenin-6-C-(2''-xylosyl)glucoside	Flavonoids	Flavones	-	3	2.32996e+06	2.35745e+06	2.46999e+06
Zbsp005056	403.1	367.08	402.095	C20H18O9	[M+H]+	Apigenin-6-C-arabinoside	Flavonoids	Flavones	-	1	1.36238e+06	1.12378e+06	1.32424e+06
Lmtp002822	535.14	499.12	534.137	C25H26O13	[M+H]+	Apigenin-6-C-arabinoside-8-C-xyloside	Flavonoids	Flavones	-	1	9.60108e+06	9.94212e+06	8.48641e+06
mws1434	431.1	311.05	432.106	C21H20O10	[M-H]-	Apigenin-6-C-glucoside (Isovitexin)	Flavonoids	Flavones	38953-85-4	1	5.99785e+06	8.5602e+06	6.76042e+06
pmb0626	757.22	433.4	756.211	C33H40O20	[M+H]+	Apigenin-6-C-glucoside-7-O-Sophoroside	Flavonoids	Flavones	-	3	33884.5	37707.3	40427.5
Zbsp004060	535.14	481.11	534.137	C25H26O13	[M+H]+	Apigenin-6-C-xyloside-8-C-arabinoside	Flavonoids	Flavones	-	1	1.16342e+07	1.49908e+07	8.71481e+06
Lmmp006598	623.14	271.06	622.132	C31H26O14	[M+H]+	Apigenin-7-O-(2''-feruloyl)glucuronide	Flavonoids	Flavones	-	2	40418.8	105049	67563.3
Zbsp004714	565.16	271.06	564.148	C26H28O14	[M+H]+	Apigenin-7-O-(2''-glucosyl)arabinoside	Flavonoids	Flavones	-	3	217276	206591	198776
pmp000581	475.12	271.06	474.116	C23H22O11	[M+H]+	Apigenin-7-O-(6''-acetyl)glucoside	Flavonoids	Flavones	72741-92-5	3	83209.4	69005	73304.1
Lmpp003930	579.15	271.06	578.142	C30H26O12	[M+H]+	Apigenin-7-O-(6''-p-Coumaryl)glucoside	Flavonoids	Flavones	-	3	838567	983568	748793
Wajp004095	595.17	271.06	594.159	C27H30O15	[M+H]+	Apigenin-7-O-Gentiobioside	Flavonoids	Flavones	-	2	3.57555e+06	2.74444e+06	2.11923e+06
MWSHY0189	433.11	271.07	432.106	C21H20O10	[M+H]+	Apigenin-7-O-glucoside(Cosmosiin)	Flavonoids	Flavones	578-74-5	1	7.75351e+06	8.38883e+06	6.38575e+06
mws0047	579.17	271.06	578.164	C27H30O14	[M+H]+	Apigenin-7-O-neohesperidoside (Rhoifolin)	Flavonoids	Flavones	17306-46-6	3	1.10538e+06	1.38375e+06	1.26784e+06
pme0368	579.17	271.06	578.164	C27H30O14	[M+H]+	Apigenin-7-O-rutinoside (Isorhoifolin)	Flavonoids	Flavones	552-57-8	2	997257	693471	1.11774e+06
pmb0681	403.1	367.08	402.095	C20H18O9	[M+H]+	Apigenin-8-C-Arabinoside	Flavonoids	Flavones	-	1	1.23425e+06	1.17975e+06	1.27416e+06
Zbsn004665	431.1	311.05	432.106	C21H20O10	[M-H]-	Apigenin-8-C-Glucoside (Vitexin)	Flavonoids	Flavones	3681-93-4	1	5.66445e+06	1.04363e+07	6.22685e+06
MWS20151	271.06	153.02	270.053	C15H10O5	[M+H]+	Apigenin; 4',5,7-Trihydroxyflavone	Flavonoids	Flavones	520-36-5	2	300776	352766	315867
Lmhn005110	299.06	284.02	300.063	C16H12O6	[M-H]-	Aracarpene 1	Flavonoids	Isoflavones	1261245-78-6	3	258088	285363	228991
Lmhn004976	299.06	284.02	300.063	C16H12O6	[M-H]-	Aracarpene 2	Flavonoids	Isoflavones	-	3	249619	288790	243735
MWSmce675	271.08	108.02	272.09	C12H16O7	[M-H]-	Arbutin	Others	Others	497-76-7	3	265969	206238	181592
Lafp006517	373.17	137.06	372.157	C21H24O6	[M+H]+	Arctigenin	Lignans and Coumarins	Lignans	7770-78-7	2	86801.8	77734.2	60246.6
pmp000100	867.21	715.2	866.206	C45H38O18	[M+H]+	Arecatannin B1	Tannins	Proanthocyanidins	79763-28-3	3	137355	128771	177321
pmp000101	867.21	715.2	866.206	C45H38O18	[M+H]+	Arecatannin C1	Tannins	Proanthocyanidins	87727-69-3	3	124709	90225.7	134684
Zmdp000292	189.14	70.07	188.127	C7H16N4O2	[M+H]+	Arginine methyl ester	Amino acids and derivatives	Amino acids and derivatives	-	2	695703	525562	1.61153e+06
mws1094	287.06	259.07	288.063	C15H12O6	[M-H]-	Aromadendrin (Dihydrokaempferol)	Flavonoids	Flavanonols	480-20-6	1	228210	296185	240316
Ybnn006457	301.07	151	302.079	C16H14O6	[M-H]-	Artocarpanone	Flavonoids	Flavanones	520-25-2	3	4.6823e+07	4.87903e+07	4.97546e+07
Zbqp003309	360.21	201.12	359.206	C16H29N3O6	[M+H]+	Asp-Ile-Leu	Amino acids and derivatives	Amino acids and derivatives	-	3	45373.4	111320	114572
MWS201455	262.14	84.08	261.132	C10H19N3O5	[M+H]+	Asp-Lys	Amino acids and derivatives	Amino acids and derivatives	5891-51-0	3	97363.4	134808	141205
Lahp003435	917.18	459.09	916.17	C44H36O22	[M+H]+	Assamicain B	Flavonoids	Flavanols	121795-66-2	3	1.1594e+06	682836	988686
Hahn001170	345.12	183.07	346.126	C15H22O9	[M-H]-	Aucubin	Terpenoids	Sesquiterpenoids	479-98-1	3	5.48252e+06	5.25204e+06	3.81851e+06
pmp000608	493.13	331.08	492.127	C23H24O12	[M+H]+	Aurantio-obtusin-6-O-Glucoside	Quinones	Anthraquinone	129025-96-3	3	8.26109e+06	8.41819e+06	6.62162e+06
Zbbp005255	287.06	153.02	286.048	C15H10O6	[M+H]+	Aureusidin	Flavonoids	Aurones	38216-54-5	3	154449	183212	191083
Lmsp004915	449.11	287.06	448.101	C21H20O11	[M+H]+	Aureusidin-4-O-glucoside	Flavonoids	Aurones	-	2	6.12928e+07	6.41168e+07	7.81747e+07
HX1251	327.15	137.06	326.152	C20H22O4	[M+H]+	Austrobailignan-5	Lignans and Coumarins	Lignans	-	1	38735.9	79078.6	31030.8
Qmzp101807	343.15	163.07	342.147	C20H22O5	[M+H]+	Avicennol	Lignans and Coumarins	Coumarins	56110-68-0	1	264301	274872	244312
mws2186	435.09	303.05	434.085	C20H18O11	[M+H]+	Avicularin(Quercetin-3-O-α-L-arabinofuranoside)	Flavonoids	Flavonols	572-30-5	1	8.46207e+06	7.60005e+06	6.62824e+06
Wahp006462	507.15	345.1	506.142	C24H26O12	[M+H]+	Ayanin-5-O-β-D-glucoside	Flavonoids	Flavonols	-	2	699425	940602	713611
mws0237	187.1	125.1	188.105	C9H16O4	[M-H]-	Azelaic acid	Lipids	Free fatty acids	123-99-9	1	8.10061e+06	6.51503e+06	5.82125e+06
Lmyp005839	357.13	325.11	356.126	C20H20O6	[M+H]+	Balanophonin	Lignans and Coumarins	Lignans	118916-57-7	3	32479.4	23348	42824.7
pmp001045	331.14	151.11	330.132	C15H22O8	[M+H]+	Bartsioside	Terpenoids	Monoterpenoids	62133-72-6	3	222055	277888	268893
HJAP104	107.05	77.04	106.042	C7H6O	[M+H]+	Benzaldehyde	Others	Aldehyde compounds	100-52-7	3	617027	528305	556326
pmb0069	122.06	105.03	121.053	C7H7NO	[M+H]+	Benzamide	Alkaloids	Alkaloids	55-21-0	3	5.7938e+06	5.58599e+06	7.89477e+06
pme0241	123.04	79.05	122.037	C7H6O2	[M+H]+	Benzoic acid	Phenolic acids	Phenolic acids	65-85-0	3	267839	330080	344045
mws0489	149.02	77.04	150.032	C8H6O3	[M-H]-	Benzoylformic acid	Phenolic acids	Phenolic acids	611-73-4	3	213236	172875	130962
mws1297	269.1	101.02	270.11	C13H18O6	[M-H]-	Benzyl glucoside	Others	Others	4304-12-5	2	23311.8	13988.6	27972.3
Labn003910	401.14	269.1	402.153	C18H26O10	[M-H]-	Benzyl β-primeveroside	Others	Others	-	1	675782	636842	711512
Lmtn002324	431.15	269.1	432.163	C19H28O11	[M-H]-	Benzyl-(2''-O-glucosyl)glucoside	Others	Others	-	3	148009	113187	157093
Cmjn004337	401.14	269.1	402.153	C18H26O10	[M-H]-	Benzyl-(2''-O-xylosyl)glucoside	Others	Others	-	1	1.21174e+06	1.33425e+06	1.62342e+06
Zbfn013528	271.23	225.22	272.235	C16H32O3	[M-H]-	Beta-Hydroxypalmitic Acid	Lipids	Free fatty acids	-	1	979896	935813	1.4792e+06
pme3400	447.13	285.07	446.121	C22H22O10	[M+H]+	Biochanin A-7-O-glucoside (Sissotrin)	Flavonoids	Isoflavones	5928-26-7	3	62841.2	63475.6	65293.2
Qahn011632	299.16	117.04	300.173	C19H24O3	[M-H]-	Biondinin C	Terpenoids	Monoterpenoids	55511-08-5	3	41679.1	31422.8	37401.5
pmp001135	595.14	147	594.137	C30H26O13	[M+H]+	Biondnoid I	Flavonoids	Flavonols	142750-32-1	3	9.51534e+06	5.69886e+06	8.44056e+06
Lmwp011196	391.28	149.02	390.277	C24H38O4	[M+H]+	Bis(2-ethylhexyl)phthalate	Phenolic acids	Phenolic acids	117-81-7	1	857162	621746	677029
Lmjp101401	535.2	287.05	534.189	C30H30O9	[M+H]+	Bismurrangatin	Lignans and Coumarins	Coumarins	-	3	600203	463835	412027
Zjbn102543	475.18	179.07	476.183	C28H28O7	[M-H]-	Bletilols B	Others	Others	-	3	407449	317823	346171
Lacp003991	389.21	209.15	388.209	C19H32O8	[M+H]+	Blumenol B Glucoside	Terpenoids	Sesquiterpenoids	-	3	2.40901e+06	1.60205e+06	885736
Wbmp004936	373.12	135.12	372.215	C19H32O7	[M+H]+	Blumenol C glucoside; Byzantionoside B	Terpenoids	Terpene	135820-80-3	3	217870	271237	163050
Xmmn006031	447.22	315.18	448.231	C21H36O10	[M-H]-	Borneol 7-O-[β-D-apiofuranosyl-(1→6)]-β-D-glucopyranoside	Terpenoids	Monoterpenoids	88700-35-0	3	562585	451365	555222
Laxp005049	303.05	229.05	302.043	C15H10O7	[M+H]+	Bracteatin	Flavonoids	Other Flavonoids	3260-50-2	2	1.5952e+06	1.16211e+06	1.42979e+06
mws2120	291.01	247.02	292.022	C13H8O8	[M-H]-	Brevifolin carboxylic acid	Organic acids	Organic acids	18490-95-4	1	7.38067e+06	8.1736e+06	9.02562e+06
Wbmn000988	391.1	147.03	392.111	C19H20O9	[M-H]-	Breynioside A	Phenolic acids	Phenolic acids	-	3	83080.5	120228	66256.7
WaYn005928	583.22	195.07	584.226	C31H36O11	[M-H]-	Buddlenol B	Lignans and Coumarins	Lignans	97399-80-9	3	86593.5	79859.5	78897.5
WaYn006596	613.23	195.07	614.236	C32H38O12	[M-H]-	Buddlenol C	Lignans and Coumarins	Lignans	97465-73-1	3	102436	52743	87009.8
Lmcn004052	643.24	417.16	644.247	C33H40O13	[M-H]-	Buddlenol D	Phenolic acids	Phenolic acids	97465-75-3	3	22831.9	18892.4	12910.5
WaYn006188	583.22	195.07	584.226	C31H36O11	[M-H]-	Buddlenol E	Lignans and Coumarins	Lignans	97399-82-1	3	69323.5	90544.4	65235.3
WaYn006850	613.23	195.07	614.236	C32H38O12	[M-H]-	Buddlenol F	Lignans and Coumarins	Lignans	97399-83-2	3	101736	114829	88253.8
MWSmce341	279.16	149.03	278.152	C16H22O4	[M+H]+	Butyl isobutyl phthalate	Phenolic acids	Phenolic acids	17851-53-5	3	5.4079e+07	5.42464e+07	5.25695e+07
Lmmp003349	371.21	209.15	370.199	C19H30O7	[M+H]+	Byzantionoside A	Others	Ketone compounds	189109-41-9	3	685270	957570	732736
mws2212	179.03	135.05	180.042	C9H8O4	[M-H]-	Caffeic acid	Phenolic acids	Phenolic acids	331-39-5	3	550097	479850	507903
pmb0142	165.05	95.05	164.047	C9H8O3	[M+H]+	Caffeic aldehyde	Others	Aldehyde compounds	141632-15-7	3	207301	186927	178090
mws2218	195.09	83.06	194.08	C8H10N4O2	[M+H]+	Caffeine	Alkaloids	Alkaloids	58-08-2	1	5.28569e+07	3.27132e+07	6.18961e+07
Lmhn002574	431.06	137.03	432.069	C20H16O11	[M-H]-	Caffeoyl(p-Hydroxybenzoyl)tartaric acid	Phenolic acids	Phenolic acids	-	3	663449	907120	688292
pma0101	293.16	163.04	292.154	C14H20N4O3	[M+H]+	Caffeoylagmatine	Alkaloids	Phenolamine	-	3	124332	146428	180102
Lmhn003494	415.07	179.03	416.074	C20H16O10	[M-H]-	Caffeoylbenzoyltartaric acid	Phenolic acids	Phenolic acids	-	3	58566.8	69570.1	58507.3
Labn003679	327.11	147.05	328.116	C15H20O8	[M-H]-	Caffeyl alcohol 4-O-β-D-glucopyranoside	Others	Alcohol compounds	-	1	326605	449694	379232
Wbtn007675	285.04	285.04	286.048	C15H10O6	[M-H]-	Calyxanthone	Flavonoids	Other Flavonoids	98973-45-6	2	6.72815e+07	6.68087e+07	6.7431e+07
Lcsn000656	473.36	277.21	474.371	C30H50O4	[M-H]-	Camelliagenin A	Terpenoids	Triterpene	53227-91-1	3	176728	174460	299174
Yacn003968	206.08	147.04	207.089	C11H13NO3	[M-H]-	Cantleyine	Alkaloids	Alkaloids	30333-81-4	3	38883.7	55098.6	32404.7
Zmzp006646	317.07	302.04	316.058	C16H12O7	[M+H]+	Capillarisin	Others	Chromone	56365-38-9	2	127559	92566.2	134255
Qmyp101101	237.18	81.07	236.178	C15H24O2	[M+H]+	Capsidiol	Terpenoids	Sesquiterpenoids	37208-05-2	3	111504	112878	111398
Lmyp005161	563.18	313.07	562.169	C27H30O13	[M+H]+	Carambolaflavone	Flavonoids	Flavones	-	3	47655	52790.1	27597.8
pmn001716	447.09	285.04	448.101	C21H20O11	[M-H]-	Carthamone	Flavonoids	Chalcones	86579-00-2	2	2.07094e+07	1.93e+07	2.02262e+07
Lhlp120627	195.14	67.05	194.131	C12H18O2	[M+H]+	Carvylacetate	Terpenoids	Monoterpenoids	97-42-7	3	176527	171778	143995
Xmbp007290	595.14	287.06	594.137	C30H26O13	[M+H]+	Castanoside A[Kaempferol-3-O-(6''-p-coumaroyl)mannoside]	Flavonoids	Flavonols	-	1	4.54789e+06	2.06338e+06	1.68717e+06
Xmbp008275	741.18	455.14	740.174	C39H32O15	[M+H]+	Castanoside B[Kaempferol-3-O-(4'',6''-di-p-coumaroyl)mannoside]	Flavonoids	Flavonols	-	2	581741	537632	455383
mws0054	289.07	245.08	290.079	C15H14O6	[M-H]-	Catechin	Flavonoids	Flavanols	154-23-4	1	1.58435e+07	1.46882e+07	1.82104e+07
mws0355	441.08	169.01	442.09	C22H18O10	[M-H]-	Catechin gallate	Flavonoids	Flavanols	130405-40-2	1	9.47096e+07	7.46598e+07	8.13188e+07
pmn001416	451.1	341.06	452.111	C24H20O9	[M-H]-	Catechin-(7,8-bc)-4α-(3,4-dihydroxyphenyl)-dihydro-2-(3H)-one	Flavonoids	Flavanols	-	3	79467.3	122759	102312
pmn001415	451.1	341.06	452.111	C24H20O9	[M-H]-	Catechin-(7,8-bc)-4β-(3,4-dihydroxyphenyl)-dihydro-2-(3H)-one	Flavonoids	Flavanols	-	3	61228.2	42163	59527.7
Zmhn001257	451.12	289.07	452.132	C21H24O11	[M-H]-	Catechin-5-O-glucoside	Flavonoids	Flavanols	-	2	313038	418150	669212
pmb2947	865.2	407.1	866.206	C45H38O18	[M-H]-	Catechin-catechin-catechin	Flavonoids	Flavanols	-	3	561325	497872	580849
MWSHC20163	255.24	255.24	256.24	C16H32O2	[M-H]-	Cetostearic acid	Lipids	Free fatty acids	-	3	2.19531e+07	2.08763e+07	1.42316e+07
MWSmce210	183	67.02	184.001	C7H4O6	[M-H]-	Chelidonic acid	Organic acids	Organic acids	99-32-1	3	88156.4	98691.3	69292.6
Xmbn007315	505.3	343.16	506.215	C26H34O10	[M-H]-	Chestnutlignansoide	Lignans and Coumarins	Lignans	-	2	31913.1	70635.3	38454.5
MWSmce621	473.07	149.01	474.08	C22H18O12	[M-H]-	Chicoric Acid	Phenolic acids	Phenolic acids	70831-56-0	3	472102	452712	617598
mws0178	353.09	191.06	354.095	C16H18O9	[M-H]-	Chlorogenic acid (3-O-Caffeoylquinic acid)	Phenolic acids	Phenolic acids	327-97-9	1	2.25954e+07	2.26923e+07	2.12196e+07
mws0179	367.1	190.9	368.111	C17H20O9	[M-H]-	Chlorogenic acid methyl ester	Phenolic acids	Phenolic acids	29708-87-0	2	303893	434128	419537
Zmhn001036	433.11	271.06	434.121	C21H22O10	[M-H]-	Choerospondin	Flavonoids	Flavanones	81202-36-0	2	342474	151225	204138
mws0120	258.11	104.11	257.103	C8H20NO6P	[M+H]+	Choline Alfoscerate	Lipids	PC	28319-77-9	3	4.89033e+06	4.09334e+06	4.59343e+06
Zbsp004739	417.12	297.08	416.111	C21H20O9	[M+H]+	Chrysin-8-C-glucoside	Flavonoids	Flavones	160880-89-7	3	439116	455490	422246
Zmxp002867	625.17	301.07	624.169	C28H32O16	[M+H]+	Chrysoeriol-5,7-di-O-glucoside	Flavonoids	Flavones	-	3	95582.2	122944	66511.9
Zbrn006627	461.11	299.06	462.116	C22H22O11	[M-H]-	Chrysoeriol-5-O-glucoside	Flavonoids	Flavones	-	2	180316	163025	207875
Lmhp003162	787.23	625.17	786.222	C34H42O21	[M+H]+	Chrysoeriol-6,8-di-C-glucoside-4'-O-glucoside	Flavonoids	Flavones	-	3	42743.4	42354.6	51348.5
HJAP026	625.18	463.13	624.169	C28H32O16	[M+H]+	Chrysoeriol-6-C-glucoside-4'-O-glucoside	Flavonoids	Flavones	-	3	337881	273650	220898
Zbsp003971	625.18	445.11	624.169	C28H32O16	[M+H]+	Chrysoeriol-6-C-glucoside-7-O-glucoside	Flavonoids	Flavones	-	3	89897	82653.5	70996
pmb0603	625.18	301.07	624.169	C28H32O16	[M+H]+	Chrysoeriol-7,4'-di-O-glucoside	Flavonoids	Flavones	-	3	317769	301197	157513
Zmxp004480	625.18	301.07	624.169	C28H32O16	[M+H]+	Chrysoeriol-7-O-gentiobioside	Flavonoids	Flavones	-	2	191033	229574	111415
pmb3012	461.11	299.06	462.116	C22H22O11	[M-H]-	Chrysoeriol-7-O-glucoside	Flavonoids	Flavones	19993-32-9	3	77983	91478.5	56486.2
Zbsp004707	609.18	301.07	608.174	C28H32O15	[M+H]+	Chrysoeriol-7-O-rutinoside	Flavonoids	Flavones	-	2	406455	374062	431968
HJAP011	463.11	343.08	462.116	C22H22O11	[M+H]+	Chrysoeriol-8-C-glucoside (Scoparin)	Flavonoids	Flavones	301-16-6	2	130012	119330	171434
Zbrn008158	299.06	284.03	300.063	C16H12O6	[M-H]-	Chrysoeriol; 5,7,4'-Trihydroxy-3'-Methoxyflavone	Flavonoids	Flavones	491-71-4	3	37931.4	32991.7	32096.6
Zmdn005671	415.1	253.05	416.111	C21H20O9	[M-H]-	Chrysophanol-1-O-β-D-glucoside	Quinones	Anthraquinone	4839-60-5	3	523519	512930	836189
pmn001343	415.1	253.05	416.111	C21H20O9	[M-H]-	Chrysophanol-8-O-glucoside	Quinones	Anthraquinone	13241-28-6	3	68839.9	38863.4	92770.9
Zmdn011161	239.07	223.03	240.079	C15H12O3	[M-H]-	Chrysophanol-9-anthrone	Quinones	Anthraquinone	491-58-7	2	44562.5	64254.7	72465.5
Zmpn002553	339.07	177.02	340.079	C15H16O9	[M-H]-	Cichoriin	Lignans and Coumarins	Coumarins	531-58-8	1	4.44789e+06	5.45512e+06	5.23395e+06
pmn001553	315.11	153.06	316.116	C14H20O8	[M-H]-	Cimidahurinine	Others	Alcohol compounds	142542-89-0	2	2.04128e+06	1.94358e+06	3.14857e+06
Zmcn102810	451.1	341.07	452.111	C24H20O9	[M-H]-	Cinchonain 1a	Others	Others	-	3	516211	429022	454544
pmn001417	451.1	341.1	452.111	C24H20O9	[M-H]-	Cinchonain Ic	Flavonoids	Flavanols	85081-22-7	3	449683	505696	452005
pmn001418	451.1	341.1	452.111	C24H20O9	[M-H]-	Cinchonain Id	Flavonoids	Flavanols	85022-67-9	3	87257.3	84990.6	99721.3
MWS20194	149.06	103.06	148.052	C9H8O2	[M+H]+	Cinnamic acid	Phenolic acids	Phenolic acids	140-10-3	3	1.75585e+06	1.605e+06	1.67218e+06
Labn006458	461.11	169.01	462.116	C22H22O11	[M-H]-	Cinnamoyl gallic acid-3-O-β-D-glucoside	Phenolic acids	Phenolic acids	-	2	324755	357649	399580
MWSmce541	206.08	131.05	205.074	C11H11NO3	[M+H]+	Cinnamoylglycine	Amino acids and derivatives	Amino acids and derivatives	16534-24-0	2	155410	108888	106159
Lmhn003223	279.05	147.04	280.058	C13H12O7	[M-H]-	Cinnamoyltartaric acid	Phenolic acids	Phenolic acids	-	3	66261.9	81759.4	88991.4
Lmjp005016	331.08	298.05	330.074	C17H14O7	[M+H]+	Cirsiliol (3',4',5-Trihydroxy-6,7-Dimethoxyflavone)	Flavonoids	Flavanones	34334-69-5	3	41210.4	33259.7	33349.5
pme2550	173.01	129.02	174.016	C6H6O6	[M-H]-	Cis-Aconitic acid	Organic acids	Organic acids	585-84-2	3	1.9499e+06	1.87364e+06	1.70524e+06
pmn001687	295.05	163.04	296.053	C13H12O8	[M-H]-	Cis-Coutaric acid	Phenolic acids	Phenolic acids	67920-37-0	3	725792	656991	525481
mws0425	129.02	85.03	130.027	C5H6O4	[M-H]-	Citraconic acid	Organic acids	Organic acids	498-23-7	3	2.9758e+06	3.22828e+06	2.40476e+06
Zdhn005610	285.04	257.05	286.048	C15H10O6	[M-H]-	Citreorosein	Quinones	Anthraquinone	481-73-2	3	2.89814e+06	2.99291e+06	3.76299e+06
WaYn000716	515.12	341.11	516.133	C18H28O17	[M-H]-	Citric Acid diglucoside	Organic acids	Organic acids	-	2	1.06726e+06	1.05137e+06	771002
Wayn000884	353.07	111	354.08	C12H18O12	[M-H]-	Citric acid glucoside	Organic acids	Organic acids	-	2	749356	2.05336e+06	120009
Wayn000597	515.12	111.01	516.133	C18H28O17	[M-H]-	Citric acid-1-O-diglucoside	Organic acids	Organic acids	-	1	1.13542e+06	1.1897e+06	1.41928e+06
Lmqp003013	387.2	149.1	386.194	C19H30O8	[M+H]+	Citroside A	Terpenoids	Monoterpenoids	120330-44-1	3	78658.8	121403	147336
Hmcp002575	359.15	327.12	358.142	C20H22O6	[M+H]+	Clemaphenol A	Lignans and Coumarins	Lignans	362606-60-8	2	320338	384673	205996
Hmdp103165	741.22	287.06	740.216	C33H40O19	[M+H]+	Clitorin	Flavonoids	Flavones	55804-74-5	2	205049	228669	328843
MWSslk232	625.18	301.08	624.169	C28H32O16	[M+H]+	Complanatuside	Flavonoids	Flavonols	116183-66-5	3	62472.6	84058.7	68989
ML10174588	233.16	233.16	234.162	C15H22O2	[M-H]-	Confertifoline	Terpenoids	Sesquiterpenoids	1811-23-0	3	1.22707e+06	1.14868e+06	1.11361e+06
mws0009	179.07	91.06	178.063	C10H10O3	[M+H]+	Coniferaldehyde	Others	Aldehyde compounds	20649-42-7	1	121750	262653	120385
mws0906	341.12	179.07	342.132	C16H22O8	[M-H]-	Coniferin	Others	Alcohol compounds	531-29-3	3	3.5882e+06	3.23613e+06	3.618e+06
Wcfn003850	399.16	175.12	400.173	C19H28O9	[M-H]-	Corchoionoside B	Others	Others	189344-54-5	3	322360	216018	236974
mws1715	252.11	136.06	251.102	C10H13N5O3	[M+H]+	Cordycepin (3'-Deoxyadenosine)	Nucleotides and derivatives	Nucleotides and derivatives	73-03-0	2	777508	575900	543772
MWSslk160	633.07	301	634.081	C27H22O18	[M-H]-	Corilagin	Tannins	Tannin	23094-69-1	1	2.00212e+07	1.48576e+07	2.19199e+07
Zmsn002206	375.13	153.06	376.137	C16H24O10	[M-H]-	Cornusoside A	Others	Others	-	3	148181	219927	161709
Wbmp104211	194.12	134.1	193.11	C11H15NO2	[M+H]+	Corypalline	Alkaloids	Isoquinoline alkaloids	450-14-6	2	165912	197796	111171
Lafp007563	219.17	121.1	218.167	C15H22O	[M+H]+	Costal	Terpenoids	Sesquiterpenoids	-	3	64465.6	48002.9	59066.8
mws1012	147.04	103.05	146.037	C9H6O2	[M+H]+	Coumarin	Lignans and Coumarins	Coumarins	91-64-5	1	1.59048e+06	1.36363e+06	1.37731e+06
Wcfn003424	337.09	191.06	338.1	C16H18O8	[M-H]-	Coumaroyl Quinic Acid	Others	Others	-	3	4.6627e+07	3.69558e+07	4.26004e+07
ML10197929	130.09	88.04	131.07	C4H9N3O2	[M-H]-	Creatine	Amino acids and derivatives	Amino acids and derivatives	57-00-1	3	228697	123097	140430
Lmbn005923	277.22	59.01	278.225	C18H30O2	[M-H]-	Crepenynic acid	Lipids	Free fatty acids	2277-31-8	1	439009	480577	525353
Lmrgn03360	327.11	165.06	328.116	C15H20O8	[M-H]-	Cryptamygin B	Phenolic acids	Phenolic acids	24696-05-7	3	639531	515461	815114
mws2108	353.09	191.06	354.095	C16H18O9	[M-H]-	Cryptochlorogenic acid (4-O-Caffeoylquinic acid)	Phenolic acids	Phenolic acids	905-99-7	1	2.42228e+07	2.20289e+07	2.06958e+07
Lssp210412	225.2	100.11	224.189	C13H24N2O	[M+H]+	Cuscohygrine	Alkaloids	Pyrrole alkaloids	454-14-8	3	28420.8	27381.1	28928.1
Lmqp002525	747.18	287.06	747.177	C34H35O19+	[M]+	Cyanidin 3-O-(2''-O-Galloyl-6''-O-α-L-Rhamnosyl)-β-D-Glucoside	Flavonoids	Anthocyanidins	-	3	463626	465225	392957
Lmpp003789	595.14	287.06	595.145	C30H27O13+	[M]+	Cyanidin 3-O-(6-O-p-coumaroyl)glucoside	Flavonoids	Anthocyanidins	-	3	4.18158e+07	4.1912e+07	4.02547e+07
Zmcp002924	611.16	287.05	611.161	C27H31O16+	[M]+	Cyanidin 3-O-sophoroside	Flavonoids	Anthocyanidins	38820-68-7	3	2.33883e+06	2.00169e+06	1.6041e+06
Lmjp002491	727.19	287.05	727.187	C35H35O17+	[M]+	Cyanidin-3-O-(6-O-p-coumaroyl-2-O-xylosyl)glucoside	Flavonoids	Anthocyanidins	-	3	86068	127611	126637
Lmjp002508	889.24	287.05	889.24	C41H45O22+	[M]+	Cyanidin-3-O-[6''-O-(E)-p-coumaroyl-2''-O-xylosyl]glucoside-5-O-glucoside	Flavonoids	Anthocyanidins	763896-30-6	3	330195	321152	241476
Lcyp000689	611.16	287.06	611.161	C27H31O16+	[M]+	Cyanidin-3-O-gentiobioside	Flavonoids	Anthocyanidins	47845-44-3	3	1.93547e+06	1.92471e+06	1.82759e+06
Zblp002068	449.11	287.06	449.108	C21H21O11+	[M]+	Cyanidin-3-O-glucoside	Flavonoids	Anthocyanidins	47705-70-4	3	417476	226754	178435
Zbcp002823	595.16	287.06	595.166	C27H31O15+	[M]+	Cyanidin-3-O-rutinoside (Keracyanin)	Flavonoids	Anthocyanidins	28338-59-2	3	2.30708e+06	1.95185e+06	2.12256e+06
Lmqp002161	919.27	449.11	919.271	C39H51O25+	[M]+	Cyanidin-3-O-rutinoside-5,3'-di-O-glucoside	Flavonoids	Anthocyanidins	-	3	263732	277987	199277
mws0884	328.05	134.05	329.053	C10H12N5O6P	[M-H]-	Cyclic 3',5'-Adenylic acid	Nucleotides and derivatives	Nucleotides and derivatives	60-92-4	1	7.40521e+06	6.87756e+06	9.99534e+06
MWStz261	211.14	70.07	210.137	C11H18N2O2	[M+H]+	Cyclo(D-Leu-L-Pro)	Amino acids and derivatives	Amino acids and derivatives	36238-67-2	2	115364	253933	153963
MWStz083	197.13	70.07	196.121	C10H16N2O2	[M+H]+	Cyclo(D-Val-L-Pro)	Amino acids and derivatives	Amino acids and derivatives	27483-18-7	3	294544	299130	318591
MWStz091	169.1	70.07	168.09	C8H12N2O2	[M+H]+	Cyclo(L-Ala-L-Pro)	Amino acids and derivatives	Amino acids and derivatives	36357-32-1	2	303874	269294	505802
MWSHC20182	261.12	136.08	260.116	C14H16N2O3	[M+H]+	Cyclo(L-tyrosyl-D-proline)	Amino acids and derivatives	Amino acids and derivatives	61117-56-4	3	59208.7	57880	79150.5
Lmrj002793	277.12	120.08	276.111	C14H16N2O4	[M+H]+	Cyclo(Phe-Glu)	Amino acids and derivatives	Amino acids and derivatives	-	2	133895	76009.9	181111
Lmhp001430	227.1	116.07	226.095	C10H14N2O4	[M+H]+	Cyclo(Pro-Glu)	Amino acids and derivatives	Amino acids and derivatives	-	3	204742	205614	235234
Lmhp002764	211.13	70.07	210.137	C11H18N2O2	[M+H]+	Cyclo(Pro-Leu)	Amino acids and derivatives	Amino acids and derivatives	5654-86-4	2	173956	203224	153963
MWStz255	245.13	120.08	244.121	C14H16N2O2	[M+H]+	Cyclo(Pro-Phe)	Amino acids and derivatives	Amino acids and derivatives	3705-26-8	2	97861.9	114254	154969
Lmrj002244	195.11	70.06	194.106	C10H14N2O2	[M+H]+	Cyclo(Pro-Pro)	Amino acids and derivatives	Amino acids and derivatives	6708-06-1	3	141792	116495	446025
Lmrj001341	185.09	70.06	184.085	C8H12N2O3	[M+H]+	Cyclo(Ser-Pro)	Amino acids and derivatives	Amino acids and derivatives	-	3	134707	134128	197035
ML10180524	244.09	112.05	243.085	C9H13N3O5	[M+H]+	Cytarabine	Nucleotides and derivatives	Nucleotides and derivatives	147-94-4	1	9.23334e+06	9.14283e+06	1.59473e+07
pme3732	244.09	112.05	243.085	C9H13N3O5	[M+H]+	Cytidine	Nucleotides and derivatives	Nucleotides and derivatives	65-46-3	2	8.48702e+06	7.45912e+06	1.23049e+07
mws0255	112.05	95.02	111.043	C4H5N3O	[M+H]+	Cytosine	Nucleotides and derivatives	Nucleotides and derivatives	71-30-7	1	5.65349e+06	6.20397e+06	7.26517e+06
mws0437	151.06	59.01	152.069	C5H12O5	[M-H]-	D-Arabitol	Others	Saccharides	488-82-4	3	81908.6	141465	151027
MWSmce203	341.12	73.03	342.116	C12H22O11	[M-H]-	D-Cellobiose	Others	Saccharides	528-50-7	3	159859	128531	74436.6
pme1730	117.02	73.03	118.027	C4H6O4	[M-H]-	D-Erythronolactone	Organic acids	Organic acids	15667-21-7	3	133869	153211	105728
Zmyp009944	443.39	191.18	442.381	C30H50O2	[M+H]+	D-Friedoolean-14-ene-3,28-diol (Myricadiol)	Terpenoids	Triterpene	-	2	55941	62848.8	38375.4
MWS2442	259.02	96.97	260.03	C6H13O9P	[M-H]-	D-Fructose 6-Phosphate	Others	Saccharides	643-13-0	2	1.76188e+06	1.92612e+06	1.29262e+06
pme3311	338.99	96.97	339.996	C6H14O12P2	[M-H]-	D-Fructose-1,6-biphosphate	Others	Saccharides	488-69-7	3	202230	164126	235035
pmb0786	180.09	163.06	179.079	C6H13NO5	[M+H]+	D-Glucosamine	Others	Saccharides	3416-24-8	3	1.21821e+07	8.81038e+06	1.0211e+07
mws0866	259.022	96.9696	260.03	C6H13O9P	[M-H]-	D-Glucose 6-phosphate	Others	Saccharides	56-73-5	2	2.12504e+06	2.01151e+06	1.33578e+06
mws4170	179.056	59.0139	180.063	C6H12O6	[M-H]-	D-Glucose	Others	Saccharides	50-99-7	1	3.73282e+06	4.11083e+06	2.98836e+06
mws1090	259.02	96.97	260.03	C6H13O9P	[M-H]-	D-Glucose-1-phosphate	Others	Saccharides	59-56-3	2	2.40238e+06	2.95255e+06	2.26991e+06
Lmxn000398	341.11	89.02	342.116	C12H22O11	[M-H]-	D-Lactose	Others	Saccharides	63-42-3	1	7.54834e+06	8.05581e+06	7.04474e+06
CYp006352	496.275	163.06	478.241	C22H38O11	[M+NH4]+	D-Linalool 3-(6''-glucosyl)glucoside	Others	Others	-	3	277013	272406	291304
CYp006666	334.222	81.0707	316.189	C16H28O6	[M+NH4]+	D-Linalool 3-Glucoside	Others	Others	-	3	2.00309e+06	1.69878e+06	2.10611e+06
MWS1709	133.01	71.01	134.022	C4H6O5	[M-H]-	D-Malic acid	Organic acids	Organic acids	636-61-3	1	1.24217e+07	2.77737e+07	2.78389e+07
Lmsn000381	341.11	89.02	342.116	C12H22O11	[M-H]-	D-Maltose	Others	Saccharides	69-79-4	1	6.28359e+06	7.47535e+06	5.83538e+06
MWSmce183	151.04	77.04	152.047	C8H8O3	[M-H]-	D-Mandelic acid	Organic acids	Organic acids	611-71-2	3	33183	62857.5	25225.7
mws1155	181.07	101.02	182.079	C6H14O6	[M-H]-	D-Mannitol	Others	Saccharides	69-65-8	3	74961.2	100295	111907
pmf0138	179.06	59.01	180.063	C6H12O6	[M-H]-	D-Mannose	Others	Saccharides	3458-28-4	1	2.25924e+06	2.70253e+06	1.68102e+06
pme0500	503.16	323.1	504.169	C18H32O16	[M-H]-	D-Melezitose	Others	Saccharides	597-12-6	2	97861.1	118150	57657.4
mws1589	503.16	179.06	504.169	C18H32O16	[M-H]-	D-Panose	Others	Saccharides	33401-87-5	3	242113	214180	162125
mws1337	220.12	90.05	219.111	C9H17NO5	[M+H]+	D-Pantothenic Acid	Others	Vitamin	79-83-4	3	370717	360393	314407
Rfmb318	144.102	84.0813	144.102	C7H14NO2+	[M]+	D-Proline betaine	Amino acids and derivatives	Amino acids and derivatives	1195-94-4	3	244515	202115	201654
pme3163	289.03	96.97	290.04	C7H15O10P	[M-H]-	D-Sedoheptuiose 7-phosphate	Others	Saccharides	2646-35-7	3	3.0979e+07	2.84267e+07	2.7854e+07
pme0519	341.11	119.03	342.116	C12H22O11	[M-H]-	D-Sucrose	Others	Saccharides	57-50-1	1	4.55424e+06	3.99299e+06	3.10543e+06
mws0889	135.03	75.01	136.037	C4H8O5	[M-H]-	D-Threonic Acid	Others	Saccharides	3909-12-4	1	4.96494e+06	4.7586e+06	4.33238e+06
pma0134	121.05	93.06	120.042	C4H8O4	[M+H]+	D-Threose	Others	Saccharides	95-43-2	3	399777	295982	646469
mws0264	341.11	119.03	342.116	C12H22O11	[M-H]-	D-Trehalose	Others	Saccharides	99-20-7	1	8.36319e+06	8.52064e+06	6.52071e+06
mws0344	165.04	75.01	166.048	C5H10O6	[M-H]-	D-Xylonic acid	Others	Saccharides	526-91-0	3	1.50471e+07	1.47666e+07	1.13593e+07
mws1346	162.08	98.06	161.069	C6H11NO4	[M+H]+	DL-2-Aminoadipic acid	Alkaloids	Alkaloids	542-32-5	3	640251	627196	489340
MWS4295	299.26	253.25	300.266	C18H36O3	[M-H]-	DL-2-hydroxystearic acid	Lipids	Free fatty acids	629-22-1	1	160562	149539	182337
pme3186	168.99	78.96	169.998	C3H7O6P	[M-H]-	DL-Glyceraldehyde-3-phosphate	Organic acids	Organic acids	591-59-3	3	116034	141690	207425
mws0267	105.02	105.02	106.027	C3H6O4	[M-H]-	DL-Glyceric Acid	Organic acids	Organic acids	473-81-4	3	2.74109e+06	2.73538e+06	2.12819e+06
MWS1926	132.1	86.1	131.095	C6H13NO2	[M+H]+	DL-Leucine	Amino acids and derivatives	Amino acids and derivatives	328-39-2	1	8.2875e+06	6.90245e+06	7.98784e+06
MWS00275g	180.07	119.05	181.074	C9H11NO3	[M-H]-	DL-O-tyrosine	Amino acids and derivatives	Amino acids and derivatives	2370-61-8	3	320453	301199	457528
MWSmce056	205.09	146.06	204.09	C11H12N2O2	[M+H]+	DL-Tryptophan	Amino acids and derivatives	Amino acids and derivatives	54-12-6	1	4.01264e+07	3.427e+07	3.77973e+07
Lasp002843	563.17	255.07	562.169	C27H30O13	[M+H]+	Daidzein rutinoside	Flavonoids	Isoflavones	-	3	51557.8	77331.6	41117.5
Cmyp009787	193.16	109.06	192.151	C13H20O	[M+H]+	Damascenone	Others	Ketone compounds	23726-91-2	1	461868	489907	361070
MWSmce526	161.09	143.08	160.085	C6H12N2O3	[M+H]+	Daminozide	Alkaloids	Alkaloids	1596-84-5	3	44255.9	39658.6	42315.8
MWS20175	283.06	253.05	284.068	C16H12O5	[M-H]-	Damnacanthol	Quinones	Anthraquinone	477-83-8	2	82999	85187.5	62521.6
mws1074	177.02	121.03	178.027	C9H6O4	[M-H]-	Daphnetin	Lignans and Coumarins	Coumarins	486-35-1	1	125735	198069	206153
Cmyn001328	339.07	177.02	340.079	C15H16O9	[M-H]-	Daphnin	Lignans and Coumarins	Coumarins	486-55-5	1	5.00573e+06	4.92389e+06	4.04213e+06
Lafp004579	263.13	119.08	262.12	C15H18O4	[M+H]+	Deacylcynaropicrin	Terpenoids	Sesquiterpenoids	31565-50-1	3	39944	56844.3	36369.1
Cmmn012461	299.2	299.2	300.209	C20H28O2	[M-H]-	Dehydroabietic acid	Terpenoids	Ditepenoids	1740-19-8	3	209536	242462	198985
MA10039492	173.01	71.03	174.016	C6H6O6	[M-H]-	Dehydroascorbic acid	Others	Vitamin	490-83-5	3	274879	268016	214682
Lmsp004450	359.15	131.05	358.142	C20H22O6	[M+H]+	Dehydrodiconiferyl alcohol	Lignans and Coumarins	Lignans	4263-87-0	3	149604	106864	103129
Lmsp003655	521.2	131.05	520.194	C26H32O11	[M+H]+	Dehydrodiconiferyl alcohol-gamma'-O-glucoside	Lignans and Coumarins	Lignans	-	3	88448.1	61916.9	46043.6
Jmwn006041	519.19	357.13	520.194	C26H32O11	[M-H]-	Dehydrodiconiferylalcohol-9'-O-glucoside	Lignans and Coumarins	Lignans	-	3	79810.6	34728.7	95489.8
MWSmce195	327.15	188.08	326.152	C20H22O4	[M+H]+	Dehydrodiisoeugenol	Lignans and Coumarins	Lignans	2680-81-1	1	62770	109221	53099.7
CYn003685	581.153	239.057	582.159	C26H30O15	[M-H]-	Dehydroepigallocatechin 6-C-Glucoside-3'-C-arabinoside	Flavonoids	Flavanols	-	3	658518	722259	733256
Lkmp122701	247.134	145.1	246.126	C15H18O3	[M+H]+	Dehydrosantamarin	Terpenoids	Sesquiterpenoids	-	3	146310	151621	161769
Lhjp111605	449.11	303.05	448.104	C18H24O11S	[M+H]+	Dehydroxypaederosidic Acid	Terpenoids	Monoterpenoids	-	3	262666	246102	347667
Lmpp003662	611.14	303.05	611.139	C30H27O14+	[M]+	Delphinidin-3-O-(6''-O-p-coumaroyl)glucoside	Flavonoids	Anthocyanidins	-	3	2.33793e+07	2.77354e+07	2.61626e+07
Zmqp002952	773.21	465.1	773.213	C33H41O21+	[M]+	Delphinidin-3-O-rutinoside-7-O-glucoside	Flavonoids	Anthocyanidins	-	3	221321	200699	191486
MWS2056	115.08	69.07	114.068	C6H10O2	[M+H]+	Delta-Hexalactone	Others	Lactones	823-22-3	3	3.62338e+06	3.24191e+06	2.85618e+06
Wagp007602	331.082	316.09	330.074	C17H14O7	[M+H]+	Demethoxysudachitin	Flavonoids	Flavones	4323-80-2	3	729550	765138	800820
Hmsn002272	327.11	165.05	328.116	C15H20O8	[M-H]-	Demethyl coniferin	Others	Alcohol compounds	-	2	666634	692646	554457
Wasn005922	433.21	301.17	434.215	C20H34O10	[M-H]-	Demethylgeranyl 6-O-xylopyranosyl-glucopyranoside	Others	Others	-	3	1.97045e+06	1.83212e+06	1.36694e+06
Lmmn001894	461.07	401.18	462.08	C21H18O12	[M-H]-	Demethylwedelolactone-3-O-glucoside	Lignans and Coumarins	Coumarins	-	2	365127	129698	167035
Zjjp092610	295.23	179.14	294.219	C18H30O3	[M+H]+	Dendronobilin I	Terpenoids	Sesquiterpenoids	-	3	209823	239132	240018
Zbzp011453	279.16	149.03	278.152	C16H22O4	[M+H]+	Des-O-Methyllasiodiplodin	Others	Lactones	32885-82-8	1	5.19442e+07	5.31737e+07	5.27267e+07
pmn001573	461.15	299.09	462.153	C23H26O10	[M-H]-	Desmethylagrimonolide-6-O-glucoside	Lignans and Coumarins	Coumarins	1257408-55-1	3	157987	146343	232370
Lmap001823	312.11	132.04	311.101	C14H17NO7	[M+H]+	Dhurrin	Alkaloids	Alkaloids	499-20-7	1	420610	457840	350898
Zbsn012113	379.21	295.19	380.22	C21H32O6	[M-H]-	Diacetoxy-[6]-gingerdiol	Others	Alcohol compounds	143615-75-2	3	12374.4	19145.8	19799.3
MWSHC20164	279.16	149.02	278.152	C16H22O4	[M+H]+	Dibutyl phthalate	Phenolic acids	Phenolic acids	84-74-2	3	5.32511e+07	5.35108e+07	5.13255e+07
Lmgn002250	677.17	191.06	678.18	C31H34O17	[M-H]-	Dicaffeoylquinic acid-O-glucoside	Phenolic acids	Phenolic acids	-	2	278611	248523	144236
Lmgp003989	499.13	163.04	498.116	C25H22O11	[M+H]+	Dicaffeoylshikimic acid	Phenolic acids	Phenolic acids	-	1	398522	331597	297582
MWSmce068	200.07	185.05	199.063	C12H9NO2	[M+H]+	Dictamine	Alkaloids	Quinoline alkaloids	484-29-7	2	40319.1	33990.3	36317.4
MWSslk252	593.19	285.08	594.195	C28H34O14	[M-H]-	Didymin (Isosakuranetin-7-O-rutinoside)	Flavonoids	Flavanones	14259-47-3	2	7.97498e+06	8.13944e+06	7.75189e+06
pmn001513	321.03	125.02	322.033	C14H10O9	[M-H]-	Digallic Acid	Phenolic acids	Phenolic acids	536-08-3	2	6.99887e+06	1.14142e+07	1.00537e+07
CYn005203	335.041	183.03	336.048	C15H12O9	[M-H]-	Digallic Acid Methyl	Phenolic acids	Phenolic acids	-	3	1.68555e+06	1.06224e+06	1.31731e+06
Lczn000055	335.04	183.03	336.048	C15H12O9	[M-H]-	Digallic acid methyl ester	Phenolic acids	Phenolic acids	-	3	961796	932846	1.12929e+06
Wmhn001788	785.08	301	786.092	C34H26O22	[M-H]-	Digalloyl-HHDP-glucose	Tannins	Tannin	-	1	40208.7	56053.4	57654.6
pmn001629	483.08	169.05	484.085	C20H20O14	[M-H]-	Digalloylglucose	Phenolic acids	Phenolic acids	-	1	1.29419e+07	1.24574e+07	1.38469e+07
Lakp003028	789.21	319.05	788.201	C33H40O22	[M+H]+	Diglucosyl Myricitrin	Flavonoids	Flavonols	-	3	186279	240754	354481
Lmbn006210	305.25	59.01	306.256	C20H34O2	[M-H]-	Dihomo-gamma-linolenic acid; (8Z,11Z,14Z)-Icosatrienoic acid	Lipids	Free fatty acids	1783-84-2	1	36175.3	30861.9	21185.4
Cmyp007180	181.12	107.09	180.115	C11H16O2	[M+H]+	Dihydroactinidiolide	Terpenoids	Monoterpenoids	17092-92-1	3	1.53884e+07	1.54927e+07	1.35714e+07
Lazn006001	585.23	537.21	586.241	C31H38O11	[M-H]-	Dihydrobuddlenol B	Lignans and Coumarins	Lignans	-	3	460371	425896	320129
Lmlp001436	183.07	165.06	182.058	C9H10O4	[M+H]+	Dihydrocaffeic acid	Phenolic acids	Phenolic acids	1078-61-1	3	116787	99475	123202
Lmmn000774	343.1	181.05	344.111	C15H20O9	[M-H]-	Dihydrocaffeoylglucose	Phenolic acids	Phenolic acids	-	1	487368	468020	365445
HJN055	435.13	273.08	436.137	C21H24O10	[M-H]-	Dihydrocharcone-4'-O-glucoside	Flavonoids	Chalcones	-	1	1.31712e+06	1.01932e+06	1.03055e+06
Zmxp005324	361.16	189.09	360.157	C20H24O6	[M+H]+	Dihydrodehydrodiconiferyl alcohol	Lignans and Coumarins	Lignans	126253-41-6	1	212349	206480	138030
Lmyn003971	521.2	359.15	522.21	C26H34O11	[M-H]-	Dihydrodehydrodiconiferyl alcohol-4-O-glucoside	Lignans and Coumarins	Lignans	-	2	183322	279594	192643
Wafn002827	357.12	195.07	358.126	C16H22O9	[M-H]-	Dihydroferulic acid glucoside	Phenolic acids	Phenolic acids	-	3	202852	234202	337522
pme2710	211.13	167.14	212.141	C12H20O3	[M-H]-	Dihydrojasmonic acid	Organic acids	Organic acids	3572-64-3	3	113985	115736	112731
Cmsp004086	303.09	229.08	302.079	C16H14O6	[M+H]+	Dihydrokaempferide	Flavonoids	Flavanonols	137225-59-3	3	1.02549e+06	1.98733e+06	955156
Lmlp005236	451.12	289.08	450.116	C21H22O11	[M+H]+	Dihydrokaempferol-3-O-glucoside	Flavonoids	Flavanonols	31049-08-8	2	6.17824e+06	4.82581e+06	6.38508e+06
Lmmn004625	449.11	287.06	450.116	C21H22O11	[M-H]-	Dihydrokaempferol-7-O-glucoside	Flavonoids	Flavanonols	-	3	1.21397e+06	1.00181e+06	1.47341e+06
Cmxn004016	451.13	289.08	452.132	C21H24O11	[M-H]-	Dihydromarein	Flavonoids	Chalcones	-	3	88488.8	77007.6	50741.3
mws0744	319.05	193.01	320.053	C15H12O8	[M-H]-	Dihydromyricetin (Ampelopsin)	Flavonoids	Flavanonols	27200-12-0	1	1.32982e+06	1.39822e+06	1.4209e+06
Hmqn003268	303.05	151.03	304.058	C15H12O7	[M-H]-	Dihydrotricetin	Flavonoids	Flavanones	-	1	2.56773e+06	2.61366e+06	2.95228e+06
Wbmp003419	389.22	209.15	388.21	C19H32O8	[M+H]+	Dihydrovomifoliol-O-β-D-glucoside	Terpenoids	Sesquiterpenoids	-	3	2.3383e+06	2.23079e+06	2.20084e+06
Wafn002081	285.06	153.02	286.069	C12H14O8	[M-H]-	Dihydroxybenzoyl xyloside	Phenolic acids	Phenolic acids	-	2	17758.9	17758.9	17758.9
Wafn002171	365.02	210.99	366.026	C12H14O11S	[M-H]-	Dihydroxybenzoyl(2'-sulfate)xyloside	Phenolic acids	Phenolic acids	-	2	176228	132090	122597
Lmxp011770	279.16	149.02	278.152	C16H22O4	[M+H]+	Diisobutyl phthalate	Phenolic acids	Phenolic acids	84-69-5	3	5.55822e+07	5.33412e+07	5.56873e+07
Lhjp120709	235.1	175.07	234.089	C13H14O4	[M+H]+	Dimethyllimettin	Lignans and Coumarins	Coumarins	-	2	512980	595353	567104
Lmmn000806	131.03	87.05	132.042	C5H8O4	[M-H]-	Dimethylmalonic acid	Organic acids	Organic acids	595-46-0	3	294131	227297	174139
mws0058	299.06	284.03	300.063	C16H12O6	[M-H]-	Diosmetin (5,7,3'-Trihydroxy-4'-methoxyflavone)	Flavonoids	Flavones	520-34-3	3	246636	258202	231621
pmp000120	463.12	427.1	462.116	C22H22O11	[M+H]+	Diosmetin-6-C-glucoside	Flavonoids	Flavones	-	2	64096	105083	53871.2
MWSslk165	609.18	301.08	608.174	C28H32O15	[M+H]+	Diosmetin-7-O-Neohesperidoside (Neodiosmin)	Flavonoids	Flavones	38665-01-9	2	500865	415623	438367
pmp000579	463.12	301.07	462.116	C22H22O11	[M+H]+	Diosmetin-7-O-galactoside	Flavonoids	Flavones	-	1	842900	1.15471e+06	814581
Hmmp004965	463.124	301.07	462.116	C22H22O11	[M+H]+	Diosmetin-7-O-glucoside	Flavonoids	Flavones	20126-59-4	1	707136	1.20269e+06	695035
MWSHY0190	609.18	301.08	608.174	C28H32O15	[M+H]+	Diosmetin-7-O-rutinoside (Diosmin)	Flavonoids	Flavones	520-27-4	2	473662	498745	394452
Lmgp004152	595.17	445.11	594.159	C27H30O15	[M+H]+	Diosmetin-8-C-(2''-O-arabinosyl)glucoside	Flavonoids	Flavones	-	3	74011.2	39049.3	43410.5
Zbnp004262	609.18	463.12	608.174	C28H32O15	[M+H]+	Diosmetin-8-C-(2''-O-rhamnosyl)glucoside	Flavonoids	Flavones	98891-92-0	1	415531	435551	350644
Lmyn002540	368.1	162.06	369.106	C16H19NO9	[M-H]-	Dioxindole-3-acetyl-3-O-glucoside	Alkaloids	Plumerane	-	3	32694.1	43933.8	48175.9
Hmhn006723	301.073	179.03	302.079	C16H14O6	[M-H]-	Disporopsin	Flavonoids	Flavones	-	3	1.7962e+07	1.69744e+07	2.21995e+07
mad1424	427.05	295.05	426.043	C17H14O13	[M+H]+	Ditartaroyl-hydroxycoumarin	Lignans and Coumarins	Coumarins	-	3	42631.6	42631.6	38809.3
Lazp005033	345.17	137.06	344.162	C20H24O5	[M+H]+	Divanillyltetrahydrofuran	Lignans and Coumarins	Lignans	-	3	217066	256449	201861
pmb2640	199.17	199.17	200.178	C12H24O2	[M-H]-	Dodecanoic acid (Lauric acid)	Lipids	Free fatty acids	143-07-7	3	92983.3	93553.7	93452.9
Lamn006527	287.05	125.02	288.063	C15H12O6	[M-H]-	Drimiopsin C	Flavonoids	Other Flavonoids	773850-90-1	3	2.74869e+06	2.19918e+06	1.65652e+06
pme2237	181.072	101.024	182.079	C6H14O6	[M-H]-	Dulcitol	Others	Saccharides	608-66-2	3	353068	310660	347744
pmn001610	307.26	307.26	308.272	C20H36O2	[M-H]-	Eicosadienoic acid	Lipids	Free fatty acids	5598-38-9	1	625125	768417	962147
pmn001606	309.28	309.28	310.287	C20H38O2	[M-H]-	Eicosenoic acid	Lipids	Free fatty acids	26764-41-0	3	2.71899e+06	1.90325e+06	1.82001e+06
mws0396	281.25	281.25	282.256	C18H34O2	[M-H]-	Elaidic Acid	Lipids	Free fatty acids	112-79-8	1	2.30248e+07	2.46536e+07	2.21498e+07
MWSmce294	209.11	153.05	208.11	C12H16O3	[M+H]+	Elemicin	Others	Others	487-11-6	2	138048	151114	116032
Hmcp003852	223.21	207.03	222.198	C15H26O	[M+H]+	Elemol	Terpenoids	Sesquiterpenoids	639-99-6	3	3.57468e+07	3.62226e+07	3.83677e+07
CYn002222	473.072	321.062	474.08	C22H18O12	[M-H]-	Elephantorrhizol 3-Gallate	Flavonoids	Flavanols	-	3	955558	1.1514e+06	1.96878e+06
pme2246	301	185.02	302.006	C14H6O8	[M-H]-	Ellagic acid	Tannins	Tannin	476-66-4	1	1.75826e+06	1.28744e+06	3.39496e+06
Zbzn008048	293.18	221.15	294.183	C17H26O4	[M-H]-	Embelin	Quinones	Quinones	550-24-3	3	59311.5	64660.3	63938.4
Jmcp007378	223.21	149.13	222.198	C15H26O	[M+H]+	Enantio-7(11)eudesmen-4-ol	Terpenoids	Sesquiterpenoids	186374-63-0	3	99509.6	126161	131050
Qmxp101615	349.27	179.14	348.266	C22H36O3	[M+H]+	Ent-3β-Acetoxyisopimar-15-8β-ol	Terpenoids	Ditepenoids	-	3	376862	318588	600424
pme2636	301.14	253.12	302.152	C18H22O4	[M-H]-	Enterodiol	Lignans and Coumarins	Lignans	80226-00-2	3	30867.4	25500.2	15950.3
mws1422	275.09	107.05	274.084	C15H14O5	[M+H]+	Epiafzelechin	Flavonoids	Flavanols	24808-04-6	3	2.01989e+06	1.81671e+06	1.64033e+06
CYn005830	577.098	425.088	578.106	C29H22O13	[M-H]-	Epiafzelechin 3,3'-O-Digallate	Flavonoids	Flavanols	-	3	977335	818084	896530
CYn005917	439.103	273.077	440.111	C23H20O9	[M-H]-	Epiafzelechin 3-O-(3-O-Methyl)Gallate	Flavonoids	Flavanols	-	3	2.75351e+06	3.35973e+06	2.34588e+06
CYn005355	425.088	273.077	426.095	C22H18O9	[M-H]-	Epiafzelechin 3-O-gallate	Flavonoids	Flavanols	108907-43-3	3	3.44759e+07	3.79418e+07	4.2343e+07
CYn006138	849.171	697.159	850.174	C44H34O18	[M-H]-	Epiafzelechin-(4b->6)-Epiafzelechin 3,3'-Digallate	Tannins	Tannin	-	3	218679	192048	177472
CYn004892	865.164	713.152	866.169	C44H34O19	[M-H]-	Epiafzelechin-(4b->6)-Epicatechin 3,3'-Digallate	Tannins	Tannin	-	3	129922	181057	173461
CYn004533	713.154	289.071	714.158	C37H30O15	[M-H]-	Epiafzelechin-(4b->6)-Epicatechin 3-gallate	Tannins	Tannin	-	3	473467	515769	574341
CYn005166	849.17	697.16	850.174	C44H34O18	[M-H]-	Epiafzelechin-(4b->8)-Epiafzelechin 3,3'-Digallate	Tannins	Tannin	-	3	140546	78821.2	165654
CYn005716	865.165	713.155	866.169	C44H34O19	[M-H]-	Epiafzelechin-(4b->8)-Epicatechin 3,3'-Digallate	Tannins	Tannin	-	3	256537	228849	292712
CYn005309	593.096	441.084	594.101	C29H22O14	[M-H]-	Epicatechin 3',5-Digallate	Flavonoids	Flavanols	-	3	2.70826e+06	3.63315e+06	4.79846e+06
CYn005159	593.096	441.084	594.101	C29H22O14	[M-H]-	Epicatechin 3,5-Digallate	Flavonoids	Flavanols	-	3	3.89123e+06	4.3691e+06	5.7234e+06
CYp006029	437.122	139.04	436.116	C24H20O8	[M+H]+	Epicatechin 3-O-p-Coumarate	Flavonoids	Flavanols	-	3	1.84185e+06	1.93686e+06	2.14908e+06
CYn005475	593.093	441.085	594.101	C29H22O14	[M-H]-	Epicatechin 4',5-Digallate	Flavonoids	Flavanols	-	3	5.55985e+06	6.19791e+06	6.00512e+06
mws1397	441.08	169.02	442.09	C22H18O10	[M-H]-	Epicatechin gallate	Flavonoids	Flavanols	1257-08-5	1	9.1583e+07	7.87433e+07	7.95899e+07
MWSHY0174	291.09	139.04	290.079	C15H14O6	[M+H]+	Epicatechin	Flavonoids	Flavanols	490-46-0	1	4.73224e+07	3.31631e+07	4.5982e+07
Lahp002857	595.15	409.09	594.137	C30H26O13	[M+H]+	Epicatechin-(4β→8)-epigallocatechin	Flavonoids	Flavanols	-	2	1.79601e+06	2.74311e+06	2.16887e+06
Zbjn003700	455.1	289.07	456.106	C23H20O10	[M-H]-	Epicatechin-3-(3''-O-methyl)gallate	Flavonoids	Flavanols	-	1	3.41364e+07	3.39443e+07	3.41292e+07
Zbyp005789	411.11	123.04	410.1	C22H18O8	[M+H]+	Epicatechin-3-O-p-hydroxybenzoate	Phenolic acids	Phenolic acids	-	3	570945	440479	625156
pmb3114	561.14	289.07	562.148	C30H26O11	[M-H]-	Epicatechin-epiafzelechin	Flavonoids	Flavanols	-	2	259412	193761	233792
MWSHY0098	307.08	139.04	306.074	C15H14O7	[M+H]+	Epigallocatechin	Flavonoids	Flavanols	970-74-1	1	3.27777e+07	2.7351e+07	3.83591e+07
CYn005100	623.105	183.028	624.112	C30H24O15	[M-H]-	Epigallocatechin 3'-O-gallate 3-O-(3-O-Methyl)Gallate	Flavonoids	Flavanols	-	3	335663	330765	355121
CYn004653	609.088	169.016	610.096	C29H22O15	[M-H]-	Epigallocatechin 3,5-digallate	Flavonoids	Flavanols	37484-73-4	3	1.06344e+07	8.73282e+06	1.08215e+07
CYp006603	437.123	139.039	436.116	C24H20O8	[M+H]+	Epigallocatechin 3-O-Cinnamate	Flavonoids	Flavanols	-	3	1.81883e+06	2.06181e+06	1.90875e+06
CYn005193	623.107	169.014	624.112	C30H24O15	[M-H]-	Epigallocatechin 3-O-gallate 3'-O-(3-O-Methyl)Gallate	Flavonoids	Flavanols	-	3	408530	1.18051e+06	532421
CYn003839	745.142	407.078	746.148	C37H30O17	[M-H]-	Epigallocatechin-(4b->8)epicatechin 3-O-gallate	Tannins	Tannin	126715-82-0	3	1.48369e+06	947664	1.26769e+06
Lahp002992	763.15	305.07	762.143	C37H30O18	[M+H]+	Epigallocatechin-(4β→8)-epigallocatechin-3-O-gallate	Flavonoids	Flavanols	-	2	2.35569e+06	2.93547e+06	2.55943e+06
Hmjp004736	487.12	139.04	486.116	C24H22O11	[M+H]+	Epigallocatechin-3-O-(3,5-O-dimethyl)gallate	Flavonoids	Flavanols	-	1	302803	319713	342531
Zdcp004025	473.11	139.04	472.101	C23H20O11	[M+H]+	Epigallocatechin-3-O-(3-O-methyl)gallate	Flavonoids	Flavanols	83104-87-4	1	1.93516e+07	1.49374e+07	1.65308e+07
MWSN0065	457.08	169.02	458.085	C22H18O11	[M-H]-	Epigallocatechin-3-O-gallate	Flavonoids	Flavanols	989-51-5	1	1.11212e+08	1.50215e+08	1.52778e+08
Zmbp000449	130.03	70.07	129.025	C5H7NOS	[M+H]+	Epigoitrin	Others	Others	1072-93-1	2	3.13766e+06	2.73367e+06	1.87764e+07
MWSHC20189	357.13	151.04	358.142	C20H22O6	[M-H]-	Epipinoresinol	Lignans and Coumarins	Lignans	24404-50-0	1	4.27913e+06	5.52929e+06	4.68451e+06
Lmcn003163	579.08	289.07	580.085	C28H20O14	[M-H]-	Epitheaflavic acid-3-O-Gallate	Flavonoids	Flavanols	34218-97-8	3	8.94699e+06	1.1471e+07	1.22402e+07
Lhfp110340	221.19	119.08	220.183	C15H24O	[M+H]+	Eremofukinone	Terpenoids	Sesquiterpenoids	-	3	213200	174439	229719
Xmzn007677	580.36	506.33	581.264	C33H35N5O5	[M-H]-	Ergotamine	Alkaloids	Alkaloids	113-15-5	3	1.02034e+07	1.00115e+07	1.28308e+07
Zbnn006442	287.05	135.04	288.063	C15H12O6	[M-H]-	Eriodictyol (5,7,3',4'-Tetrahydroxyflavanone)	Flavonoids	Flavanones	552-58-9	1	326087	396762	485129
Lmyn005006	595.15	287.06	596.153	C30H28O13	[M-H]-	Eriodictyol-7-O-(6''-O-p-coumaroyl)glucoside	Flavonoids	Flavanones	-	3	246434	296816	238746
MWS20145	451.12	289.07	450.116	C21H22O11	[M+H]+	Eriodictyol-7-O-glucoside	Flavonoids	Flavanones	38965-51-4	2	5.9864e+06	6.02635e+06	5.68949e+06
Hmmn002781	933.27	479.11	934.259	C39H50O26	[M-H]-	Eriodictyol-7-O-rutinoside-5-O-(6''-O-glucosyl)glucuronide	Flavonoids	Flavanones	-	3	63199.5	51841.7	42137.3
Lazn006735	583.22	535.2	584.226	C31H36O11	[M-H]-	Erythro-Guaiacylglycerol-β-O-4'-dehydrodisinapyl Ether	Lignans and Coumarins	Lignans	613684-55-2	1	341391	343470	225444
Lazn005262	405.15	165.06	406.163	C21H26O8	[M-H]-	Erythro-Guaiacylglycerol-β-Sinapyl Ether	Lignans and Coumarins	Lignans	877875-96-2	3	120262	136717	82118.8
Lazn003996	377.16	329.14	378.168	C20H26O7	[M-H]-	Erythro-Guaiacylglycerol-β-dihydroconiferyl Ether	Lignans and Coumarins	Lignans	135820-77-8	1	2.15393e+06	2.28794e+06	1.54478e+06
Lazn003953	539.21	491.19	540.221	C26H36O12	[M-H]-	Erythro-Guaiacylglycerol-β-dihydroconiferyl Ether glucoside	Lignans and Coumarins	Lignans	-	3	426089	627068	374702
WaYn003112	439.16	195.07	440.168	C21H28O10	[M-H]-	Erythro-Guaiacylglycerol-β-threo-syringylglycerol Ether	Lignans and Coumarins	Lignans	1313434-74-0	3	115852	117286	132206
Lmbn001162	339.07	177.02	340.079	C15H16O9	[M-H]-	Esculetin-7-O-glucoside	Lignans and Coumarins	Coumarins	-	1	4.47965e+06	3.35518e+06	4.01114e+06
mws1015	339.07	177.02	340.079	C15H16O9	[M-H]-	Esculin (6,7-Dihydroxycoumarin-6-O-glucoside)	Lignans and Coumarins	Coumarins	531-75-9	1	6.26447e+06	4.76693e+06	4.21758e+06
Wcsn011332	279.23	261.23	280.24	C18H32O2	[M-H]-	Ethyl (10Z,13Z)-hexadeca-10,13-dienoate	Others	Others	-	1	122629	139080	158170
Lmmn013100	307.26	307.26	308.272	C20H36O2	[M-H]-	Ethyl linoleate	Lipids	Free fatty acids	544-35-4	1	265574	325770	402448
pme3034	131.03	87.05	132.042	C5H8O4	[M-H]-	Ethylmalonic acid	Organic acids	Organic acids	601-75-2	3	111761	86734.3	96130.8
MWS1830	167.07	121.03	166.063	C9H10O3	[M+H]+	Ethylsalicylate	Phenolic acids	Phenolic acids	118-61-6	2	167530	197766	825563
pmn001380	187.1	169.09	188.105	C9H16O4	[M-H]-	Eucommiol	Others	Alcohol compounds	55930-44-4	1	668659	841863	734449
Lmsp010393	359.11	298.09	358.105	C19H18O7	[M+H]+	Eupatorin-5-methylether (3'-hydroxy-5,6,7,4'-tetramethoxyflavone)	Flavonoids	Flavones	21764-09-0	3	39959.2	46054.5	53636.1
pmp000786	345.1	330.07	344.09	C18H16O7	[M+H]+	Eupatorin; 3',5-Dihydroxy-4',6,7-Trimethoxyflavone	Flavonoids	Flavones	855-96-9	3	399617	342835	466935
Lmdp004307	463.16	301.11	462.153	C23H26O10	[M+H]+	Farrerol-7-O-glucoside	Flavonoids	Flavanones	885044-12-2	3	938628	739470	1.1815e+06
Lmbn005167	301.07	135.04	302.079	C16H14O6	[M-H]-	Ferreirin	Flavonoids	Isoflavones	32898-79-6	3	52551.8	46585.2	46377.2
MWSmce083	207.07	133.03	208.074	C11H12O4	[M-H]-	Ferulic acid methyl ester	Phenolic acids	Phenolic acids	2309-07-1	3	40695	26526.8	30874.3
mws0014	193.05	134.04	194.058	C10H10O4	[M-H]-	Ferulic acid	Phenolic acids	Phenolic acids	537-98-4	1	580621	821954	576018
Hmmn002544	355.1	193.05	356.111	C16H20O9	[M-H]-	Ferulic acid-4-O-glucoside	Phenolic acids	Phenolic acids	117405-51-3	3	843460	2.59009e+06	1.4894e+06
MWSHC2062	355.1	193.05	356.111	C16H20O9	[M-H]-	Ferulic β-glucoside	Phenolic acids	Phenolic acids	14364-12-6	3	2.92568e+06	1.58584e+06	1.52914e+06
WaYn006966	583.22	195.07	584.226	C31H36O11	[M-H]-	Ficusesquilignan B	Lignans and Coumarins	Lignans	-	3	268525	335819	209147
Lajp003377	579.15	127.04	578.142	C30H26O12	[M+H]+	Fisetinidol-(4α,6)-gallocatechin	Flavonoids	Flavanols	1262536-83-3	3	6.87367e+06	7.66782e+06	7.87025e+06
MWS5083	455.1	96.97	456.105	C17H21N4O9P	[M-H]-	Flavin Single Nucleotide(FMN)	Nucleotides and derivatives	Nucleotides and derivatives	6184-17-4	3	259505	327724	367287
Lahp004593	493.13	331.08	492.127	C23H24O12	[M+H]+	Flavoyadorinin A	Flavonoids	Flavonols	-	1	8.06516e+06	8.6654e+06	5.78893e+06
Wcfn005812	361.16	165.06	362.173	C20H26O6	[M-H]-	Flaxseeds Extract	Others	Others	3688-23-1	3	135715	118301	89662
Wmln002345	755.24	593.21	756.248	C34H44O19	[M-H]-	Forsythoside B	Phenolic acids	Phenolic acids	81525-13-5	3	74410.2	64265.2	68830.3
Wbmp003302	165.09	91.05	164.084	C10H12O2	[M+H]+	Frambinone	Others	Ketone compounds	-	2	966281	861241	912938
mws1014	209.04	149.02	208.037	C10H8O5	[M+H]+	Fraxetin (7,8-Dihydroxy-6-methoxycoumarin)	Lignans and Coumarins	Coumarins	574-84-5	3	395179	403931	373798
mws0376	115	71.01	116.011	C4H4O4	[M-H]-	Fumaric acid	Organic acids	Organic acids	110-17-8	1	860566	826548	774089
Lajp003510	271.06	149.02	270.053	C15H10O5	[M+H]+	Furo(2,3-f)-1,3-bewnzodioxole	Phenolic acids	Phenolic acids	-	3	85543.5	37351.8	74475.5
mws1080	341.11	179.06	342.116	C12H22O11	[M-H]-	Galactinol	Others	Saccharides	3687-64-7	1	1.0594e+07	1.10032e+07	7.94224e+06
Lmyn006227	269.05	151	270.053	C15H10O5	[M-H]-	Galangin (3,5,7-Trihydroxyflavone)	Flavonoids	Flavonols	548-83-4	1	713797	843035	865214
Lmlp005572	433.11	271.06	432.106	C21H20O10	[M+H]+	Galangin 7-glucoside	Flavonoids	Flavonols	-	1	5.71703e+06	6.94299e+06	6.52711e+06
Hmbp001276	169.05	65.03	168.042	C8H8O4	[M+H]+	Gallacetophenone	Others	Ketone compounds	528-21-2	3	109171	93216.8	80953
mws0024	169.01	125.02	170.022	C7H6O5	[M-H]-	Gallic acid	Phenolic acids	Phenolic acids	149-91-7	1	9.50672e+07	5.04937e+07	9.48273e+07
Wayn002532	301.06	168.01	302.064	C12H14O9	[M-H]-	Gallic acid-1-O-xyloside	Phenolic acids	Phenolic acids	-	3	51287.9	10257.6	10257.6
mws2220	457.08	169.01	458.085	C22H18O11	[M-H]-	Gallocatechin 3-O-gallate	Flavonoids	Flavanols	5127-64-0	1	3.2831e+07	1.52548e+08	1.49291e+08
MWSHY0094	459.09	139.04	458.085	C22H18O11	[M+H]+	Gallocatechin gallate	Flavonoids	Flavanols	4233-96-9	2	6.4031e+07	7.69847e+07	6.30595e+07
pmn001519	335.04	124	336.048	C15H12O9	[M-H]-	Galloyl Methyl gallate	Phenolic acids	Phenolic acids	-	3	314619	251320	396876
Labn003049	599.12	447.11	600.133	C25H28O17	[M-H]-	Galloyl xylosyl rhamnosyl gallic acid	Phenolic acids	Phenolic acids	-	3	60440.4	90285.5	67021.9
HJN094	729.15	407.07	730.153	C37H30O16	[M-H]-	Galloylprocyanidin B4	Tannins	Proanthocyanidins	-	1	730180	922330	717370
Cmhn001271	633.08	301	634.081	C27H22O18	[M-H]-	Gemin D	Tannins	Tannin	84744-46-7	1	1.9638e+07	1.72097e+07	1.85092e+07
Lmdp002381	227.09	149.06	226.084	C11H14O5	[M+H]+	Genipin	Terpenoids	Monoterpenoids	6902-77-8	3	4.25e+06	2.84497e+06	3.44743e+06
mws1565	389.14	209.08	388.137	C17H24O10	[M+H]+	Geniposide	Terpenoids	Monoterpenoids	24512-63-8	3	1.05284e+07	7.85504e+06	6.36231e+06
Ramp002586	595.17	271.06	594.159	C27H30O15	[M+H]+	Genistein 7,4'-di-O-beta-D-glucopyranoside	Flavonoids	Isoflavones	36190-98-4	3	534736	530940	673504
Lssp210422	271.06	153.02	270.053	C15H10O5	[M+H]+	Genistein	Flavonoids	Isoflavones	446-72-0	2	275057	352012	307575
Lmgp004731	433.11	271.06	432.106	C21H20O10	[M+H]+	Genistein-7-O-galactoside	Flavonoids	Isoflavones	-	2	6.95048e+06	8.05965e+06	8.06707e+06
Lmgp004474	579.17	271.06	578.164	C27H30O14	[M+H]+	Genistein-7-O-galactoside-rhamnose	Flavonoids	Isoflavones	-	2	1.15812e+06	447341	1.43399e+06
pmp000413	433.11	283.06	432.106	C21H20O10	[M+H]+	Genistein-8-C-glucoside	Flavonoids	Isoflavones	66026-80-0	3	1.85146e+07	1.8527e+07	1.9274e+07
Zbgp004340	565.16	433.11	564.148	C26H28O14	[M+H]+	Genistein-8-C-glucoside-O-apiosyl	Flavonoids	Isoflavones	-	3	2.04895e+06	2.16987e+06	1.32767e+06
Lmnp002741	579.17	447.13	578.164	C27H30O14	[M+H]+	Genkwanin-6-C-(2''-O-apiosyl)glucoside	Flavonoids	Flavones	-	3	61991.7	58708	45387.1
Wasn006585	447.22	315.18	448.231	C21H36O10	[M-H]-	Geranyl 3-O-xylopyranosyl-glucopyranoside	Terpenoids	Monoterpenoids	-	3	528016	315317	557404
Lmyn005812	675.36	397.14	676.367	C33H56O14	[M-H]-	Gingerglycolipid A	Lipids	Glycerol ester	145937-22-0	1	1.43427e+07	1.66891e+07	2.06462e+07
Lmyn006011	677.38	397.13	678.383	C33H58O14	[M-H]-	Gingerglycolipid B	Lipids	Glycerol ester	88168-90-5	1	1.85878e+06	2.14808e+06	3.05664e+06
Lmyn006221	679.39	397.13	680.398	C33H60O14	[M-H]-	Gingerglycolipid C	Lipids	Glycerol ester	-	1	1.50941e+06	1.62418e+06	1.75783e+06
Lmfn001158	467.08	169.01	468.09	C20H20O13	[M-H]-	Ginnalin A (2,6-Di-O-Galloyl-1,5-Anhydro-D-Glucitol)	Tannins	Tannin	-	3	251076	208580	123235
Rahp002335	317.09	153.02	316.079	C13H16O9	[M+H]+	Ginnalin C (2-O-Galloyl-1,5-Anhydro-D-Glucitol)	Tannins	Tannin	-	2	7535.73	7535.73	7535.73
MWS201444	204.1	84.04	203.091	C7H13N3O4	[M+H]+	Gln-Gly	Amino acids and derivatives	Amino acids and derivatives	2650-65-9	3	1.05557e+06	959513	1.10952e+06
MWS201465	295.13	120.08	294.122	C14H18N2O5	[M+H]+	Glu-Phe	Amino acids and derivatives	Amino acids and derivatives	20556-22-3	1	316126	277894	374422
pmb3081	289	96.97	290.004	C6H11PO11	[M-H]-	Glucaric acid-1-Phosphate	Others	Saccharides	-	3	4.06983e+07	3.91545e+07	3.49091e+07
Wafn003182	409.21	161.05	350.194	C16H30O8	[M+CH3COOH-H]-	Glucopyranose 6-Hydroxydecanoate	Others	Saccharides	-	1	346727	164201	253857
Wasn001627	295.1	89.02	296.111	C11H20O9	[M-H]-	Glucosyl 2,3-Dihydroxy-2-Methylbutanoic Acid	Organic acids	Organic acids	-	1	461021	374867	515551
Wasn003258	293.12	131.07	294.132	C12H22O8	[M-H]-	Glucosyl 2-Hydroxy-4-Methylpentanoic Acid	Organic acids	Organic acids	-	2	619425	648484	682638
Wasn003821	409.21	187.13	350.194	C16H30O8	[M+CH3COOH-H]-	Glucosyl 3,7-dimethyloct-2-ene-1,6,7-triol	Terpenoids	Monoterpenoids	-	3	59448.2	70596.2	44213
Wasn003817	361.15	199.1	362.158	C16H26O9	[M-H]-	Glucosyl 5,8-dihydroxy-2,6-dimethylocta-2,6-dienoic acid	Terpenoids	Monoterpenoids	-	3	50089.6	51928.7	53655.4
Wasn001446	353.15	173.08	354.153	C14H26O10	[M-H]-	Glucosyl 6-methylhept-6-ene-1,2,3,4,5-pentaol	Others	Others	-	2	1.45113e+06	1.56368e+06	1.00455e+06
Wasn005621	361.19	199.13	362.194	C17H30O8	[M-H]-	Glucosyl 9-hydroxy-3-methyldec-2-enoic acid	Terpenoids	Monoterpenoids	-	3	74432.1	81443.2	92675.2
Ladp004086	623.16	317.07	622.153	C28H30O16	[M+H]+	Glucosyl-[6''-(3-hydroxy-3-methylglutaryl)]-Isorhamnetin	Flavonoids	Flavonols	-	2	595564	593170	468019
Hmtn001302	299.08	137.02	300.084	C13H16O8	[M-H]-	Glucosyloxybenzoic acid	Phenolic acids	Phenolic acids	-	1	2.0631e+06	1.4473e+06	1.6384e+06
MWSHC2022	359.1	197.05	360.106	C15H20O10	[M-H]-	Glucosyringic acid	Phenolic acids	Phenolic acids	33228-65-8	2	292562	184372	221111
MWSprf147	315.11	153.16	314.1	C14H18O8	[M+H]+	Glucovanillin	Others	Aldehyde compounds	494-08-6	2	564106	655591	792220
pme0243	131.035	87.0452	132.042	C5H8O4	[M-H]-	Glutaric acid	Organic acids	Organic acids	110-94-1	3	761187	825094	654903
MWS4296	223.11	120.08	222.1	C11H14N2O3	[M+H]+	Gly-Phe	Amino acids and derivatives	Amino acids and derivatives	3321-03-7	3	263289	260676	245229
Lcsp001834	274.18	129.1	273.169	C12H23N3O4	[M+H]+	Gly-Val-Val	Amino acids and derivatives	Amino acids and derivatives	79672-11-0	3	97155.8	215556	82117.7
Lmfp009701	353.27	261.22	352.261	C21H36O4	[M+H]+	Glycerol 9,11,13-octadecatrienoyl ester	Lipids	Glycerol ester	-	1	1.95724e+06	2.11287e+06	2.66875e+06
Walp013004	337.27	263.24	336.266	C21H36O3	[M+H]+	Glycidyl Linoleate	Lipids	Glycerol ester	24305-63-3	1	30811.7	36681.6	56600.1
Zmmp001429	189.13	86.1	188.116	C8H16N2O3	[M+H]+	Glycyl-L-leucine	Amino acids and derivatives	Amino acids and derivatives	-	3	341045	259439	222206
Lmmp001947	481.1	319.05	480.09	C21H20O13	[M+H]+	Gossypetin-3-O-glucoside	Flavonoids	Flavonols	-	1	4.9834e+07	6.08211e+07	4.69028e+07
Lmmp002796	627.16	319.05	626.148	C27H30O17	[M+H]+	Gossypetin-3-O-rutinoside	Flavonoids	Flavonols	-	2	1.59618e+07	1.49589e+07	1.22581e+07
Lmmp002529	773.21	465.1	772.206	C33H40O21	[M+H]+	Gossypetin-3-O-rutinoside-8-O-rhamnoside	Flavonoids	Flavonols	-	3	3.40173e+06	3.2534e+06	4.18845e+06
Zmhp003784	627.16	465.1	626.148	C27H30O17	[M+H]+	Gossypetin-7-O-(3''-glucosyl)rhamnoside; Rhodioflavonoside	Flavonoids	Flavonols	-	1	356732	441080	370584
Lmmp003271	481.1	319.05	480.09	C21H20O13	[M+H]+	Gossypetin-8-O-glucoside	Flavonoids	Flavonols	652-78-8	2	3.85066e+07	3.30847e+07	3.89232e+07
Latp005276	265.15	131.09	264.136	C15H20O4	[M+H]+	Granilin	Terpenoids	Sesquiterpenoids	40737-97-1	3	57105.4	52418.4	68400.5
Lman002731	341.09	135.04	342.095	C15H18O9	[M-H]-	Grevilloside F	Phenolic acids	Phenolic acids	1094004-50-8	3	996923	1.2268e+06	1.04254e+06
Labn002264	315.11	153.05	316.116	C14H20O8	[M-H]-	Grevilloside G	Phenolic acids	Phenolic acids	791846-69-0	3	6.21907e+06	5.41282e+06	5.07907e+06
Lman002117	341.09	179.04	342.095	C15H18O9	[M-H]-	Grevilloside Q	Others	Ketone compounds	1708967-64-9	3	3.04005e+06	2.96609e+06	3.43602e+06
MWSslk178	169.05	77.04	168.042	C8H8O4	[M+H]+	Griffonilide	Others	Lactones	61371-55-9	2	367626	324618	460560
pme1109	152.06	135.03	151.049	C5H5N5O	[M+H]+	Guanine	Nucleotides and derivatives	Nucleotides and derivatives	73-40-5	1	2.02504e+07	2.26117e+07	2.32078e+07
pme1178	284.1	152.06	283.092	C10H13N5O5	[M+H]+	Guanosine	Nucleotides and derivatives	Nucleotides and derivatives	118-00-3	1	3.13774e+07	3.14628e+07	3.7914e+07
mws0609	344.04	150.04	345.047	C10H12N5O7P	[M-H]-	Guanosine 3',5'-cyclic monophosphate	Nucleotides and derivatives	Nucleotides and derivatives	7665-99-8	1	1.09865e+07	1.24821e+07	1.9775e+07
pmb0998	364.07	152.06	363.058	C10H14N5O8P	[M+H]+	Guanosine 5'-monophosphate	Nucleotides and derivatives	Nucleotides and derivatives	85-32-5	3	312008	555704	437256
pmp000097	142.09	124.07	141.079	C7H11NO2	[M+H]+	Guvacoline	Alkaloids	Piperidine alkaloids	495-19-2	2	207895	240795	199193
Smln206143	439.1	96.95	440.114	C20H24O9S	[M-H]-	Hallactone B	Terpenoids	Ditepenoids	-	3	734457	897955	691636
MWSHC2029	227.08	167.06	226.074	C13H10N2O2	[M+H]+	Harman-3-carboxylic acid	Alkaloids	Plumerane	22329-38-0	1	233917	169330	230784
Lsj214147	325.09	163.04	324.084	C15H16O8	[M+H]+	Hedycaffeoylglucoside A	Quinones	Anthraquinone	-	3	1.06718e+06	1.57948e+06	1.14176e+06
WaYn006734	809.31	195.07	810.31	C42H50O16	[M-H]-	Hedyotisol A	Lignans and Coumarins	Lignans	95732-59-5	3	39280.9	44961.4	34723.7
WaYn006941	809.31	195.07	810.31	C42H50O16	[M-H]-	Hedyotisol B	Lignans and Coumarins	Lignans	95839-45-5	3	56244.8	41163.1	36461.1
Layp006277	585.23	359.15	584.226	C31H36O11	[M+H]+	Hedyotol C	Lignans and Coumarins	Lignans	-	3	426060	358593	247751
mws1326	301.04	211.04	302.043	C15H10O7	[M-H]-	Herbacetin	Flavonoids	Flavonols	527-95-7	1	404323	495614	583459
Zmhp005586	611.16	303.05	610.153	C27H30O16	[M+H]+	Herbacetin-7-O-(3''-glucosyl)rhamnoside; Rhodiosin	Flavonoids	Flavonols	86831-54-1	2	851930	528306	315035
Lmxp000429	198.12	95.06	197.116	C9H15N3O2	[M+H]+	Hercynine	Alkaloids	Alkaloids	534-30-5	3	3.49837e+06	3.79612e+06	3.08839e+06
Zbhp004510	465.14	303.09	464.132	C22H24O11	[M+H]+	Hesperetin-3'-O-glucoside	Flavonoids	Flavanones	-	2	5.67409e+07	5.48352e+07	4.24114e+07
pme1598	463.12	301.07	464.132	C22H24O11	[M-H]-	Hesperetin-5-O-glucoside	Flavonoids	Flavanones	69651-80-5	3	2.20536e+07	1.34616e+07	9.02232e+06
pmb0645	627.19	465.2	626.185	C28H34O16	[M+H]+	Hesperetin-6-C-glucoside-7-O-glucoside	Flavonoids	Flavanones	-	3	767929	511370	667710
Lmzp002365	465.14	303.09	464.132	C22H24O11	[M+H]+	Hesperetin-7-O-glucoside	Flavonoids	Flavanones	31712-49-9	2	5.50082e+07	5.41374e+07	4.39693e+07
MWSHY0019	611.2	303.09	610.19	C28H34O15	[M+H]+	Hesperetin-7-O-neohesperidoside(Neohesperidin)	Flavonoids	Flavanones	13241-33-3	3	1.06716e+06	684443	650429
MWSHY0116	611.2	303.09	610.19	C28H34O15	[M+H]+	Hesperetin-7-O-rutinoside (Hesperidin)	Flavonoids	Flavanones	520-26-3	3	739177	989890	1.27594e+06
pmb0618	627.19	465.1	626.185	C28H34O16	[M+H]+	Hesperetin-8-C-glucoside-3'-O-glucoside	Flavonoids	Flavanones	-	3	338451	252972	284225
MWSslk141	625.22	317.1	624.205	C29H36O15	[M+H]+	Hesperidin methylchalcone	Flavonoids	Chalcones	24292-52-2	3	371513	253117	354286
Lczn000068	785.09	301	786.092	C34H26O22	[M-H]-	Heterophylliin A	Tannins	Tannin	-	1	53865.5	66527	49105.8
Hamp011640	256.26	102.09	255.256	C16H33NO	[M+H]+	Hexadecanamide	Alkaloids	Alkaloids	629-54-9	1	60173.8	54489.8	150211
MWSslk132	285.21	223.21	286.214	C16H30O4	[M-H]-	Hexadecanedioic acid	Lipids	Free fatty acids	505-54-4	2	61063.3	68610.2	59315.6
pmp001264	274.27	256.27	273.267	C16H35NO2	[M+H]+	Hexadecylsphingosine	Lipids	Sphingolipids	-	2	639792	568145	591089
pmp000970	319.23	301.22	318.219	C20H30O3	[M+H]+	Hispanolone	Terpenoids	Ditepenoids	18676-07-8	3	348757	417937	538935
Cmsn004454	245.05	159.05	246.053	C13H10O5	[M-H]-	Hispidin	Phenolic acids	Phenolic acids	555-55-5	3	83425	64739.4	74893.4
MWSHY0069	301.07	286.05	300.063	C16H12O6	[M+H]+	Hispidulin (5,7,4'-Trihydroxy-6-methoxyflavone)	Flavonoids	Flavones	1447-88-7	1	232125	245641	202564
MWSslk237	463.13	301.07	462.116	C22H22O11	[M+H]+	Hispidulin-7-O-glucoside(Homoplantaginin)	Flavonoids	Flavones	17680-84-1	1	931810	1.02952e+06	863190
Lmnp002584	625.18	463.13	624.169	C28H32O16	[M+H]+	Hispidulin-8-C-(2''-O-glucosyl)glucoside	Flavonoids	Flavones	-	3	266340	299361	253551
Lmnp003080	565.16	433.11	564.148	C26H28O14	[M+H]+	Hispidulin-8-C-(2''-O-xylosyl)xyloside	Flavonoids	Flavones	-	3	51728.7	102069	60176.5
Lmnp002845	463.13	343.09	462.116	C22H22O11	[M+H]+	Hispidulin-8-C-glucoside	Flavonoids	Flavones	-	2	128181	190409	107813
pme2122	112.09	95.06	111.08	C5H9N3	[M+H]+	Histamine	Alkaloids	Alkaloids	51-45-6	3	1.03653e+06	1.15934e+06	1.27182e+06
pma2987	142.1	124.09	141.09	C6H11N3O	[M+H]+	Histidinol	Alkaloids	Alkaloids	501-28-0	3	1.43883e+07	1.35269e+07	1.18144e+07
Wayn001528	205.03	111.01	206.043	C7H10O7	[M-H]-	Homocitrate	Organic acids	Organic acids	13052-73-8	1	8.16407e+06	7.35571e+06	7.20526e+06
Wahp004841	465.14	303.09	464.131	C22H24O11	[M+H]+	Homoeriodictyol 7-O-glucoside	Flavonoids	Flavanones	-	2	5.80306e+07	5.10159e+07	4.20422e+07
Lahn004994	715.19	577.15	716.195	C34H36O17	[M-H]-	Homoeriodictyol salicyl apiosyl glucoside	Flavonoids	Flavanones	-	3	2.80394e+06	2.20329e+06	2.39115e+06
Lahp003599	627.19	303.09	626.185	C28H34O16	[M+H]+	Homoeriodictyol-7,4'-di-O-β-D-glucopyranoside	Flavonoids	Flavanones	-	3	109541	39951.4	113203
pme1292	167.03	123.05	168.042	C8H8O4	[M-H]-	Homogentisic acid	Phenolic acids	Phenolic acids	451-13-8	3	4.73644e+06	4.09459e+06	3.89532e+06
Lmmn003433	435.09	315.05	436.101	C20H20O11	[M-H]-	Homomangiferin	Flavonoids	Other Flavonoids	21794-66-1	3	59723.3	27707.8	43588.8
MWS04447	130.09	70.07	129.079	C6H11NO2	[M+H]+	Homoproline	Amino acids and derivatives	Amino acids and derivatives	56879-46-0	2	4.90228e+06	4.49501e+06	2.74125e+07
Lcsn002137	261.01	181.05	262.015	C9H10O7S	[M-H]-	Homovanillic acid sulfate	Phenolic acids	Phenolic acids	38339-06-9	1	1.09899e+06	1.06466e+06	977402
pmb3056	355.1	121.03	356.111	C16H20O9	[M-H]-	Homovanilloylquinic acid	Phenolic acids	Phenolic acids	-	3	744656	641589	580789
MWSCX010	237.18	107.08	236.178	C15H24O2	[M+H]+	Humula-3(12),7(13),9(E)-triene-2,6-diol	Terpenoids	Sesquiterpenoids	-	3	211649	252782	250031
Wbmp005366	221.19	135.12	220.183	C15H24O	[M+H]+	Humulene epoxide II	Terpenoids	Sesquiterpenoids	19888-34-7	3	253709	237156	252239
Ladp003967	627.17	465.12	626.164	C31H30O14	[M+H]+	Hydnocarpin glucoside	Others	Others	-	1	435249	871309	153889
Zadn009075	311.22	223.17	312.23	C18H32O4	[M-H]-	Hydroperoxylinoleic acid	Lipids	Free fatty acids	34444-18-3	2	186317	255424	207946
Labn004865	433.11	271.06	434.121	C21H22O10	[M-H]-	Hydroxy isoliquiritigenin glucoside	Flavonoids	Chalcones	-	1	2.29797e+06	1.90998e+06	1.91472e+06
Lmbn007891	313.24	183.14	314.246	C18H34O4	[M-H]-	Hydroxy ricinoleic acid	Lipids	Free fatty acids	-	1	132353	148170	133928
Lakn003001	459.19	279.12	460.195	C21H32O11	[M-H]-	Hydroxy-Dihydrophaseic Acid glucoside	Terpenoids	Sesquiterpenoids	-	3	40869.4	53265.4	56200.8
Zmhn001905	447.09	285.04	448.101	C21H20O11	[M-H]-	HydroxyAloe-emodin-8-O-glucoside	Quinones	Anthraquinone	-	1	2.15073e+07	1.52973e+07	2.47285e+07
Zmhn002980	365	285.04	366.005	C15H10O9S	[M-H]-	Hydroxyaloe-emodin-8-O-sulfate	Quinones	Anthraquinone	-	3	864800	767686	863931
Lmxn008846	197.12	153.13	198.126	C11H18O3	[M-H]-	Hydroxydihydrobovolide	Others	Lactones	6067-11-4	1	522312	563843	502979
Wafn015217	327.29	59.01	328.298	C20H40O3	[M-H]-	Hydroxyicosanoic Acid	Lipids	Free fatty acids	-	1	585140	502156	448658
Wacn005438	477.27	161.04	418.257	C21H38O8	[M+CH3COOH-H]-	Hydroxypentadecenoic acid glucoside	Lipids	Free fatty acids	-	1	306582	404083	445136
Lkmp122412	265.145	173.095	264.136	C15H20O4	[M+H]+	Hydroxysantamarin	Terpenoids	Sesquiterpenoids	-	3	33921.8	48337.9	31660.8
MWSmce264	153.06	123.05	154.063	C8H10O3	[M-H]-	Hydroxytyrosol	Others	Alcohol compounds	10597-60-1	3	225665	350809	215901
Wafn005535	279.09	96.96	280.098	C11H20O6S	[M-H]-	Hydroxyundecenoic acid sulfate	Others	Others	-	3	103426	126438	124118
Smjp001498	247.14	146.06	246.137	C14H18N2O2	[M+H]+	Hypaphorine	Alkaloids	Plumerane	487-58-1	3	183728	187040	173227
Lmbn006032	301.04	149.02	302.043	C15H10O7	[M-H]-	Hypolaetin	Flavonoids	Flavones	27696-41-9	2	2.12588e+06	1.86651e+06	1.96986e+06
pme0033	137.05	119.04	136.038	C5H4N4O	[M+H]+	Hypoxanthine	Nucleotides and derivatives	Nucleotides and derivatives	68-94-0	3	88119.7	84298.7	72530.4
Lmmp003215	387.2	207.14	386.194	C19H30O8	[M+H]+	Icariside B2	Others	Ketone compounds	108906-51-0	3	205983	176115	127811
Zbqp003125	279.17	86.1	278.163	C15H22N2O3	[M+H]+	Ile-Phe	Amino acids and derivatives	Amino acids and derivatives	-	3	171991	69053.3	119973
Zmqp003920	318.18	188.07	317.174	C17H23N3O3	[M+H]+	Ile-Trp	Amino acids and derivatives	Amino acids and derivatives	13589-06-5	2	112898	143278	155585
MWSmce448	127.05	81.04	126.043	C5H6N2O2	[M+H]+	Imidazol-1-yl-acetic acid	Alkaloids	Alkaloids	22884-10-2	3	84938.5	84938.5	84938.5
MWSmce118	127.047	81.044	126.043	C5H6N2O2	[M+H]+	Imidazole-4-Acetic Acid	Alkaloids	Alkaloids	645-65-8	3	84783.1	84783.1	84783.1
MWS1882	132.03	88.0403	133.037	C4H7NO4	[M-H]-	Iminodiacetic acid	Organic acids	Organic acids	142-73-4	3	213783	193581	271975
pmb1096	118.07	91.05	117.058	C8H7N	[M+H]+	Indole	Alkaloids	Plumerane	120-72-9	2	98183.7	87250.9	86022.5
MWSprf138	176.07	103.07	175.063	C10H9NO2	[M+H]+	Indole-3-acetic acid (IAA)	Alkaloids	Plumerane	87-51-4	3	98034.8	95806.7	160935
Lcsn004327	289.08	88.04	290.09	C14H14N2O5	[M-H]-	Indole-3-acetyl-L-aspartic acid	Alkaloids	Plumerane	2456-73-7	3	21066.5	3263.76	9728.22
mws0103	146.06	91.05	145.053	C9H7NO	[M+H]+	Indole-3-carboxaldehyde	Alkaloids	Plumerane	487-89-8	1	2.85619e+06	2.42552e+06	2.7433e+06
mws1417	160.04	116.05	161.048	C9H7NO2	[M-H]-	Indole-3-carboxylic acid	Alkaloids	Plumerane	771-50-6	3	461982	391727	329913
Lmrn003201	204.07	158.06	205.074	C11H11NO3	[M-H]-	Indole-3-lactic acid	Alkaloids	Plumerane	1821-52-9	3	30821.5	27441.4	47036.5
Wcjp001032	269.09	137.05	268.081	C10H12N4O5	[M+H]+	Inosine	Nucleotides and derivatives	Nucleotides and derivatives	-	3	1.30273e+07	7.27939e+06	1.56466e+07
pmb0532	349.05	137.05	348.047	C10H13N4O8P	[M+H]+	Inosine 5'-monophosphate	Nucleotides and derivatives	Nucleotides and derivatives	131-99-7	3	426543	453778	344483
pme0516	179.06	87.01	180.063	C6H12O6	[M-H]-	Inositol	Others	Saccharides	87-89-8	1	3.08687e+06	3.29757e+06	2.71825e+06
Lskp211422	659.36	335.26	658.356	C33H54O13	[M+H]+	Intergristerone A-22-O-galactoside (Sileneoside C)	Steroids	Steroidal saponins	83207-65-2	3	286729	298931	375066
CYp003115	247.06	153.018	246.053	C13H10O5	[M+H]+	Iriflophenone	Phenolic acids	Phenolic acids	52591-10-3	3	832595	712113	599363
Hmgp003130	331.084	316.05	330.074	C17H14O7	[M+H]+	Iristectorigenin A	Flavonoids	Isoflavones	-	3	866077	758641	709082
Cmyp005222	493.13	331.08	492.127	C23H24O12	[M+H]+	Iristectorin A	Flavonoids	Isoflavones	37744-61-9	2	9.19153e+06	6.11124e+06	6.72992e+06
pmp001164	493.13	316.1	492.127	C23H24O12	[M+H]+	Iristectorin B	Flavonoids	Isoflavones	94396-09-5	3	140171	185765	117338
MWSCX018	329.1	147.04	328.095	C18H16O6	[M+H]+	Isoamericanin A	Phenolic acids	Phenolic acids	109063-85-6	2	75885.7	70326.3	69018.2
Wasn001007	337.08	277.06	338.085	C12H18O11	[M-H]-	Isoascorbic acid 2-O-glucoside	Others	Vitamin	-	3	462489	675313	405770
pmn001382	515.12	353.09	516.127	C25H24O12	[M-H]-	Isochlorogenic acid A	Phenolic acids	Phenolic acids	2450-53-5	1	6.956e+06	8.51167e+06	6.93614e+06
Li512115	515.12	353.09	516.127	C25H24O12	[M-H]-	Isochlorogenic acid B	Phenolic acids	Phenolic acids	14534-61-3	1	8.07398e+06	8.38742e+06	6.88979e+06
pmn001384	515.12	353.09	516.127	C25H24O12	[M-H]-	Isochlorogenic acid C	Phenolic acids	Phenolic acids	57378-72-0	1	7.20398e+06	7.96088e+06	6.23786e+06
Zmyn000453	191.02	111.01	192.027	C6H8O7	[M-H]-	Isocitric Acid	Organic acids	Organic acids	320-77-4	1	8.51031e+07	7.72898e+07	1.44414e+08
Wayn000918	515.12	111.01	516.133	C18H28O17	[M-H]-	Isocitric acid-1-O-diglucoside	Organic acids	Organic acids	-	1	918021	944095	909971
HJN090	433.11	271.06	434.121	C21H22O10	[M-H]-	Isocoreopsin	Flavonoids	Flavanones	-	1	2.07466e+06	1.88038e+06	2.06163e+06
Lmyn003256	633.07	301	634.081	C27H22O18	[M-H]-	Isocorilagin	Tannins	Tannin	-	1	1.63979e+07	1.59733e+07	2.00199e+07
MWS5173	112.05	70.03	111.043	C4H5N3O	[M+H]+	Isocytosine	Nucleotides and derivatives	Nucleotides and derivatives	108-53-2	2	191141	205151	1.0367e+06
Zmpn004713	301.04	149.03	302.043	C15H10O7	[M-H]-	Isoetin (5,7,2',4',5'-Pentahydroxyflavone)	Flavonoids	Flavones	1621-84-7	2	2.01885e+06	2.23191e+06	1.73453e+06
pme0422	193.051	134.037	194.058	C10H10O4	[M-H]-	Isoferulic Acid	Phenolic acids	Phenolic acids	25522-33-2	1	783271	759146	872112
pme0183	152.06	135.03	151.049	C5H5N5O	[M+H]+	Isoguanine	Nucleotides and derivatives	Nucleotides and derivatives	3373-53-3	3	3.03704e+06	3.00702e+06	2.71282e+06
pme1611	433.11	313.07	434.121	C21H22O10	[M-H]-	Isohemiphloin	Flavonoids	Flavanones	3682-02-8	2	3.05453e+06	2.36549e+06	2.15548e+06
MWSprf163	179.11	123.04	178.099	C11H14O2	[M+H]+	Isohomogenol	Others	Others	93-16-3	2	119107	48807.5	180492
Lmdp003286	465.102	303.061	464.096	C21H20O12	[M+H]+	Isohyperoside	Flavonoids	Flavonols	35589-21-0	1	5.16596e+07	5.74716e+07	5.16336e+07
Lmmn003748	359.15	180.08	360.157	C20H24O6	[M-H]-	Isolariciresinol	Lignans and Coumarins	Lignans	548-29-8	1	203012	247065	170513
Lmmn002274	521.2	359.15	522.21	C26H34O11	[M-H]-	Isolariciresinol-9'-O-glucoside	Lignans and Coumarins	Lignans	63358-12-3	2	184416	268722	228374
Cmsp005051	523.23	137.06	522.21	C26H34O11	[M+H]+	Isolariciresinol-9-O-glucoside	Lignans and Coumarins	Lignans	-	3	29047.9	33045.4	27524
Lmlp002205	197.12	161.1	196.11	C11H16O3	[M+H]+	Isololiolide	Terpenoids	Monoterpenoids	38274-00-9	3	4.65517e+06	5.33307e+06	4.10474e+06
Sakn004920	639.2	477.16	640.2	C29H36O16	[M-H]-	Isolugrandoside	Phenolic acids	Phenolic acids	-	3	361994	426476	250360
mws5038	341.109	89.0249	342.116	C12H22O11	[M-H]-	Isomaltulose	Others	Saccharides	13718-94-0	1	8.41503e+06	6.36547e+06	6.30601e+06
Lmbp000668	124.04	78.03	123.032	C6H5NO2	[M+H]+	Isonicotinic acid	Others	Vitamin	55-22-1	1	4.26384e+06	3.98616e+06	4.7174e+06
Cmxp004977	289.07	153.02	288.063	C15H12O6	[M+H]+	Isookanin	Flavonoids	Flavanones	-	3	99286.7	130793	139500
Zbzp003056	611.17	449.11	610.153	C27H30O16	[M+H]+	Isoorientin-7-O-glucoside	Flavonoids	Flavones	-	1	615048	750356	767865
Zaxn007230	285.22	285.22	286.23	C20H30O	[M-H]-	Isopimaradieneone	Terpenoids	Ditepenoids	-	3	463730	401544	450910
MWSmce709	130.06	103.05	129.058	C9H7N	[M+H]+	Isoquinoline	Alkaloids	Isoquinoline alkaloids	119-65-3	2	123188	98632.6	108322
Hmcp001598	611.16	317.06	610.153	C27H30O16	[M+H]+	Isorhamnetin-3-O-(2''-O-xylosyl)glucoside	Flavonoids	Flavonols	-	3	48246.1	103029	81370.8
Lmgp005640	479.12	317.07	478.111	C22H22O12	[M+H]+	Isorhamnetin-3-O-Galactoside; Cacticin	Flavonoids	Flavonols	6743-92-6	1	736195	808118	727884
Zbpp001992	479.12	317.07	478.111	C22H22O12	[M+H]+	Isorhamnetin-3-O-Glucoside	Flavonoids	Flavonols	5041-82-7	1	2.05781e+06	1.32019e+06	2.18498e+06
ZBN0193	623.166	315.05	624.169	C28H32O16	[M-H]-	Isorhamnetin-3-O-glucoside-7-O-rhamnoside	Flavonoids	Flavonols	17331-71-4	3	93276.1	85094.8	47468.3
MWSHY0064	625.17	317.07	624.169	C28H32O16	[M+H]+	Isorhamnetin-3-O-neohesperidoside	Flavonoids	Flavonols	55033-90-4	3	1.25469e+06	1.53502e+06	684369
MWSHY0135	625.18	317.08	624.169	C28H32O16	[M+H]+	Isorhamnetin-3-O-rutinoside (Narcissin)	Flavonoids	Flavonols	604-80-8	3	1.62556e+06	1.53488e+06	1.58752e+06
Hmcp002207	479.12	317.06	478.111	C22H22O12	[M+H]+	Isorhamnetin-7-O-glucoside (Brassicin)	Flavonoids	Flavonols	6743-96-0	1	1.71219e+06	1.34984e+06	1.48722e+06
WaYn002949	285.1	89.02	286.105	C13H18O7	[M-H]-	Isosalicin	Phenolic acids	Phenolic acids	-	3	101547	74320	77498.7
Lmlp006175	435.13	273.09	434.121	C21H22O10	[M+H]+	Isosalipurposide (Phlorizin Chalcone)	Flavonoids	Chalcones	4547-85-7	3	891257	1.03192e+06	1.27009e+06
Lmlp007435	581.17	147.04	580.158	C30H28O12	[M+H]+	Isosalipurposide-6''-O-p-coumaric acid	Flavonoids	Chalcones	-	3	67485.8	77889.2	149999
Lmlp002990	595.17	313.07	594.159	C27H30O15	[M+H]+	Isosaponarin(Isovitexin-4'-O-glucoside)	Flavonoids	Flavones	19416-87-6	3	2.19121e+07	2.40528e+07	2.66481e+07
mws1292	565.16	409.09	564.148	C26H28O14	[M+H]+	Isoschaftoside	Flavonoids	Flavones	52012-29-0	2	1.9611e+07	1.93625e+07	1.68668e+07
Zbsp004834	771.21	463.12	770.206	C37H38O18	[M+H]+	Isoscoparin-2''-O-(6'''-p-coumaroyl)-glucopyranoside	Flavonoids	Flavones	-	2	106653	92834	91018.9
Hmbp002730	287.06	153.01	286.048	C15H10O6	[M+H]+	Isoscutellarein	Flavonoids	Flavones	41440-05-5	3	155385	142086	159868
Zbsn002848	633.07	301	634.081	C27H22O18	[M-H]-	Isostrictinin	Tannins	Tannin	87392-62-9	1	1.64029e+07	1.72004e+07	2.00427e+07
Zmdn003762	533.19	311.11	534.195	C23H34O14	[M-H]-	Isosyringinoside	Lignans and Coumarins	Lignans	152686-85-6	3	75273.2	62573.9	82061.4
Yshj000012	303.11	141.05	302.1	C13H18O8	[M+H]+	Isotachioside	Phenolic acids	Phenolic acids	31427-08-4	3	94895.3	77436.4	109061
MWSmce040	153.05	65.04	152.047	C8H8O3	[M+H]+	Isovanillin	Others	Aldehyde compounds	621-59-0	3	1.37466e+06	1.24453e+06	957857
Lmyp004081	579.17	313.07	578.164	C27H30O14	[M+H]+	Isovitexin-2''-O-rhamnoside	Flavonoids	Flavones	-	2	1.33576e+07	1.24149e+07	1.44517e+07
Smhp004476	565.15	433.11	564.148	C26H28O14	[M+H]+	Isovitexin-2''-O-xyloside	Flavonoids	Flavones	-	3	1.98136e+06	2.03075e+06	2.40646e+06
Hmmp003156	595.16	313.07	594.159	C27H30O15	[M+H]+	Isovitexin-7-O-glucoside(Saponarin)	Flavonoids	Flavones	20310-89-8	1	1.86857e+07	2.62613e+07	2.52895e+07
Zbzp003832	565.15	313.07	564.148	C26H28O14	[M+H]+	Isovitexin-8-O-xyloside	Flavonoids	Flavones	-	3	909269	987937	898537
pmp001048	361.15	199.1	360.142	C16H24O9	[M+H]+	Ixoroside	Terpenoids	Monoterpenoids	58514-30-0	3	281862	194665	258095
Hmgp002238	493.14	331.08	492.127	C23H24O12	[M+H]+	Jaceoside	Flavonoids	Flavones	25474-11-7	1	8.72249e+06	1.08883e+07	8.55651e+06
pme1654	209.12	59.02	210.126	C12H18O3	[M-H]-	Jasmonic acid	Organic acids	Organic acids	77026-92-7	3	2.16157e+06	1.82638e+06	2.02777e+06
pme2074	322.2	130.05	323.21	C18H29NO4	[M-H]-	Jasmonoyl-L-Isoleucine	Amino acids and derivatives	Amino acids and derivatives	120330-93-0	3	791284	468912	569352
Qmyp101407	309.21	113.06	308.199	C18H28O4	[M+H]+	JiangxiBaiyingsu H	Terpenoids	Sesquiterpenoids	-	3	80417.3	103202	78348.6
Qmyp101336	293.21	149.1	292.204	C18H28O3	[M+H]+	JiangxiBaiyingsu I	Terpenoids	Sesquiterpenoids	-	3	170100	216163	183485
Zbjn006482	461.108	299.057	462.116	C22H22O11	[M-H]-	Kaempferide-3-O-glucoside	Flavonoids	Flavonols	-	2	132837	174237	191487
mws1068	285.04	151	286.048	C15H10O6	[M-H]-	Kaempferol (3,5,7,4'-Tetrahydroxyflavone)	Flavonoids	Flavonols	520-18-3	3	4.74176e+06	3.97351e+06	5.41714e+06
CYp007416	741.182	147.045	740.174	C39H32O15	[M+H]+	Kaempferol 3-(2,4-Di-P-Coumaroylglucoside)	Flavonoids	Flavonols	-	3	1.51085e+06	1.46933e+06	1.54642e+06
CYp007258	741.182	147.045	740.174	C39H32O15	[M+H]+	Kaempferol 3-(3,6-Di-P-Coumaroylglucoside)	Flavonoids	Flavonols	-	3	1.47456e+06	1.43068e+06	1.51605e+06
Labp002580	915.2	287.05	914.196	C38H42O26	[M+H]+	Kaempferol acetyl malonyl glucosyl glucuronopyranosyl glucoside	Flavonoids	Flavonols	-	2	815400	993456	867599
Lmbp002592	611.16	287.05	610.153	C27H30O16	[M+H]+	Kaempferol-3,7-O-diglucoside	Flavonoids	Flavonols	25615-14-9	1	495022	582935	529604
Cwjp002681	919.23	287.06	918.243	C42H46O23	[M+H]+	Kaempferol-3-O-(2'''-p-Coumaroyl)sophoroside-7-O-Glucoside	Flavonoids	Flavonols	-	3	207799	215324	226001
Lmmp003903	491.12	287.05	490.111	C23H22O12	[M+H]+	Kaempferol-3-O-(2''-O-acetyl)glucoside	Flavonoids	Flavonols	-	1	6.21286e+06	7.29092e+06	6.30729e+06
Lmyp003500	601.12	287.06	600.111	C28H24O15	[M+H]+	Kaempferol-3-O-(2''-galloyl)galactoside	Flavonoids	Flavonols	-	3	170294	212378	201477
Lmyp004022	601.12	287.06	600.111	C28H24O15	[M+H]+	Kaempferol-3-O-(2''-galloyl)glucoside	Flavonoids	Flavonols	76343-90-3	3	103794	67137.2	102840
Lmyp004407	595.145	287.055	594.137	C30H26O13	[M+H]+	Kaempferol-3-O-(2''-p-Coumaroyl)galactoside	Flavonoids	Flavonols	-	1	1.05973e+06	1.33081e+06	890166
Zbjn007174	593.13	285.04	594.137	C30H26O13	[M-H]-	Kaempferol-3-O-(2''-p-Coumaroyl)glucoside	Flavonoids	Flavonols	137018-32-7	2	2.17139e+06	2.15085e+06	1.86791e+06
Lmqp007185	579.15	147.05	578.142	C30H26O12	[M+H]+	Kaempferol-3-O-(4''-O-p-Coumaroyl)rhamnoside	Flavonoids	Flavonols	-	3	147172	117103	118770
Zbjn007837	577.14	285.04	578.142	C30H26O12	[M-H]-	Kaempferol-3-O-(4''-p-coumaroyl)rhamnoside	Flavonoids	Flavonols	-	2	878886	965756	842292
Lmwp005248	903.26	287.06	902.248	C42H46O22	[M+H]+	Kaempferol-3-O-(6'''-p-Coumaroyl)glucosyl-(1→2)-Glucoside-7-O-Rhamnoside	Flavonoids	Flavonols	-	2	859349	1.1122e+06	1.17303e+06
Lmmn003398	489.11	285.04	490.111	C23H22O12	[M-H]-	Kaempferol-3-O-(6''-O-acetyl)glucoside	Flavonoids	Flavonols	-	3	484997	512785	639710
Xmyp004945	757.22	287.06	756.211	C33H40O20	[M+H]+	Kaempferol-3-O-(6''-Rhamnosyl-2''-Glucosyl)Glucoside (Camelliaside A)	Flavonoids	Flavonols	135095-52-2	1	5.03141e+07	5.45787e+07	5.70832e+07
Lmyp003348	601.12	287.06	600.111	C28H24O15	[M+H]+	Kaempferol-3-O-(6''-galloyl)galactoside	Flavonoids	Flavonols	-	3	130012	155625	247426
Lmyp003599	601.12	287.06	600.111	C28H24O15	[M+H]+	Kaempferol-3-O-(6''-galloyl)glucoside	Flavonoids	Flavonols	56317-05-6	3	150153	162948	159063
Lmdp004892	535.11	287.05	534.101	C24H22O14	[M+H]+	Kaempferol-3-O-(6''-malonyl)galactoside	Flavonoids	Flavonols	-	1	553758	484781	403377
Lmmp003817	535.11	287.05	534.101	C24H22O14	[M+H]+	Kaempferol-3-O-(6''-malonyl)glucoside	Flavonoids	Flavonols	81149-02-2	1	544754	505793	400378
Lmyp004318	595.14	287.06	594.137	C30H26O13	[M+H]+	Kaempferol-3-O-(6''-p-Coumaroyl)galactoside	Flavonoids	Flavonols	-	1	2.3104e+06	2.72082e+06	2.40106e+06
mws1290	593.13	285.04	594.137	C30H26O13	[M-H]-	Kaempferol-3-O-(6''-p-Coumaroyl)glucoside (Tiliroside)	Flavonoids	Flavonols	20316-62-5	1	9.42419e+06	9.21548e+06	9.48556e+06
Lmbp003668	419.1	287.05	418.09	C20H18O10	[M+H]+	Kaempferol-3-O-arabinoside	Flavonoids	Flavonols	-	2	2.97045e+07	3.20686e+07	3.09507e+07
pmn001637	417.08	285.04	418.09	C20H18O10	[M-H]-	Kaempferol-3-O-arabinoside (Juglanin)	Flavonoids	Flavonols	5041-67-8	1	1.37607e+06	991206	1.10599e+06
Hmcp001858	565.15	287.05	564.148	C26H28O14	[M+H]+	Kaempferol-3-O-arabinoside-7-O-rhamnoside	Flavonoids	Flavonols	-	3	76135.9	68895.4	36607.3
mws0913	447.09	285.04	448.101	C21H20O11	[M-H]-	Kaempferol-3-O-galactoside (Trifolin)	Flavonoids	Flavonols	23627-87-4	1	1.51967e+07	2.1162e+07	1.31322e+07
MWSslk254	595.17	287.06	594.159	C27H30O15	[M+H]+	Kaempferol-3-O-glucorhamnoside	Flavonoids	Flavonols	40437-72-7	1	3.19446e+07	2.8245e+07	3.19813e+07
MWSHY0136	449.108	287.055	448.101	C21H20O11	[M+H]+	Kaempferol-3-O-glucoside (Astragalin)	Flavonoids	Flavonols	480-10-4	1	6.20649e+07	6.4229e+07	4.7313e+07
Lmsp004670	595.17	287.06	594.159	C27H30O15	[M+H]+	Kaempferol-3-O-glucoside-7-O-rhamnoside	Flavonoids	Flavonols	2392-95-2	1	3.5134e+07	2.45963e+07	2.80472e+07
Lmzn001894	461.07	285.04	462.08	C21H18O12	[M-H]-	Kaempferol-3-O-glucuronide	Flavonoids	Flavonols	22688-78-4	3	134190	178942	61948.3
MWSHY0061	595.16	287.06	594.159	C27H30O15	[M+H]+	Kaempferol-3-O-neohesperidoside	Flavonoids	Flavonols	32602-81-6	1	5.63374e+07	5.33818e+07	4.52501e+07
pmp001105	757.22	287.06	756.211	C33H40O20	[M+H]+	Kaempferol-3-O-neohesperidoside-7-O-glucoside	Flavonoids	Flavonols	-	1	64941.1	57476.4	87569.6
mws0919	431.1	285.04	432.106	C21H20O10	[M-H]-	Kaempferol-3-O-rhamnoside (Afzelin)(Kaempferin)	Flavonoids	Flavonols	482-39-3	3	105748	128907	158445
pme1605	593.15	285.04	594.159	C27H30O15	[M-H]-	Kaempferol-3-O-robinobioside(Biorobin)	Flavonoids	Flavonols	17297-56-2	3	1.41914e+07	1.7512e+07	1.62645e+07
mws1035	741.22	433.11	740.216	C33H40O19	[M+H]+	Kaempferol-3-O-robinoside-7-O-rhamnoside (Robinin)	Flavonoids	Flavonols	301-19-9	3	159198	210492	131028
Lmsn002815	593.15	285.04	594.159	C27H30O15	[M-H]-	Kaempferol-3-O-rutinoside(Nicotiflorin)	Flavonoids	Flavonols	17650-84-9	3	3.63583e+06	4.71135e+06	4.77708e+06
Lmpp003268	757.22	287.06	756.211	C33H40O20	[M+H]+	Kaempferol-3-O-rutinoside-7-O-glucoside	Flavonoids	Flavonols	34336-18-0	1	6.36269e+07	5.1991e+07	5.41952e+07
Lmsp003881	741.22	287.06	740.216	C33H40O19	[M+H]+	Kaempferol-3-O-rutinoside-7-O-rhamnoside	Flavonoids	Flavonols	-	2	192348	181486	268890
HJAP148	581.15	287.06	580.143	C26H28O15	[M+H]+	Kaempferol-3-O-sambubioside	Flavonoids	Flavonols	27661-51-4	3	375235	364816	776362
Lmfn005486	365	285.04	366.005	C15H10O9S	[M-H]-	Kaempferol-3-O-sulfonate	Flavonoids	Flavonols	-	3	839590	753277	815026
Lmqp003887	581.15	287.05	580.143	C26H28O15	[M+H]+	Kaempferol-3-O-xylosyl(1→2)glucoside	Flavonoids	Flavonols	-	2	379285	301081	842547
Xmyp005654	449.11	287.06	448.101	C21H20O11	[M+H]+	Kaempferol-4'-O-glucoside	Flavonoids	Flavonols	52222-74-9	1	6.33605e+07	5.84351e+07	4.58354e+07
mws0089	447.09	285.04	448.101	C21H20O11	[M-H]-	Kaempferol-7-O-glucoside	Flavonoids	Flavonols	16290-07-6	1	1.64198e+07	2.08234e+07	9.99687e+06
pme0321	431.1	285.04	432.106	C21H20O10	[M-H]-	Kaempferol-7-O-rhamnoside	Flavonoids	Flavonols	20196-89-8	3	140839	185615	99499.4
Zbsn004080	391.1	229.05	392.111	C19H20O9	[M-H]-	Kakispyrone	Others	Others	-	3	208099	124517	168569
Cmrn003275	347.17	101.02	348.178	C16H28O8	[M-H]-	Kankanoside E	Terpenoids	Monoterpenoids	-	3	431575	616977	685529
Ymjm000113	477.2	181.09	478.205	C21H34O12	[M-H]-	Kanokoside B	Terpenoids	Terpene	-	3	1.04957e+06	1.2503e+06	1.07869e+06
Hmjp000572	265.08	103.04	264.084	C10H16O8	[M+H]+	Kinsenoside	Others	Lactones	151870-74-5	2	76211.1	116763	106889
Lmmn001294	331.1	153.02	332.111	C14H20O9	[M-H]-	Koaburaside	Others	Others	41653-73-0	2	355530	380071	357362
Wbmn003185	221.16	221.15	222.162	C14H22O2	[M-H]-	Kobusone	Terpenoids	Sesquiterpenoids	24173-71-5	3	1.01508e+06	1.01874e+06	1.01711e+06
mws4176	237.12	120.09	236.116	C12H16N2O3	[M+H]+	L-Alanyl-L-Phenylalanine	Amino acids and derivatives	Amino acids and derivatives	3061-90-3	3	100362	91111.9	101120
mws0438	151.06	59	152.068	C5H12O5	[M-H]-	L-Arabitol	Others	Saccharides	7643-75-6	3	165325	169651	138896
mws0260	175.12	116.07	174.112	C6H14N4O2	[M+H]+	L-Arginine	Amino acids and derivatives	Amino acids and derivatives	74-79-3	3	1.29693e+06	958465	8.29195e+06
mws0219	132.03	88.04	133.037	C4H7NO4	[M-H]-	L-Aspartic Acid	Amino acids and derivatives	Amino acids and derivatives	56-84-8	1	1.54741e+06	1.43362e+06	1.64622e+06
pmb0464	458.15	116.03	457.143	C16H27NO14	[M+H]+	L-Aspartic acid-O-diglucoside	Amino acids and derivatives	Amino acids and derivatives	-	3	119841	89421.4	106085
Lmcp000282	162.11	85.03	161.105	C7H15NO3	[M+H]+	L-Carnitine	Alkaloids	Alkaloids	541-15-1	3	5.36628e+06	4.58958e+06	3.56495e+06
Hmsp000364	144.1	98.09	143.095	C7H13NO2	[M+H]+	L-Cyclopentylglycine	Amino acids and derivatives	Amino acids and derivatives	2521-84-8	2	4.97862e+06	4.20066e+06	6.08144e+06
CYp000979	304.151	158.082	303.143	C12H21N3O6	[M+H]+	L-Gamma-Glutamyl-L-Theanine	Amino acids and derivatives	Amino acids and derivatives	-	3	251758	285368	299585
pme0193	147.08	84.04	146.069	C5H10N2O3	[M+H]+	L-Glutamine	Amino acids and derivatives	Amino acids and derivatives	56-85-9	3	1.52782e+06	1.57811e+06	2.73385e+06
CYp002200	203.139	84.0448	202.132	C9H18N2O3	[M+H]+	L-Glutamine tert-butyl ester	Amino acids and derivatives	Amino acids and derivatives	41444-88-6	3	9.25681e+06	7.29734e+06	7.85757e+06
pmb2855	307.11	145.06	308.122	C11H20N2O8	[M-H]-	L-Glutamine-O-glycoside	Amino acids and derivatives	Amino acids and derivatives	-	3	13832.9	16897.5	39045.5
mws5041	189.12	86.1	188.116	C8H16N2O3	[M+H]+	L-Glycyl-L-isoleucine	Amino acids and derivatives	Amino acids and derivatives	19461-38-2	3	273982	265295	305785
mws5042	223.11	120.09	222.1	C11H14N2O3	[M+H]+	L-Glycyl-L-phenylalanine	Amino acids and derivatives	Amino acids and derivatives	721-66-4	3	239355	235543	279554
mws0254	156.08	110.07	155.07	C6H9N3O2	[M+H]+	L-Histidine	Amino acids and derivatives	Amino acids and derivatives	71-00-1	3	1.05469e+06	988551	3.61137e+06
mws0258	132.102	86.0964	131.095	C6H13NO2	[M+H]+	L-Isoleucine	Amino acids and derivatives	Amino acids and derivatives	73-32-5	1	5.94789e+07	4.72616e+07	5.44449e+07
Lmrj002087	247.13	86.09	246.122	C10H18N2O5	[M+H]+	L-Isoleucyl-L-Aspartate	Amino acids and derivatives	Amino acids and derivatives	-	2	131085	111435	173029
Lmhp002031	245.19	86.1	244.179	C12H24N2O3	[M+H]+	L-Leucyl-L-Leucine	Amino acids and derivatives	Amino acids and derivatives	3303-31-9	3	200183	270989	299193
mws5035	279.17	120.08	278.163	C15H22N2O3	[M+H]+	L-Leucyl-L-phenylalanine	Amino acids and derivatives	Amino acids and derivatives	56217-82-4	2	256479	296912	224864
pme0026	147.11	84.08	146.106	C6H14N2O2	[M+H]+	L-Lysine	Amino acids and derivatives	Amino acids and derivatives	56-87-1	3	2.36424e+06	1.2573e+06	2.88357e+06
mws0275	133.01	71.01	134.022	C4H6O5	[M-H]-	L-Malic acid	Organic acids	Organic acids	97-67-6	1	9.90546e+07	9.53508e+07	9.17893e+07
Lmyn001519	285.03	133.02	286.033	C11H10O9	[M-H]-	L-Malic acid-2-O-gallate	Phenolic acids	Phenolic acids	-	3	426473	413754	514346
pme2617	166.05	102.06	165.046	C5H11NO3S	[M+H]+	L-Methionine Sulfoxide	Amino acids and derivatives	Amino acids and derivatives	3226-65-1	2	1.12322e+06	1.37027e+06	1.22136e+06
mws1587	132.1	86.1	131.095	C6H13NO2	[M+H]+	L-Norleucine	Amino acids and derivatives	Amino acids and derivatives	327-57-1	1	5.87917e+07	4.70746e+07	5.1801e+07
pme0021	166.09	120.08	165.079	C9H11NO2	[M+H]+	L-Phenylalanine	Amino acids and derivatives	Amino acids and derivatives	63-91-2	1	4.56812e+07	4.12223e+07	4.26744e+07
MWS0811	130.09	84.08	129.079	C6H11NO2	[M+H]+	L-Pipecolic Acid	Alkaloids	Piperidine alkaloids	3105-95-1	2	1.1662e+08	6.43799e+07	8.97098e+07
Lmhp001732	263.14	70.06	262.132	C14H18N2O3	[M+H]+	L-Prolyl-L-Phenylalanine	Amino acids and derivatives	Amino acids and derivatives	13589-02-1	3	78767.8	89870.5	118323
mws0984	236.08	164.06	237.086	C9H11N5O3	[M-H]-	L-Sepiapterin	Nucleotides and derivatives	Nucleotides and derivatives	17094-01-8	2	646470	482281	450545
Lmrj001698	219.13	60.04	218.127	C9H18N2O4	[M+H]+	L-Seryl-L-Isoleucine	Amino acids and derivatives	Amino acids and derivatives	91086-51-0	3	57754.5	46635.8	58346.4
mws0262	149.01	87.01	150.016	C4H6O6	[M-H]-	L-Tartaric acid	Organic acids	Organic acids	87-69-4	3	419136	400209	528213
mws1401	175.11	84.04	174.1	C7H14N2O3	[M+H]+	L-Theanine	Amino acids and derivatives	Amino acids and derivatives	3081-61-6	1	1.1256e+08	1.72874e+08	1.67807e+08
mws0282	203.08	116.05	204.09	C11H12N2O2	[M-H]-	L-Tryptophan	Amino acids and derivatives	Amino acids and derivatives	73-22-3	1	4.38186e+06	3.1972e+06	3.95857e+06
pme1002	138.09	103.05	137.084	C8H11NO	[M+H]+	L-Tyramine	Alkaloids	Alkaloids	51-67-2	3	1.52864e+06	1.41477e+06	2.11733e+06
MWS1771	196.1	91.05	195.089	C10H13NO3	[M+H]+	L-Tyrosine methyl ester	Amino acids and derivatives	Amino acids and derivatives	1080-06-4	3	577721	435582	701053
mws0250	182.08	136.08	181.074	C9H11NO3	[M+H]+	L-Tyrosine	Amino acids and derivatives	Amino acids and derivatives	60-18-4	1	2.60869e+07	2.13204e+07	2.93395e+07
mws0256	118.09	72.08	117.079	C5H11NO2	[M+H]+	L-Valine	Amino acids and derivatives	Amino acids and derivatives	72-18-4	1	2.0143e+07	1.44831e+07	1.44591e+07
Lmhp001670	231.17	72.08	230.163	C11H22N2O3	[M+H]+	L-Valyl-L-Leucine	Amino acids and derivatives	Amino acids and derivatives	3989-97-7	3	243210	300989	207058
Lmhp002001	265.15	72.08	264.147	C14H20N2O3	[M+H]+	L-Valyl-L-Phenylalanine	Amino acids and derivatives	Amino acids and derivatives	3918-92-1	3	90266.4	246530	149132
Hmzp004605	463.13	301.08	462.116	C22H22O11	[M+H]+	Ladanetin-6-O-β-D-glucoside	Flavonoids	Flavones	-	3	741282	994327	654179
Wbtn006077	405.08	243.03	406.09	C19H18O10	[M-H]-	Lancerin; 4-C-Glucosyl-1,3,7-Trihydroxyxanthone	Flavonoids	Other Flavonoids	81991-99-3	3	216374	151873	163690
Lmnn004130	553.207	505.187	554.215	C30H34O10	[M-H]-	Lappaol C	Lignans and Coumarins	Lignans	64855-00-1	3	901074	956060	769815
pmp000673	361.16	163.08	360.157	C20H24O6	[M+H]+	Lariciresinol	Lignans and Coumarins	Lignans	27003-73-2	1	77893.1	76155	61693.7
mws1003	331.05	151	332.053	C16H12O8	[M-H]-	Laricitrin	Flavonoids	Flavonols	53472-37-0	1	643857	446442	615647
HJAP005	495.11	333.07	494.106	C22H22O13	[M+H]+	Laricitrin-3-O-glucoside	Flavonoids	Flavonols	39986-90-8	1	9.43812e+06	6.93936e+06	6.14298e+06
ZBN0147	463.088	331.047	464.095	C21H20O12	[M-H]-	Laricitrin-3-O-xyloside	Flavonoids	Flavonols	-	3	304726	311244	270507
MWSmce349	282.28	114.09	281.272	C18H35NO	[M+H]+	Laurocapram	Alkaloids	Alkaloids	59227-89-3	2	12521	12582.3	56772.8
Wcdp006912	274.28	88.08	273.267	C16H35NO2	[M+H]+	Lauryldiethanolamine	Others	Others	1541-67-9	1	1.4586e+06	1.43117e+06	1.14748e+06
Lcsp003873	316.22	86.1	315.216	C15H29N3O4	[M+H]+	Leu-Ala-Ile	Amino acids and derivatives	Amino acids and derivatives	-	3	61682.8	82990.1	47412.9
MWS201437	247.13	86.1	246.122	C10H18N2O5	[M+H]+	Leu-Asp	Amino acids and derivatives	Amino acids and derivatives	32949-40-9	3	95128.8	78107.5	65099.4
Lcsp003135	344.25	185.16	343.247	C17H33N3O4	[M+H]+	Leu-Val-Leu	Amino acids and derivatives	Amino acids and derivatives	58337-01-2	3	237181	176979	242212
Lmfn001893	305.07	125.02	306.074	C15H14O7	[M-H]-	Leucocyanidin	Flavonoids	Flavanols	27015-21-0	1	4.78615e+07	5.9106e+07	3.55972e+07
Cmjp003100	307.08	137.02	306.074	C15H14O7	[M+H]+	Leucocyanidin; 3,4,5,7,3',4'-Hexahydroxyflavan	Flavonoids	Flavanols	480-17-1	3	66427.9	92978.8	72971.3
Qmqp102515	247.13	187.11	246.126	C15H18O3	[M+H]+	Leucodin	Terpenoids	Sesquiterpenoids	17946-87-1	3	484857	484793	551887
Wcfp001236	130.06	103.05	129.058	C9H7N	[M+H]+	Leucol	Others	Others	91-22-5	2	136069	104428	97451.8
Zbsp003145	291.09	123.04	290.079	C15H14O6	[M+H]+	Leucopelargonidin; 3,4,5,7,4'-Pentahydroxyflavan	Others	Others	520-17-2	1	1.44264e+07	1.4123e+07	1.51441e+07
pmp000401	727.22	309.1	726.216	C36H38O16	[M+H]+	Licorice glycoside C2	Flavonoids	Flavanones	202657-55-4	2	583448	869738	746937
pmp000399	697.21	535.15	696.205	C35H36O15	[M+H]+	Licorice glycoside D2	Flavonoids	Flavanones	-	2	25571.3	23736.6	47474.6
Wagp004981	509.13	347.08	508.122	C23H24O13	[M+H]+	Limocitrin 3-Glucoside	Flavonoids	Flavonols	-	1	424734	331754	248306
Hmcp002187	509.13	347.07	508.122	C23H24O13	[M+H]+	Limocitrin-3-O-galactoside	Flavonoids	Flavonols	-	1	534442	499244	486802
Hmcp002399	509.13	347.07	508.122	C23H24O13	[M+H]+	Limocitrin-3-O-glucoside	Flavonoids	Flavonols	-	3	484290	430384	497759
Zbnp004766	509.13	347.07	508.122	C23H24O13	[M+H]+	Limocitrin-7-O-glucoside	Flavonoids	Flavonols	-	1	557950	539934	439845
Hmcn002743	417.15	181.04	418.163	C22H26O8	[M-H]-	Lirioresinol A	Lignans and Coumarins	Lignans	-	3	439370	336781	353902
Lmjp004816	197.12	133.1	196.11	C11H16O3	[M+H]+	Loliolide	Terpenoids	Monoterpenoids	5989-02-6	3	1.26158e+07	1.57064e+07	1.43561e+07
Zbqn005083	563.14	269.04	564.148	C26H28O14	[M-H]-	Lucidin primeveroside	Quinones	Anthraquinone	29706-59-0	3	855559	776167	623227
mws1383	243.09	145.08	242.08	C12H10N4O2	[M+H]+	Lumichrome	Alkaloids	Alkaloids	1086-80-2	3	115770	119142	109673
pme0088	285.04	151	286.048	C15H10O6	[M-H]-	Luteolin (5,7,3',4'-Tetrahydroxyflavone)	Flavonoids	Flavones	491-70-3	1	452493	785629	634516
Wayn007155	577.13	285.04	578.142	C30H26O12	[M-H]-	Luteolin 5-O-p-coumaroyl rhamnoside	Flavonoids	Flavones	-	2	864658	819347	828469
Wayn007331	577.13	285.04	578.142	C30H26O12	[M-H]-	Luteolin 7-O-p-coumaroyl rhamnoside	Flavonoids	Flavones	-	2	962521	818293	887826
Zmlp003063	741.23	433.12	740.216	C33H40O19	[M+H]+	Luteolin 7-rutinoside-4'-O-Rhamnoside	Flavonoids	Flavones	-	3	235254	173348	253192
Lazp002140	757.22	449.11	756.211	C33H40O20	[M+H]+	Luteolin 7-rutinoside-4'-glucoside	Flavonoids	Flavones	-	2	120348	93871.6	110969
MWS20147	449.11	287.06	448.101	C21H20O11	[M+H]+	Luteolin-3'-O-glucoside	Flavonoids	Flavones	5154-41-6	3	5.0451e+07	6.33935e+07	6.20284e+07
Hmpp003270	449.11	287.05	448.101	C21H20O11	[M+H]+	Luteolin-4'-O-glucoside	Flavonoids	Flavones	6920-38-3	1	5.55129e+07	6.39369e+07	6.21934e+07
Zbsp002894	611.16	473.11	610.153	C27H30O16	[M+H]+	Luteolin-6,8-di-C-glucoside	Flavonoids	Flavones	29428-58-8	2	82750.1	130262	100490
MWSHY0016	449.11	299.06	448.101	C21H20O11	[M+H]+	Luteolin-6-C-glucoside (Isoorientin)	Flavonoids	Flavones	4261-42-1	1	989651	995817	955372
Lmnp002413	595.17	449.11	594.159	C27H30O15	[M+H]+	Luteolin-6-C-glucoside-7-O-rhamnoside	Flavonoids	Flavones	-	3	463785	422713	386334
pmp000587	535.11	287.05	534.101	C24H22O14	[M+H]+	Luteolin-7-O-(6''-malonyl)glucoside	Flavonoids	Flavones	-	1	631793	513297	460247
MWSHY0104	449.11	287.06	448.101	C21H20O11	[M+H]+	Luteolin-7-O-glucoside (Cynaroside)	Flavonoids	Flavones	5373-11-5	1	6.52369e+07	7.18484e+07	6.35696e+07
MWSN0067	461.072	285.041	462.08	C21H18O12	[M-H]-	Luteolin-7-O-glucuronide	Flavonoids	Flavones	29741-10-4	3	130749	177222	77432.8
MWSHY0080	595.17	287.06	594.159	C27H30O15	[M+H]+	Luteolin-7-O-neohesperidoside (Lonicerin)	Flavonoids	Flavones	25694-72-8	1	3.15728e+07	3.2868e+07	3.49849e+07
pmp000593	595.17	287.06	594.159	C27H30O15	[M+H]+	Luteolin-7-O-rutinoside	Flavonoids	Flavones	3563-98-2	1	2.54867e+07	3.92026e+07	3.91647e+07
Zbsp004479	419.09	383.07	418.089	C20H18O10	[M+H]+	Luteolin-8-C-arabinoside	Flavonoids	Flavones	-	1	245365	268023	327309
mws1299	449.11	299.05	448.101	C21H20O11	[M+H]+	Luteolin-8-C-glucoside (Orientin)	Flavonoids	Flavones	28608-75-5	1	1.26997e+06	1.69297e+06	1.67482e+06
Wcdn004423	581.22	419.14	582.231	C28H38O13	[M-H]-	Lyoniresinol-3-O-glucoside	Lignans and Coumarins	Lignans	-	3	436204	338022	241952
MWS201412	262.138	84.0816	261.132	C10H19N3O5	[M+H]+	Lys-Asp	Amino acids and derivatives	Amino acids and derivatives	20556-18-7	3	44311	47021.3	55004.9
MWS201419	204.13	84.08	203.127	C8H17N3O3	[M+H]+	Lys-Gly	Amino acids and derivatives	Amino acids and derivatives	7563-03-3	3	1.4246e+06	1.45843e+06	1.31023e+06
pmd0130	468.31	184.07	467.301	C22H46NO7P	[M+H]+	LysoPC 14:0	Lipids	LPC	20559-16-4	1	1.12193e+06	1.03047e+06	1.62806e+06
Lmhp009129	482.32	184.07	481.317	C23H48NO7P	[M+H]+	LysoPC 15:0(2n isomer)	Lipids	LPC	-	1	598196	503402	809886
pmb2319	482.32	184.07	481.317	C23H48NO7P	[M+H]+	LysoPC 15:0	Lipids	LPC	108273-89-8	1	656629	554528	880023
pmb2260	480.31	184.07	479.301	C23H46NO7P	[M+H]+	LysoPC 15:1	Lipids	LPC	-	3	514406	484298	741064
pmb0855	496.34	184.07	495.332	C24H50NO7P	[M+H]+	LysoPC 16:0	Lipids	LPC	17364-16-8	2	6.84121e+07	6.84055e+07	6.00592e+07
pmd0132	496.34	184.07	495.332	C24H50NO7P	[M+H]+	LysoPC 16:0(2n isomer)	Lipids	LPC	-	1	6.70784e+07	7.16855e+07	5.57076e+07
Lmhp008833	494.32	184.07	493.317	C24H48NO7P	[M+H]+	LysoPC 16:1(2n isomer)	Lipids	LPC	-	1	4.76453e+06	4.41962e+06	6.62799e+06
pmp001270	494.32	184.07	493.317	C24H48NO7P	[M+H]+	LysoPC 16:1	Lipids	LPC	76790-27-7	1	5.02129e+06	4.36017e+06	6.42712e+06
pmb0863	492.31	184.07	491.301	C24H46NO7P	[M+H]+	LysoPC 16:2(2n isomer)	Lipids	LPC	-	1	453793	392449	788596
pma1303	492.31	184.07	491.301	C24H46NO7P	[M+H]+	LysoPC 16:2	Lipids	LPC	-	1	430923	416249	763273
Lmhp010515	510.36	184.07	509.348	C25H52NO7P	[M+H]+	LysoPC 17:0(2n isomer)	Lipids	LPC	-	1	590247	490322	693856
pmb2406	510.36	184.07	509.348	C25H52NO7P	[M+H]+	LysoPC 17:0	Lipids	LPC	50930-23-9	1	768408	753817	1.00219e+06
Lmhp009590	508.34	184.07	507.332	C25H50NO7P	[M+H]+	LysoPC 17:1	Lipids	LPC	-	1	580532	519837	744632
Lmhp008718	506.32	184.07	505.317	C25H48NO7P	[M+H]+	LysoPC 17:2	Lipids	LPC	-	1	250268	215716	321911
mws0126	524.37	184.07	523.364	C26H54NO7P	[M+H]+	LysoPC 18:0	Lipids	LPC	19420-57-6	2	4.57524e+06	4.4774e+06	5.97934e+06
pmd0136	524.37	184.07	523.364	C26H54NO7P	[M+H]+	LysoPC 18:0(2n isomer)	Lipids	LPC	-	1	7.11554e+06	6.97256e+06	9.69195e+06
pmp001281	522.36	184.07	521.348	C26H52NO7P	[M+H]+	LysoPC 18:1	Lipids	LPC	-	2	3.5104e+07	3.53723e+07	4.59946e+07
Lmhp010190	522.36	184.07	521.348	C26H52NO7P	[M+H]+	LysoPC 18:1(2n isomer)	Lipids	LPC	-	1	3.16375e+07	3.06743e+07	4.60356e+07
pmp001273	520.34	184.07	519.332	C26H50NO7P	[M+H]+	LysoPC 18:2	Lipids	LPC	-	2	1.10539e+08	1.10305e+08	4.54269e+07
pmp001251	520.34	184.07	519.332	C26H50NO7P	[M+H]+	LysoPC 18:2(2n isomer)	Lipids	LPC	-	1	1.13027e+08	5.10954e+07	4.50665e+07
pmb0854	518.32	184.07	517.317	C26H48NO7P	[M+H]+	LysoPC 18:3	Lipids	LPC	-	2	4.75847e+07	1.05169e+08	4.21436e+07
pmb0865	518.32	184.07	517.317	C26H48NO7P	[M+H]+	LysoPC 18:3(2n isomer)	Lipids	LPC	-	1	1.11391e+08	4.99561e+07	4.20024e+07
Lmhp010908	536.37	184.07	535.364	C27H54NO7P	[M+H]+	LysoPC 19:1	Lipids	LPC	-	1	257702	215663	300094
Lmhp007840	534.36	184.07	533.348	C27H52NO7P	[M+H]+	LysoPC 19:2	Lipids	LPC	-	2	4.99394e+06	5.01588e+06	2.27365e+06
Lmhp011549	550.39	184.07	549.379	C28H56NO7P	[M+H]+	LysoPC 20:1	Lipids	LPC	-	1	604360	553653	755867
pmd0147	548.37	184.07	547.364	C28H54NO7P	[M+H]+	LysoPC 20:2	Lipids	LPC	-	3	430035	416826	605779
pmd0146	548.37	184.07	547.364	C28H54NO7P	[M+H]+	LysoPC 20:2(2n isomer)	Lipids	LPC	-	3	439092	431012	603023
Lmhp009890	546.36	184.07	545.348	C28H52NO7P	[M+H]+	LysoPC 20:3	Lipids	LPC	1199257-41-4	1	329642	321554	410104
pmb0876	454.29	313.27	453.286	C21H44NO7P	[M+H]+	LysoPE 16:0	Lipids	LPE	53862-35-4	1	2.30869e+06	1.93367e+06	2.77629e+06
pmd0160	454.29	313.27	453.286	C21H44NO7P	[M+H]+	LysoPE 16:0(2n isomer)	Lipids	LPE	-	3	2.52063e+06	1.95103e+06	2.7806e+06
Lmhp008763	452.28	311.26	451.27	C21H42NO7P	[M+H]+	LysoPE 16:1(2n isomer)	Lipids	LPE	-	1	56433.6	46782.4	66040.1
Lmhp009034	452.28	311.26	451.27	C21H42NO7P	[M+H]+	LysoPE 16:1	Lipids	LPE	-	1	60488.1	39677.9	70394.9
pmb0883	482.32	341.31	481.317	C23H48NO7P	[M+H]+	LysoPE 18:0	Lipids	LPE	69747-55-3	3	31653.6	27444.9	48786.5
pmb0856	480.31	339.29	479.301	C23H46NO7P	[M+H]+	LysoPE 18:1(2n isomer)	Lipids	LPE	-	3	260901	250181	279797
mws0289	480.31	339.29	479.301	C23H46NO7P	[M+H]+	LysoPE 18:1	Lipids	LPE	89576-29-4	3	467121	440723	561281
pmb0881	478.29	337.27	477.286	C23H44NO7P	[M+H]+	LysoPE 18:2	Lipids	LPE	-	2	3.72361e+06	2.93929e+06	4.14511e+06
pmb0874	478.29	337.27	477.286	C23H44NO7P	[M+H]+	LysoPE 18:2(2n isomer)	Lipids	LPE	-	2	3.52984e+06	2.98242e+06	4.22285e+06
Lmhp008801	476.28	335.26	475.27	C23H42NO7P	[M+H]+	LysoPE 18:3	Lipids	LPE	-	1	2.59269e+06	2.25965e+06	2.9195e+06
Lmhp008589	476.28	335.26	475.27	C23H42NO7P	[M+H]+	LysoPE 18:3(2n isomer)	Lipids	LPE	-	1	2.6961e+06	2.23698e+06	2.82551e+06
Hasp010605	353.27	261.22	352.261	C21H36O4	[M+H]+	MG(18:3(9Z,12Z,15Z)/0:0/0:0)	Lipids	Glycerol ester	129828-41-7	1	1.34772e+07	1.53925e+07	1.8632e+07
Qatp004621	375.18	177.09	374.173	C21H26O6	[M+H]+	Machilin H	Lignans and Coumarins	Lignans	-	3	887980	949012	779745
Lmmn006306	293.21	293.21	294.219	C18H30O3	[M-H]-	Machilusolide D	Others	Lactones	-	3	3.75471e+06	3.99029e+06	4.0997e+06
Zayn001165	295.07	133.01	296.074	C10H16O10	[M-H]-	Malic acid-1-O-beta-D-glucopyranoside	Organic acids	Organic acids	-	3	313099	264066	216205
pme1975	103	59.01	104.011	C3H4O4	[M-H]-	Malonic acid	Organic acids	Organic acids	141-82-2	3	1.92855e+06	1.81464e+06	1.4801e+06
Lacn006236	385.11	137.02	386.121	C17H22O10	[M-H]-	Malonyl salidroside	Phenolic acids	Phenolic acids	-	3	136478	129348	64523.8
Lacp005743	621.18	301.07	620.174	C29H32O15	[M+H]+	Malonyl-Noricariside	Flavonoids	Flavonols	-	3	552871	498384	498485
Wcfp004977	291.1	245.09	290.09	C14H14N2O5	[M+H]+	Malonyltryptophan	Amino acids and derivatives	Amino acids and derivatives	-	1	111702	112146	61864.4
MWS1983	343.12	89.03	344.132	C12H24O11	[M-H]-	Maltitol	Others	Saccharides	585-88-6	3	182880	177056	201586
MWS0442	527.16	365.1	504.169	C18H32O16	[M+Na]+	Maltotriose	Others	Saccharides	1109-28-0	3	251181	284203	196145
pme2362	151.04	107.05	152.047	C8H8O3	[M-H]-	Mandelic acid	Phenolic acids	Phenolic acids	90-64-2	3	52999.4	59870.2	72154.7
Jmzn003632	521.2	329.14	522.21	C26H34O11	[M-H]-	Manglieside D	Lignans and Coumarins	Lignans	-	3	275250	268408	242601
Ljmp121502	265.14	121.06	264.136	C15H20O4	[M+H]+	Mansonone Q	Terpenoids	Sesquiterpenoids	-	3	123256	145634	88848.9
Ljmp121505	247.13	187.11	246.126	C15H18O3	[M+H]+	Mansonone S	Others	Ketone compounds	-	3	709497	619559	723814
Rahp002201	317.09	153.02	316.079	C13H16O9	[M+H]+	Maplexin B (4-O-Galloyl-1,5-Anhydro-D-Glucitol)	Tannins	Tannin	-	2	8270.58	8270.58	8270.58
Lmfn001258	467.08	169.01	468.09	C20H20O13	[M-H]-	Maplexin D (2,4-Di-O-Galloyl-1,5-Anhydro-D-Glucitol)	Phenolic acids	Phenolic acids	1355573-86-2	3	215161	289271	238095
Lmfp003026	619.13	153.02	618.122	C28H26O16	[M+H]+	Maplexin H	Tannins	Tannin	1357621-91-0	3	69430.4	37757.8	98979.9
Cmxn006627	285.04	185.06	286.048	C15H10O6	[M-H]-	Maritimetin	Flavonoids	Aurones	576-02-3	3	2.62651e+06	2.44772e+06	2.86575e+06
Lssp210087	359.15	137.06	358.142	C20H22O6	[M+H]+	Matairesinol	Lignans and Coumarins	Lignans	580-72-3	3	94266.5	61714.3	71880.3
Lhbp111733	521.2	131.05	520.194	C26H32O11	[M+H]+	Matairesinol-4'-O-glucoside (Matairesinoside)	Lignans and Coumarins	Lignans	23202-85-9	3	67223.1	58379.4	38961.6
Zbtp004722	333.06	318.03	332.053	C16H12O8	[M+H]+	Mearnsetin	Flavonoids	Flavonols	16805-10-0	2	705576	393642	239197
Lmtn002997	493.1	331.05	494.106	C22H22O13	[M-H]-	Mearnsetin-3-O-glucoside	Flavonoids	Flavonols	-	2	735583	809244	622201
Lajp004824	433.15	271.1	432.142	C22H24O9	[M+H]+	Medicarpinglucoside	Flavonoids	Isoflavones	-	2	7.04004e+06	6.34433e+06	8.09812e+06
Lmmn003875	387.14	289.07	388.152	C21H24O7	[M-H]-	Medioresinol	Lignans and Coumarins	Lignans	40957-99-1	1	102651	97125.7	89690.4
Lacp004935	375.24	177.16	374.23	C19H34O7	[M+H]+	Megastigm-5-en-3,9-diol glucoside	Terpenoids	Sesquiterpenoids	-	3	669310	652202	537550
mws0019N	231.11	145.05	232.121	C13H16N2O2	[M-H]-	Melatonin (N-Acetyl-5-methoxytryptamine)	Alkaloids	Plumerane	73-31-4	3	74409.3	51785.7	70772.2
pme1014	445.31	341.28	444.303	C31H40O2	[M+H]+	Menatetrenone (Vitamin K2)	Others	Vitamin	11032-49-8	3	143303	145622	139049
pmb0818	206.08	145.05	205.074	C11H11NO3	[M+H]+	Methoxyindoleacetic acid	Alkaloids	Plumerane	3471-31-6	3	1.35709e+06	1.0482e+06	1.2148e+06
Yalp008047	291.23	93.07	290.225	C19H30O2	[M+H]+	Methyl 12-phenyldodecanoate	Lipids	Free fatty acids	38795-65-2	2	431094	422820	449685
Zasn010461	269.25	269.25	270.256	C17H34O2	[M-H]-	Methyl 14-methylpentadecanoate	Lipids	Free fatty acids	5129-60-2	2	34214.8	32914.3	46187.4
Hmtn001288	181.05	135.04	182.058	C9H10O4	[M-H]-	Methyl 2,4-dihydroxyphenylacetate	Phenolic acids	Phenolic acids	67828-42-6	3	178306	182471	174847
Cmsn002813	317.07	165.02	318.074	C16H14O7	[M-H]-	Methyl 2-O-(4-hydroxybenzoyl)-2,4,6-trihydroxyphenylacetate	Phenolic acids	Phenolic acids	-	2	1.55195e+06	1.51691e+06	2.24357e+06
MWSmce536	125.02	79.02	126.032	C6H6O3	[M-H]-	Methyl 2-furoate	Organic acids	Organic acids	611-13-2	2	710812	793656	1.13388e+06
CYn002305	345.083	183.03	346.09	C14H18O10	[M-H]-	Methyl 3-O-Beta-Glucopyranosyl-Gallate	Phenolic acids	Phenolic acids	-	3	6.54488e+06	5.42202e+06	4.65888e+06
Wcgn003981	329.09	167.03	330.095	C14H18O9	[M-H]-	Methyl 3-O-glucosyl-4-hydroxybenzoate	Phenolic acids	Phenolic acids	155112-92-8	1	315373	401088	231697
MWSmce585	104.07	59.01	103.063	C4H9NO2	[M+H]+	Methyl 3-aminopropanoate	Amino acids and derivatives	Amino acids and derivatives	4138-35-6	3	9.40105e+06	9.41371e+06	9.26089e+06
Zmgn004894	151.04	136.02	152.047	C8H8O3	[M-H]-	Methyl 4-hydroxybenzoate	Phenolic acids	Phenolic acids	99-76-3	3	140147	143406	203697
Hmdn001963	305.03	273	306.038	C14H10O8	[M-H]-	Methyl Brevifolincarboxylate	Organic acids	Organic acids	154702-76-8	3	191714	157282	139112
Wbsp004755	179.07	119.05	178.063	C10H10O3	[M+H]+	Methyl Hydroxycinnamate	Phenolic acids	Phenolic acids	80540-55-2	1	882190	1.03802e+06	571793
MWSmce582	144.07	84.04	143.058	C6H9NO3	[M+H]+	Methyl L-pyroglutamate	Amino acids and derivatives	Amino acids and derivatives	4931-66-2	1	2.15025e+07	1.88604e+07	3.29898e+07
Lahp002797	183.06	123.04	182.058	C9H10O4	[M+H]+	Methyl Orsellinate	Phenolic acids	Phenolic acids	3187-58-4	2	685518	593794	1.20371e+06
MWSHC20168	153.02	109.03	154.027	C7H6O4	[M-H]-	Methyl cumalate	Others	Lactones	6018-41-3	3	2.09901e+07	2.19747e+07	1.84524e+07
Hmyp002656	222.08	130.06	221.069	C11H11NO4	[M+H]+	Methyl dioxindole-3-acetate	Alkaloids	Plumerane	57061-18-4	3	181386	123806	147512
MWSmce230	183.03	124.02	184.037	C8H8O5	[M-H]-	Methyl gallate	Phenolic acids	Phenolic acids	99-24-1	1	3.79921e+07	2.85716e+07	3.96242e+07
Lmqp001457	347.1	153.02	346.09	C14H18O10	[M+H]+	Methyl gallate-4-O-β-D-glucoside	Phenolic acids	Phenolic acids	-	3	1.77939e+06	1.7933e+06	1.84021e+06
pme0220	225.15	151.11	224.141	C13H20O3	[M+H]+	Methyl jasmonate	Organic acids	Organic acids	1211-29-6	3	771455	653416	797927
MWSmce689	293.25	95.09	292.24	C19H32O2	[M+H]+	Methyl linolenate	Lipids	Free fatty acids	301-00-8	1	252895	257983	253343
Zblp002750	181.09	121.06	180.079	C10H12O3	[M+H]+	Methyl-3-(3-hydroxyphenyl)Propionate	Phenolic acids	Phenolic acids	61389-68-2	2	762337	860892	815352
pme0109	212.09	166.09	211.084	C10H13NO4	[M+H]+	Methyldopa	Amino acids and derivatives	Amino acids and derivatives	555-30-6	3	186022	183733	218159
Lcyp000676	355.1	163.04	354.095	C16H18O9	[M+H]+	Methylesculin	Lignans and Coumarins	Coumarins	20186-29-2	1	1.13735e+07	9.52354e+06	7.18652e+06
CYn002543	425.039	241.003	426.047	C14H18O13S	[M-H]-	Methylgallic Acid 3-(6''-Sulfate)Glucoside	Phenolic acids	Phenolic acids	-	3	3.29345e+07	3.12366e+07	3.48956e+07
Wasn004513	649.1	479.08	650.112	C28H26O18	[M-H]-	Methylgalloyl Digalloylglucose	Phenolic acids	Phenolic acids	-	2	198413	129112	175564
MWSprf050	625.21	317.1	624.205	C29H36O15	[M+H]+	Methylhesperidin	Flavonoids	Flavanones	11013-97-1	3	285128	255355	433959
mws0470	117.019	73.0295	118.027	C4H6O4	[M-H]-	Methylmalonic acid	Organic acids	Organic acids	516-05-2	1	5.50753e+07	5.05486e+07	4.27669e+07
Hmhp002580	413.14	136.07	412.137	C19H24O10	[M+H]+	Methylpicraquassioside A	Lignans and Coumarins	Coumarins	-	3	148997	158652	125418
pme3154	147.07	59.01	148.074	C6H12O4	[M-H]-	Mevalonic acid	Organic acids	Organic acids	150-97-0	1	4.49087e+06	6.85277e+06	4.10211e+06
MWS5136	145.05	101.06	146.058	C6H10O4	[M-H]-	Mono-Methyl Glutarate	Organic acids	Organic acids	1501-27-5	3	118507	124484	144577
Sazp010264	771.5	609.45	770.497	C45H70O10	[M+H]+	Monogalactosyldiacylglycerol	Lipids	Glycerol ester	-	1	391700	458380	368494
Zmln000668	493.12	169.01	494.127	C19H26O15	[M-H]-	Monogalloyl-diglucose	Phenolic acids	Phenolic acids	-	1	1.04256e+06	1.15254e+06	1.27054e+06
Lmsp010763	353.27	261.22	352.261	C21H36O4	[M+H]+	Monolinolenin	Lipids	Glycerol ester	75685-85-7	1	2.09179e+06	2.06536e+06	2.63573e+06
pmp001284	331.28	313.27	330.277	C19H38O4	[M+H]+	Monopalmitin	Lipids	Glycerol ester	542-44-9	1	20749.8	28575.6	23755.5
pmp000791	271.06	153.05	270.053	C15H10O5	[M+H]+	Moracin Y	Phenolic acids	Phenolic acids	1252581-54-6	3	1.73589e+06	1.98311e+06	1.74434e+06
pme3514	301.04	151	302.043	C15H10O7	[M-H]-	Morin	Flavonoids	Flavonols	480-16-0	1	4.1557e+07	3.9301e+07	5.13859e+07
Lmfn004065	433.08	300.03	434.085	C20H18O11	[M-H]-	Morin-3-O-arabinoside	Flavonoids	Flavonols	-	1	4.73115e+06	4.55377e+06	5.76068e+06
Lmfn004036	433.08	300.03	434.085	C20H18O11	[M-H]-	Morin-3-O-lyxoside	Flavonoids	Flavonols	-	1	4.74033e+06	4.21249e+06	4.87054e+06
Lmfp004055	435.09	303.05	434.085	C20H18O11	[M+H]+	Morin-3-O-xyloside	Flavonoids	Flavonols	-	1	8.79246e+06	7.81904e+06	7.00218e+06
CYp011235	291.232	93.069	290.224	C19H30O2	[M+H]+	Moroctic Acid methyl ester	Lipids	Free fatty acids	73097-00-4	2	441931	423254	439953
CYp009979	277.216	93.0701	276.209	C18H28O2	[M+H]+	Moroctic Acid	Lipids	Free fatty acids	20290-75-9	3	1.10974e+07	1.31561e+07	1.21642e+07
Lmyn002145	495.04	191.02	496.049	C20H16O15	[M-H]-	Mucic acid-1,4-lactone-3,5-di-O-gallate	Phenolic acids	Phenolic acids	-	2	1.41667e+06	1.35569e+06	1.34087e+06
Lmyn001220	343.03	85.03	344.038	C13H12O11	[M-H]-	Mucic acid-1,4-lactone-3-O-gallate	Phenolic acids	Phenolic acids	-	2	1.49088e+06	1.286e+06	1.80931e+06
Lmyn001390	343.03	85.03	344.038	C13H12O11	[M-H]-	Mucic acid-1,4-lactone-5-O-gallate	Phenolic acids	Phenolic acids	-	3	1.66945e+06	1.62045e+06	2.10578e+06
pme3207	141.02	59.01	142.027	C6H6O4	[M-H]-	Muconic acid	Organic acids	Organic acids	1119-72-8	3	6.12826e+06	661389	3.54589e+06
Xmsn004568	343.14	59.01	344.147	C16H24O8	[M-H]-	Mudanpioside F	Terpenoids	Monoterpenoids	-	3	122290	311738	258085
Lmjp101405	261.11	201.09	260.105	C15H16O4	[M+H]+	Murraol	Lignans and Coumarins	Coumarins	109741-38-0	2	1.2491e+07	1.08362e+07	1.21973e+07
mws0032	319.04	153.02	318.038	C15H10O8	[M+H]+	Myricetin	Flavonoids	Flavonols	529-44-2	1	2.90283e+06	3.81629e+06	3.42071e+06
ZBN0102	521.093	316.023	522.101	C23H22O14	[M-H]-	Myricetin-3-O-(6''-acetyl)glucoside	Flavonoids	Flavonols	-	3	418445	351431	488729
Zayp003385	633.11	319.05	632.101	C28H24O17	[M+H]+	Myricetin-3-O-(6''-galloyl)glucoside	Flavonoids	Flavonols	-	3	31571	66690.5	44385.6
pmn001640	449.07	316	450.08	C20H18O12	[M-H]-	Myricetin-3-O-arabinoside	Flavonoids	Flavonols	132679-85-7	1	1.46392e+06	1.56956e+06	1.37303e+06
Lmdp002969	481.1	319.06	480.09	C21H20O13	[M+H]+	Myricetin-3-O-galactoside	Flavonoids	Flavonols	15648-86-9	1	5.91399e+07	6.12674e+07	6.43601e+07
Zmdp003457	627.16	319.05	626.148	C27H30O17	[M+H]+	Myricetin-3-O-galactoside-3'-O-rhamnoside	Flavonoids	Flavonols	-	1	4.6427e+06	8.52485e+06	5.28976e+06
Zbsp003849	627.15	319.04	626.148	C27H30O17	[M+H]+	Myricetin-3-O-rutinoside	Flavonoids	Flavonols	-	1	1.42724e+07	1.03635e+07	1.02419e+07
Lmfn003630	449.07	316.02	450.08	C20H18O12	[M-H]-	Myricetin-3-O-xyloside	Flavonoids	Flavonols	-	1	1.18836e+06	1.01958e+06	1.07532e+06
Lmpp003465	481.1	319.04	480.09	C21H20O13	[M+H]+	Myricetin-3-O-β-D-glucoside	Flavonoids	Flavonols	19833-12-6	1	6.48594e+07	5.73535e+07	6.39808e+07
Lakp003108	643.15	319.05	642.143	C27H30O18	[M+H]+	Myricetindiglucoside	Flavonoids	Flavonols	-	1	1.14358e+06	1.39028e+06	955215
pmb0492	584.28	325	583.268	C34H37N3O6	[M+H]+	N',N'',N'''-p-Coumaroyl-cinnamoyl-caffeoyl spermidine	Alkaloids	Phenolamine	-	3	30298.9	28380.8	29249.7
pme1313	237.09	192.07	236.08	C11H12N2O4	[M+H]+	N'-Formylkynurenine	Amino acids and derivatives	Amino acids and derivatives	1022-31-7	3	320590	249630	160093
pmb0426	219.15	174.09	218.142	C13H18N2O	[M+H]+	N,N-Dimethyl-5-methoxytryptamine	Alkaloids	Plumerane	1019-45-0	3	109690	123418	113101
Zbqp002364	146.12	100.11	145.11	C7H15NO2	[M+H]+	N,N-Dimethyl-L-Valine	Amino acids and derivatives	Amino acids and derivatives	2812-32-0	3	1.07374e+06	852133	2.24566e+06
pme3005	74.06	46.03	73.0528	C3H7NO	[M+H]+	N,N-Dimethylformamide	Alkaloids	Alkaloids	68-12-2	3	1.87995e+06	1.7937e+06	1.8704e+06
pme3033	104.071	58.0651	103.063	C4H9NO2	[M+H]+	N,N-Dimethylglycine	Amino acids and derivatives	Amino acids and derivatives	1118-68-9	2	8.94919e+06	8.66883e+06	8.90176e+06
Lahp003147	219.15	131.05	218.142	C13H18N2O	[M+H]+	N,N-cinnamoylbutanediamine	Alkaloids	Phenolamine	-	1	8.04618e+06	5.37887e+06	7.40724e+06
Wayp001214	337.18	175.12	336.164	C12H24N4O7	[M+H]+	N-(1-Deoxy-1-fructosyl)Arginine	Amino acids and derivatives	Amino acids and derivatives	-	3	740312	643839	614423
Wayn000815	308.1	146.04	309.105	C11H19NO9	[M-H]-	N-(1-Deoxy-1-fructosyl)Glutamic acid	Amino acids and derivatives	Amino acids and derivatives	-	3	181430	192781	96474.9
Wayn001257	292.14	130.09	293.147	C12H23NO7	[M-H]-	N-(1-Deoxy-1-fructosyl)Leucine	Amino acids and derivatives	Amino acids and derivatives	-	1	557642	583992	381253
Wayn002636	365.13	203.08	366.142	C17H22N2O7	[M-H]-	N-(1-Deoxy-1-fructosyl)Tryptophan	Amino acids and derivatives	Amino acids and derivatives	-	1	458505	469586	261670
Wayp001104	344.13	182.08	343.126	C15H21NO8	[M+H]+	N-(1-Deoxy-1-fructosyl)Tyrosine	Amino acids and derivatives	Amino acids and derivatives	-	2	129217	123182	96484.7
Wayp001024	280.14	216.12	279.132	C11H21NO7	[M+H]+	N-(1-Deoxy-1-fructosyl)Valine	Amino acids and derivatives	Amino acids and derivatives	-	3	421465	233301	288397
Zbfp001070	328.12	166.07	327.111	C18H17NO5	[M+H]+	N-(1-Deoxy-1-fructosyl)phenylalanine	Amino acids and derivatives	Amino acids and derivatives	-	3	255174	301476	265019
MWStz070	182.08	91.05	181.074	C9H11NO3	[M+H]+	p-Acetanisidide	Alkaloids	Alkaloids	58469-06-0	1	1.52342e+07	1.46313e+07	1.66385e+07
Layp005485	206.12	131.05	205.11	C12H15NO2	[M+H]+	N-(2-hydroxyethyl)-N-methyl-3-phenylacrylamide	Alkaloids	Alkaloids	-	3	77817.7	80560.7	73756.6
Layp004541	368.17	131.05	367.163	C18H25NO7	[M+H]+	N-(2-hydroxyethyl)-N-methyl-3-phenylacrylamideglucoside	Alkaloids	Alkaloids	-	3	313112	276454	220917
Wbsp000096	152.07	110.32	151.063	C8H9NO2	[M+H]+	N-(2-hydroxyphenyl)ethanimidic acid	Alkaloids	Alkaloids	-	2	93126.3	72311.8	128390
Zbqn002456	266.07	88.04	267.074	C12H13NO6	[M-H]-	N-(3,4,5-trihydroxycinnamicacid)-alanine	Amino acids and derivatives	Amino acids and derivatives	-	1	221550	237767	221550
mws0124	247.11	130.06	246.1	C13H14N2O3	[M+H]+	N-(3-Indolylacetyl)-L-alanine	Amino acids and derivatives	Amino acids and derivatives	57105-39-2	2	712810	386592	518250
Lacp001431	268.15	136.06	267.147	C14H21NO4	[M+H]+	N-(3-hydroxy-4-methoxyphenethyl)-4-hydroxybutanamide	Alkaloids	Alkaloids	-	2	3.66449e+07	4.0319e+07	4.01953e+07
Zajp000573	144.1	84.08	143.095	C7H13NO2	[M+H]+	N-(4-oxopentyl)-acetamide	Alkaloids	Alkaloids	-	2	1.27462e+06	972311	1.04719e+06
Zbqn004590	206.08	164.07	207.089	C11H13NO3	[M-H]-	N-(acetyl)phenylalanine	Amino acids and derivatives	Amino acids and derivatives	-	3	63241	57827.2	120746
Zbqn004234	250.07	164.07	251.079	C12H13NO5	[M-H]-	N-(malonyl)phenylalanine	Amino acids and derivatives	Amino acids and derivatives	-	3	78724.1	50738.5	84383
pmb0769	485.19	323.14	484.185	C25H28N2O8	[M+H]+	N-(p-Coumaroyl)serotonin Glucoside	Alkaloids	Phenolamine	76423-56-8	3	26939.7	67871.5	48907.9
Wdtp002974	404.15	207.06	403.149	C18H21N5O6	[M+H]+	N-(p-hydroxybenzyl) adenosine	Nucleotides and derivatives	Nucleotides and derivatives	-	2	250259	208292	204406
Zbqn004177	244.03	164.07	245.036	C9H11NO5S	[M-H]-	N-(sulfonyl)phenylalanine	Amino acids and derivatives	Amino acids and derivatives	-	3	871397	712523	553533
Zbqn000955	294.08	132.03	295.09	C10H17NO9	[M-H]-	N-Acetoxy-glucosyl-alanine	Amino acids and derivatives	Amino acids and derivatives	-	2	683707	957482	535482
mws0677	219.11	160.08	218.106	C12H14N2O2	[M+H]+	N-Acetyl-5-hydroxytryptamine	Alkaloids	Plumerane	1210-83-9	2	443371	628394	638999
Zmmp001823	173.13	86.1	172.121	C8H16N2O2	[M+H]+	N-Acetyl-D-Leucineamide	Amino acids and derivatives	Amino acids and derivatives	-	2	2.33947e+06	1.86485e+06	4.67912e+06
mws2608	222.1	84.05	221.09	C8H15NO6	[M+H]+	N-Acetyl-D-galactosamine	Others	Saccharides	1811-31-0	3	421580	523159	450587
MWSslk120	208.1	120.08	207.089	C11H13NO3	[M+H]+	N-Acetyl-DL-phenylalanine	Amino acids and derivatives	Amino acids and derivatives	2901-75-9	2	1.46664e+06	1.55249e+06	1.56756e+06
pme0137	187.07	125.07	188.08	C7H12N2O4	[M-H]-	N-Acetyl-L-Glutamine	Amino acids and derivatives	Amino acids and derivatives	2490-97-3	2	1.4522e+06	1.54078e+06	1.19593e+06
pmb2591	245.09	203.08	246.1	C13H14N2O3	[M-H]-	N-Acetyl-L-Tryptophan	Amino acids and derivatives	Amino acids and derivatives	1218-34-4	1	1.09496e+06	907708	1.10025e+06
pme0075	188.06	128.04	189.064	C7H11NO5	[M-H]-	N-Acetyl-L-glutamic acid	Amino acids and derivatives	Amino acids and derivatives	1188-37-0	1	267917	174706	304792
pme3193	116.04	74.02	117.043	C4H7NO3	[M-H]-	N-Acetyl-L-glycine	Amino acids and derivatives	Amino acids and derivatives	543-24-8	3	59527.8	55199.2	59791.5
pme0253	174.11	86.1	173.105	C8H15NO3	[M+H]+	N-Acetyl-L-leucine	Amino acids and derivatives	Amino acids and derivatives	1188-21-2	3	999467	1.39618e+06	1.21763e+06
Zmgn002106	206.08	58.03	207.089	C11H13NO3	[M-H]-	N-Acetyl-L-phenylalanine	Amino acids and derivatives	Amino acids and derivatives	2018-61-3	2	103832	115527	84662.5
mws0520	224.09	136.08	223.084	C11H13NO4	[M+H]+	N-Acetyl-L-tyrosine	Amino acids and derivatives	Amino acids and derivatives	537-55-3	3	296072	192970	378380
MWS3020	145.13	86.1	144.126	C7H16N2O	[M+H]+	N-Acetylcadaverine	Alkaloids	Alkaloids	32343-73-0	3	256240	269805	248173
Zmtn001624	188.04	144.05	189.043	C10H7NO3	[M-H]-	N-Acetylisatin	Alkaloids	Plumerane	574-17-4	2	1.33955e+06	1.52766e+06	1.76997e+06
pmp001287	120.08	103.05	119.073	C8H9N	[M+H]+	N-Benzylmethylene isomethylamine	Alkaloids	Alkaloids	-	1	1.04803e+07	7.37704e+06	1.06188e+07
MWS00204g	104.07	58.07	103.063	C4H9NO2	[M+H]+	N-Ethylglycine	Amino acids and derivatives	Amino acids and derivatives	627-01-0	2	8.63865e+06	9.24127e+06	8.91738e+06
MWSslk042	126.05	80.01	125.048	C6H7NO2	[M+H]+	N-Ethylmaleimide (NEM)	Amino acids and derivatives	Amino acids and derivatives	128-53-0	2	5.41413e+06	6.12921e+06	3.51246e+06
pmb0496	307.18	177.05	306.169	C15H22N4O3	[M+H]+	N-Feruloylagmatine	Alkaloids	Phenolamine	-	2	1.91838e+07	1.80075e+07	1.55559e+07
Wafp003158	321.19	177.05	320.185	C16H24N4O3	[M+H]+	N-Feruloylhomoagmatine	Alkaloids	Phenolamine	-	1	744176	792816	736122
Wafp003601	321.19	177.06	320.185	C16H24N4O3	[M+H]+	N-Feruloylmethylagmatine	Alkaloids	Phenolamine	-	2	843122	1.0582e+06	875983
Lmlp003161	265.15	177.06	264.147	C14H20N2O3	[M+H]+	N-Feruloylputrescine	Alkaloids	Phenolamine	501-13-3	2	1.39398e+06	1.79435e+06	1.48534e+06
Wafp004334	476.2	177.05	475.184	C24H29NO9	[M+H]+	N-Feruloyltyramine 4'-glucoside	Alkaloids	Phenolamine	-	3	85045.6	132104	88749.9
Wayp002004	177.1	132.08	176.095	C10H12N2O	[M+H]+	N-Formyl nornicotine	Alkaloids	Pyridine alkaloids	3000-81-5	3	144024	146111	243115
Wcdn000881	290.09	128.04	291.095	C11H17NO8	[M-H]-	N-Fructosyl Pyroglutamate	Amino acids and derivatives	Amino acids and derivatives	-	1	1.1367e+07	9.02931e+06	4.56327e+06
mws0736	189.12	86.1	188.116	C8H16N2O3	[M+H]+	N-Glycyl-L-leucine	Amino acids and derivatives	Amino acids and derivatives	869-19-2	3	531782	587484	614698
Wayp005068	247.18	149.11	246.173	C15H22N2O	[M+H]+	N-Hexanoyl nornicotine	Alkaloids	Pyridine alkaloids	-	2	204057	175018	193784
Wayp004349	481.29	319.24	480.283	C25H40N2O7	[M+H]+	N-Hydroxydecanoyl nornicotine glucoside	Alkaloids	Pyridine alkaloids	-	3	1.46498e+06	1.10451e+06	1.20012e+06
Wayp003781	467.28	305.22	466.267	C24H38N2O7	[M+H]+	N-Hydroxynonanoyl nornicotine glucoside	Alkaloids	Pyridine alkaloids	-	3	3.07487e+06	3.20236e+06	3.39392e+06
Yalp000545	130.09	84.08	129.079	C6H11NO2	[M+H]+	N-Methyl-L-proline	Amino acids and derivatives	Amino acids and derivatives	475-11-6	2	8.75117e+07	8.41907e+07	1.17395e+08
Lmqp000427	146.08	82.07	145.074	C6H11NO3	[M+H]+	N-Methyl-Trans-4-Hydroxy-L-Proline	Amino acids and derivatives	Amino acids and derivatives	4252-82-8	3	665165	693689	724515
Wcdp000832	146.12	100.11	145.11	C7H15NO2	[M+H]+	N-Methylisoleucine	Amino acids and derivatives	Amino acids and derivatives	39554-61-5	3	349344	343243	313223
pme0489	137.07	108.04	136.064	C7H8N2O	[M+H]+	N-Methylnicotinamide	Alkaloids	Pyridine alkaloids	114-33-0	2	480938	352793	875138
Wcfp001744	100.08	58.03	99.0684	C5H9NO	[M+H]+	N-Methylpyrrolidone	Others	Others	872-50-4	1	760905	597991	1.07637e+06
Qagp003587	219.15	131.05	218.142	C13H18N2O	[M+H]+	N-Monocinnamoylputrescine	Alkaloids	Phenolamine	-	1	8.94293e+06	5.89622e+06	8.24979e+06
Zmjp000182	189.13	70.07	188.127	C7H16N4O2	[M+H]+	N-Monomethyl-L-arginine	Amino acids and derivatives	Amino acids and derivatives	17035-90-4	2	573452	443309	1.4625e+06
mws0983	326.31	62.06	325.298	C20H39NO2	[M+H]+	N-Oleoylethanolamine	Alkaloids	Alkaloids	111-58-0	1	2.9673e+06	2.91855e+06	3.86328e+06
pma1839	309.18	207.07	308.174	C16H24N2O4	[M+H]+	N-Sinapoylcadaverine	Alkaloids	Phenolamine	-	3	117842	130480	102971
MWS2413	130.05	58.03	131.058	C5H9NO3	[M-H]-	N-acetyl-beta-alanine	Amino acids and derivatives	Amino acids and derivatives	3025-95-4	3	89720.3	94303	96419.7
Zbqn004681	245.09	203.08	246.1	C13H14N2O3	[M-H]-	N-acetyl-tryptophan	Amino acids and derivatives	Amino acids and derivatives	-	1	275574	260508	257272
ZbWn002006	158.08	116.08	159.089	C7H13NO3	[M-H]-	N-acetylvaline	Amino acids and derivatives	Amino acids and derivatives	-	3	123724	134398	103294
Smcp000882	328.13	310.12	327.132	C15H21NO7	[M+H]+	N-benzoyl-2-aminoethyl-β-D-glucopyranoside	Alkaloids	Alkaloids	-	1	364456	405148	230723
HJKP000649	136.07	91.05	135.068	C8H9NO	[M+H]+	N-benzylformamide	Alkaloids	Alkaloids	6343-54-0	3	2.22621e+06	1.68959e+06	2.47806e+06
Zbqn003921	250.07	88.04	251.079	C12H13NO5	[M-H]-	N-carboxy-N-(2-oxo-2-phenylethyl)-L-alanine	Amino acids and derivatives	Amino acids and derivatives	-	2	416335	478783	403525
CYp003672	275.186	131.05	274.179	C15H22N4O	[M+H]+	N-cis-Cinnamoyl N6-Methylagmatine	Alkaloids	Phenolamine	-	3	2.91357e+07	3.41007e+07	2.80839e+07
CYp003418	261.172	131.05	260.164	C14H20N4O	[M+H]+	N-cis-Cinnamoylagmatine	Alkaloids	Phenolamine	-	3	3.65481e+07	3.22834e+07	4.42317e+07
CYp002948	219.149	131.05	218.142	C13H18N2O	[M+H]+	N-cis-Cinnamoylputrescine	Alkaloids	Phenolamine	-	2	2.51732e+06	2.16461e+06	2.14234e+06
Zmmp002019	160.13	72.08	159.126	C8H17NO2	[M+H]+	N-ethyl-leucine	Amino acids and derivatives	Amino acids and derivatives	-	2	999892	847472	1.35776e+06
Zbqn001652	200.06	156.07	201.064	C8H11NO5	[M-H]-	N-malonylproline	Amino acids and derivatives	Amino acids and derivatives	-	3	394302	389898	409510
ZbWp002423	180.1	120.08	179.095	C10H13NO2	[M+H]+	N-methylphenylalanine	Amino acids and derivatives	Amino acids and derivatives	-	3	1.69334e+06	1.8163e+06	1.69677e+06
Zbqn002318	214.07	114.06	215.079	C9H13NO5	[M-H]-	N-succinyl-proline	Amino acids and derivatives	Amino acids and derivatives	-	3	74284.4	66508.9	101022
CYp004149	275.188	131.05	274.179	C15H22N4O	[M+H]+	N-trans-Cinnamoyl N6-Methylagmatine	Alkaloids	Phenolamine	-	3	3.39672e+07	3.54344e+07	2.53259e+07
CYp004001	261.172	131.05	260.164	C14H20N4O	[M+H]+	N-trans-Cinnamoylagmatine	Alkaloids	Phenolamine	-	3	6.47003e+07	6.08465e+07	6.88373e+07
CYp003670	219.148	131.05	218.142	C13H18N2O	[M+H]+	N-trans-Cinnamoylputrescine	Alkaloids	Phenolamine	-	1	9.56654e+06	9.77854e+06	8.47506e+06
Zmyn000155	173.11	131.08	174.1	C7H14N2O3	[M-H]-	N-α-Acetyl-L-ornithine	Amino acids and derivatives	Amino acids and derivatives	6205-08-9	3	15641.7	11523.8	372623
pma0702	558.28	207.07	557.274	C29H39N3O8	[M+H]+	N1,N8-Bis(sinapoyl)spermidine	Alkaloids	Phenolamine	-	3	761705	902951	438235
Lmcp002302	312.13	180.09	311.123	C12H17N5O5	[M+H]+	N6-(2-Hydroxyethyl)adenosine	Nucleotides and derivatives	Nucleotides and derivatives	4338-48-1	1	2.46995e+06	3.01297e+06	2.92925e+06
pme0122	189.12	126.09	188.116	C8H16N2O3	[M+H]+	N6-Acetyl-L-lysine	Amino acids and derivatives	Amino acids and derivatives	692-04-6	3	472602	388918	303427
Wcfp002357	413.14	162.04	412.134	C15H20N6O8	[M+H]+	N6-Threonylcarbamoyladenosine	Nucleotides and derivatives	Nucleotides and derivatives	24719-82-2	3	97625.1	140902	148651
MWS4354	282.12	150.08	281.112	C11H15N5O4	[M+H]+	N6-methyladenosine	Nucleotides and derivatives	Nucleotides and derivatives	1867-73-8	1	1.81938e+06	1.79532e+06	2.18973e+06
pmb0197	298.11	166.07	297.107	C11H15N5O5	[M+H]+	N7-Methylguanosine	Nucleotides and derivatives	Nucleotides and derivatives	20244-86-4	3	232441	206543	276979
pme2651	742.07	620.02	743.076	C21H28N7O17P3	[M-H]-	NADP (Nicotinamide adenine dinucleotide phosphate)	Nucleotides and derivatives	Nucleotides and derivatives	53-59-8	3	1096.68	1096.68	1096.68
Lazp003665	525.19	525.2	524.189	C25H32O12	[M+H]+	Nagilactone C glucoside	Terpenoids	Ditepenoids	-	3	3.16136e+06	2.55236e+06	777902
MWSHY0017	273.08	153.02	272.068	C15H12O5	[M+H]+	Naringenin (5,7,4'-Trihydroxyflavanone)	Flavonoids	Flavanones	480-41-1	1	2.17792e+06	2.53828e+06	2.68516e+06
pme2960	273.08	153.02	272.068	C15H12O5	[M+H]+	Naringenin chalcone; 2',4,4',6'-Tetrahydroxychalcone	Flavonoids	Chalcones	73692-50-9	1	2.63812e+06	2.8718e+06	2.61687e+06
HJN087	433.12	271.06	434.121	C21H22O10	[M-H]-	Naringenin-4'-O-glucoside	Flavonoids	Flavanones	-	1	397805	422196	599094
pma0724	435.13	285.08	434.121	C21H22O10	[M+H]+	Naringenin-6-C-Glucoside	Flavonoids	Flavanones	3682-03-9	3	733263	578653	627991
mws0046	579.17	271.06	580.179	C27H32O14	[M-H]-	Naringenin-7-O-Neohesperidoside(Naringin)	Flavonoids	Flavanones	10236-47-2	1	277888	268605	258928
MWSHY0056	581.19	273.08	580.179	C27H32O14	[M+H]+	Naringenin-7-O-Rutinoside(Narirutin)	Flavonoids	Flavanones	14259-46-2	3	97209.7	60755.8	108176
mws1179	433.11	271.07	434.121	C21H22O10	[M-H]-	Naringenin-7-O-glucoside (Prunin)	Flavonoids	Flavanones	529-55-5	1	836531	798369	818347
Lmmn004685	343.16	328.13	344.162	C20H24O5	[M-H]-	Nectandrin B	Lignans and Coumarins	Lignans	74683-16-2	3	1.94908e+06	1.89225e+06	3.0225e+06
pme1816	353.09	191.06	354.095	C16H18O9	[M-H]-	Neochlorogenic acid (5-O-Caffeoylquinic acid)	Phenolic acids	Phenolic acids	906-33-2	1	2.95937e+07	2.05372e+07	2.72422e+07
CYp003369	483.243	153.128	464.226	C21H36O11	[M+H2O+H]+	Neohancoside B	Others	Others	146763-56-6	3	48281.1	75434.1	83112.5
MWSslk030	611.2	303.09	612.205	C28H36O15	[M-H]-	Neohesperidin Dihydrochalcone (Nhdc)	Flavonoids	Chalcones	20702-77-6	3	47563.7	43135.3	55304.8
MWSslk012	583.13	463.09	584.138	C25H28O16	[M-H]-	Neomangiferin	Flavonoids	Other Flavonoids	64809-67-2	3	49583.3	65191.4	45091.5
WaYn005089	447.13	285.08	448.137	C22H24O10	[M-H]-	Neosakuranin	Flavonoids	Chalcones	-	3	2.15484e+07	2.01672e+07	2.26433e+07
pmp000003	317.07	302.04	316.058	C16H12O7	[M+H]+	Nepetin (5,7,3',4'-Tetrahydroxy-6-methoxyflavone)	Flavonoids	Flavones	520-11-6	2	542569	487586	481232
Hmgp002148	479.12	317.06	478.111	C22H22O12	[M+H]+	Nepetin-7-O-alloside	Flavonoids	Flavones	-	1	1.64405e+06	1.5449e+06	1.94136e+06
Hmgp002036	479.12	317.06	478.111	C22H22O12	[M+H]+	Nepetin-7-O-glucoside(Nepitrin)	Flavonoids	Flavones	569-90-4	1	3.40835e+06	3.1742e+06	1.09568e+06
Lmjp008064	345.1	315.05	344.09	C18H16O7	[M+H]+	Nevadensin	Flavonoids	Flavonols	10176-66-6	3	33046.4	37023.4	47177.8
mws1375	304.15	185.09	303.143	C12H21N3O6	[M+H]+	Nicotianamine	Alkaloids	Alkaloids	34441-14-0	3	643334	443966	589943
mws0133	123.06	80.05	122.048	C6H6N2O	[M+H]+	Nicotinamide	Others	Vitamin	98-92-0	1	2.37785e+07	2.14689e+07	2.42423e+07
MWSmce016	138.05	78.03	137.048	C7H7NO2	[M+H]+	Nicotinic Acid Methyl Ester(Methyl Nicotinate)	Alkaloids	Pyridine alkaloids	93-60-7	3	120820	109837	174285
pme0490	124.04	78.03	123.032	C6H5NO2	[M+H]+	Nicotinic acid (Vitamin B3)	Others	Vitamin	59-67-6	2	1.21293e+06	991059	1.31871e+06
pmb0530	664.12	136.06	663.109	C21H27N7O14P2	[M+H]+	Nicotinic acid adenine dinucleotide	Nucleotides and derivatives	Nucleotides and derivatives	53-84-9	3	226247	184179	253946
mws0043	403.14	373.1	402.132	C21H22O8	[M+H]+	Nobiletin (5,6,7,8,3',4'-Hexamethoxyflavone)	Flavonoids	Flavones	478-01-3	1	116462	149622	136213
Ybnn007052	285.04	285.04	286.048	C15H10O6	[M-H]-	Norartocarpetin	Flavonoids	Flavones	520-30-9	2	4.52254e+06	4.91919e+06	4.49104e+06
MWSmce658	193.05	153.02	192.042	C10H8O4	[M+H]+	Noreugenin; 5,7-Dihydroxy-2-Methylchromone	Others	Chromone	1013-69-0	1	47469.5	62598.4	59333.9
Hmhp005228	271.05	123.01	270.053	C15H10O5	[M+H]+	Norwogonin	Flavonoids	Flavones	4443-09-8	3	37670.2	55718.7	44239.3
Lmnn102603	387.17	207.1	388.173	C18H28O9	[M-H]-	Nuezhengalaside	Terpenoids	Monoterpenoids	-	3	1.46962e+06	3.57423e+06	2.73034e+06
MWSslk108	204.13	85.03	203.116	C9H17NO4	[M+H]+	O-Acetyl-L-carnitine	Alkaloids	Alkaloids	3040-38-8	2	2.84012e+06	2.55483e+06	2.48108e+06
MWS201054	162.08	56.05	161.069	C6H11NO4	[M+H]+	O-Acetyl-L-homoserine	Amino acids and derivatives	Amino acids and derivatives	250736-84-6	3	821561	788539	924630
pma6218	419.13	383.1	418.126	C21H22O9	[M+H]+	O-MethylNaringenin-8-C-arabinoside	Flavonoids	Flavanones	-	3	206914	171571	162598
pmb1754	184.07	125	184.073	C5H15NO4P+	[M]+	O-Phosphocholine	Alkaloids	Alkaloids	107-73-3	3	6.64441e+06	6.07142e+06	6.58267e+06
Wasn002902	355.07	209.03	356.074	C15H16O10	[M-H]-	O-p-Coumaroylgalactaric acid	Phenolic acids	Phenolic acids	-	3	232522	240323	121454
Zahp013600	282.28	69.07	281.272	C18H35NO	[M+H]+	Octadec-2-enamide	Alkaloids	Alkaloids	-	1	19490.5	22108.9	28094.8
Lmyn012331	281.25	281.25	282.256	C18H34O2	[M-H]-	Octadec-6-enoic acid; Petroselinic acid	Lipids	Free fatty acids	593-39-5	1	1.67309e+07	1.82826e+07	1.57302e+07
Wccp011838	282.28	69.07	281.272	C18H35NO	[M+H]+	Octadec-8-enamide	Alkaloids	Alkaloids	-	1	21665.6	18762.9	25462.2
pmb1650	279.23	149.13	278.225	C18H30O2	[M+H]+	Octadeca-11E,13E,15Z-trienoic acid	Lipids	Free fatty acids	25575-00-2	3	5.68191e+07	5.76113e+07	5.73046e+07
Wcdp010708	263.24	81.07	262.23	C18H30O	[M+H]+	Octadeca-2,9,12,15-tetraen-1-ol	Others	Others	-	1	412874	429087	556351
Wcdp009119	279.23	81.07	278.225	C18H30O2	[M+H]+	Octadeca-9,12,15-trienoic acid	Lipids	Free fatty acids	28290-79-1	1	5.59638e+06	6.64364e+06	7.45356e+06
Zahp012577	280.26	81.07	279.256	C18H33NO	[M+H]+	Octadecadienamide	Alkaloids	Alkaloids	-	1	600552	676035	744382
Waln006120	423.22	291.18	424.231	C19H36O10	[M-H]-	Octyl 6-O-Alpha-L-Arabinopyranosyl-Beta-D-Glucopyranoside	Others	Alcohol compounds	168288-07-1	3	155573	135914	139962
Lcsn007077	291.18	59.01	292.189	C14H28O6	[M-H]-	Octyl-Beta-D-Glucopyranoside	Others	Saccharides	29836-26-8	3	78097.8	59258.1	61011.2
Cmxp005429	289.07	153.02	288.063	C15H12O6	[M+H]+	Okanin	Flavonoids	Chalcones	484-76-4	3	349133	336897	366778
Cmxp003975	451.12	289.07	450.116	C21H22O11	[M+H]+	Okanin-4'-O-glucoside(Marein)	Flavonoids	Chalcones	535-96-6	2	5.63111e+06	5.71202e+06	5.55878e+06
Zmgp002917	613.17	289.07	612.169	C27H32O16	[M+H]+	Okanin-4'-O-glucosyl-O-glucoside	Flavonoids	Chalcones	-	3	477538	503653	482564
pmn001505	763.43	763.4	764.435	C41H64O13	[M-H]-	Oleanolic acid-3-O-xylosyl(1→3)glucuronide	Terpenoids	Triterpene Saponin	-	2	507938	531453	543604
pmn001738	403.12	223.06	404.132	C17H24O11	[M-H]-	Oleoside 11-methyl ester	Terpenoids	Monoterpenoids	60539-23-3	3	91371.4	170568	82806.4
Zbsp003605	773.19	163.04	772.185	C36H36O19	[M+H]+	Orientin-2''-O-(6'''-(E)-Caffeoyl)-glucopyranoside	Flavonoids	Flavones	-	3	1.09563e+06	1.10742e+06	952597
Zbsp003928	757.2	449.11	756.19	C36H36O18	[M+H]+	Orientin-2''-O-(6'''-p-coumaroyl)-glucopyranoside	Flavonoids	Flavones	-	2	4.90046e+06	6.76537e+06	4.03641e+06
Lazn003443	595.16	449.11	594.159	C27H30O15	[M+H]+	Orientin-2''-O-rhamnoside	Flavonoids	Flavones	-	3	475764	458651	511010
Zbsp003249	581.15	443.1	580.143	C26H28O15	[M+H]+	Orientin-6-C-arabinoside	Flavonoids	Flavones	-	3	281891	258682	225515
Zbjp003056	611.16	449.11	610.153	C27H30O16	[M+H]+	Orientin-7-O-glucoside	Flavonoids	Flavones	-	1	462167	869849	723851
Sacn004878	639.19	477.16	640.2	C29H36O16	[M-H]-	Orobanchoside	Phenolic acids	Phenolic acids	-	3	213875	170130	158789
pme2165	155.01	111.02	156.017	C5H4N2O4	[M-H]-	Orotic acid (Vitamin B13)	Others	Vitamin	65-86-1	3	880892	1.29473e+06	1.24759e+06
MWSHY0040	433.11	271.06	432.106	C21H20O10	[M+H]+	Oroxin A	Flavonoids	Flavones	57396-78-8	3	5.30746e+06	7.89603e+06	5.88898e+06
MWS0132	611.15	306.07	612.152	C20H32N6O12S2	[M-H]-	Oxiglutatione	Amino acids and derivatives	Amino acids and derivatives	27025-41-8	3	44731.7	35613.7	29137
MWSmce314	134.06	106.07	133.053	C8H7NO	[M+H]+	Oxindole	Alkaloids	Plumerane	59-48-3	1	889447	1.11068e+06	791647
pmb0168	700.49	184.07	699.484	C38H70NO8P	[M+H]+	PC(16:1/14:1)	Lipids	PC	-	3	1.601e+06	1.54857e+06	1.43701e+06
Wahp006113	507.15	345.1	506.142	C24H26O12	[M+H]+	Pachypodol-4'-O-β-D-glucoside	Flavonoids	Flavonols	-	2	775670	961440	860518
Wbjp013059	623.31	623.31	622.304	C38H42N2O6	[M+H]+	Pakistanamine	Alkaloids	Alkaloids	36506-66-8	3	94964.5	115959	144997
pme2827	239.24	223.24	240.245	C16H32O	[M-H]-	Palmitaldehyde	Lipids	Free fatty acids	629-80-1	3	4.83276e+07	4.97698e+07	4.94357e+07
mws1488	255.23	237.22	256.24	C16H32O2	[M-H]-	Palmitic acid	Lipids	Free fatty acids	57-10-3	2	25731	27363	18442.3
Lmpn007255	331.04	316.02	332.053	C16H12O8	[M-H]-	Patuletin (Quercetagetin-6-methyl ether)	Flavonoids	Flavonols	519-96-0	1	950577	887408	950101
Lmjp003231	495.11	333.07	494.106	C22H22O13	[M+H]+	Patuletin-3-O-glucoside	Flavonoids	Flavonols	-	1	7.23255e+06	7.70208e+06	5.83924e+06
Zbhn006453	315.05	300.03	316.058	C16H12O7	[M-H]-	Pedalitin	Flavonoids	Flavones	22384-63-0	2	1.53408e+06	1.94305e+06	1.60889e+06
Zbsp002199	433.11	271.06	433.113	C21H21O10+	[M]+	Pelargonidin-3-O-glucoside	Flavonoids	Anthocyanidins	47684-27-5	3	257277	387705	299417
Zbsp002256	579.17	271.06	579.171	C27H31O14+	[M]+	Pelargonidin-3-O-rutinoside	Flavonoids	Anthocyanidins	-	3	2.79629e+06	2.63375e+06	2.92283e+06
mws0359	241.22	241.22	242.225	C15H30O2	[M-H]-	Pentadecanoic Acid	Lipids	Free fatty acids	1002-84-2	3	135329	134697	118423
Lmpp003719	625.16	301.07	625.155	C31H29O14+	[M]+	Peonidin-3-O-(6''-O-caffeoyl)glucoside	Flavonoids	Anthocyanidins	-	3	143278	258958	80725.3
Lmpp003929	609.16	301.07	609.16	C31H29O13+	[M]+	Peonidin-3-O-(6''-O-p-coumaroyl)glucoside	Flavonoids	Anthocyanidins	-	3	412196	461979	259841
Zblp002828	433.11	301.07	433.113	C21H21O10+	[M]+	Peonidin-3-O-arabinoside	Flavonoids	Anthocyanidins	-	3	7.007e+06	4.72007e+06	3.47313e+06
Cmsp002257	595.16	301.07	595.166	C27H31O15+	[M]+	Peonidin-3-O-sambubioside	Flavonoids	Anthocyanidins	-	3	1.319e+06	1.12828e+06	1.31145e+06
Qahp006824	659.37	335.26	658.356	C33H54O13	[M+H]+	Periseoside B	Steroids	Steroidal saponins	-	3	249905	287189	338349
Qahp007065	659.37	335.26	658.356	C33H54O13	[M+H]+	Periseoside E	Steroids	Steroidal saponins	-	3	264477	280240	367147
mws1454	477.14	315.09	478.147	C23H26O11	[M-H]-	Persicoside	Flavonoids	Flavanones	28978-03-2	3	279440	335567	388215
Lmpp003815	625.16	317.07	625.155	C31H29O14+	[M]+	Petunidin-3-O-(6''-O-p-Coumaroyl)glucoside	Flavonoids	Anthocyanidins	147-85-3	3	1.27098e+06	1.23193e+06	845238
Zbcp002269	611.16	317.07	611.161	C27H31O16+	[M]+	Petunidin-3-O-glucoside-5-O-arabinoside	Flavonoids	Anthocyanidins	-	3	1.51642e+06	1.54566e+06	1.22188e+06
Laxp004658	279.12	139.08	280.131	C15H20O5	[M-H]-	Phaseic Acid	Terpenoids	Sesquiterpenoids	24394-14-7	3	431538	476751	635231
MWS201447	237.12	120.09	236.116	C12H16N2O3	[M+H]+	Phe-Ala	Amino acids and derivatives	Amino acids and derivatives	3918-87-4	3	29101.7	5818.74	5818.74
MWS201478	253.12	120.09	252.111	C12H16N2O4	[M+H]+	Phe-Ser	Amino acids and derivatives	Amino acids and derivatives	16053-39-7	3	75976.4	102660	95076.3
MWS201442	267.13	120.08	266.127	C13H18N2O4	[M+H]+	Phe-Thr	Amino acids and derivatives	Amino acids and derivatives	51352-44-4	3	128922	167867	135373
pmp000531	519.19	357.13	518.179	C26H30O11	[M+H]+	Phellamurin	Flavonoids	Flavanonols	52589-11-4	3	98430.4	67404.4	75891.6
Cmsn002891	289	217.02	290.006	C13H6O8	[M-H]-	Phelligridin J	Phenolic acids	Phenolic acids	935684-29-0	3	1.54786e+06	1.44801e+06	1.57383e+06
pmp000530	519.19	357.13	518.179	C26H30O11	[M+H]+	Phellodendroside	Flavonoids	Flavanonols	40451-69-2	3	364078	389691	236077
Lmhn003990	367.1	191.07	368.111	C17H20O9	[M-H]-	Phellodenol E	Lignans and Coumarins	Coumarins	778637-83-5	3	349082	329867	270621
Lmhn003439	367.1	193.06	368.111	C17H20O9	[M-H]-	Phellodenol H	Lignans and Coumarins	Coumarins	917092-48-9	3	3.01176e+06	2.50145e+06	2.75899e+06
mws1505	283.1	135.04	284.105	C17H16O4	[M-H]-	Phenethyl caffeate	Phenolic acids	Phenolic acids	104594-70-9	3	19832.5	16726.4	10791.4
MWS1848	135.05	92.03	136.052	C8H8O2	[M-H]-	Phenyl acetate	Others	Others	122-79-2	2	777229	757594	684067
CYp004090	434.202	163.061	416.168	C19H28O10	[M+NH4]+	Phenylethyl Primeveroside	Phenolic acids	Phenolic acids	-	3	1.41739e+06	1.2925e+06	1.46613e+06
MWSHC20170	269.1	59.02	270.11	C13H18O6	[M-H]-	Phenylmethyl β-L-glucopyranoside	Others	Others	176018-22-7	1	52828.3	35734.1	55935.3
Hmhn003067	325.09	119.05	326.1	C15H18O8	[M-H]-	Phenylpropionic acid-O-β-D-glucopyranoside	Phenolic acids	Phenolic acids	-	2	3.52934e+06	2.99366e+06	3.61741e+06
mws0159	163.04	91.06	164.047	C9H8O3	[M-H]-	Phenylpyruvic acid	Phenolic acids	Phenolic acids	156-06-9	1	102615	117753	84113.5
pme1201	273.08	167.03	274.084	C15H14O5	[M-H]-	Phloretin	Flavonoids	Chalcones	60-82-2	3	148994	190676	204208
Wagp004314	599.2	431.13	598.19	C27H34O15	[M+H]+	Phloretin 3',5'-Di-C-Glucoside	Flavonoids	Chalcones	-	3	152429	166968	76314.4
mws2118	435.13	167.04	436.137	C21H24O10	[M-H]-	Phloretin-2'-O-glucoside (Phlorizin)	Flavonoids	Chalcones	60-81-1	1	922549	873299	503397
Zbpn005555	435.13	273.08	436.137	C21H24O10	[M-H]-	Phloretin-4'-O-glucoside (Trilobatin)	Flavonoids	Chalcones	4192-90-9	1	1.49826e+06	1.23857e+06	866007
NK10264324	127.04	81.03	126.032	C6H6O3	[M+H]+	Phloroglucinol; 1,3,5-Benzenetriol	Others	Others	108-73-6	2	2.57804e+06	3.16374e+06	1.64175e+06
pme0282	165.02	77.04	166.027	C8H6O4	[M-H]-	Phthalic acid	Phenolic acids	Phenolic acids	88-99-3	3	80439.6	84022.9	74377.8
Lmyp003191	617.08	153.02	616.07	C27H20O17	[M+H]+	Phyllanemblinin A	Tannins	Tannin	-	3	152543	74862.6	162346
Lmyn002764	633.07	301	634.081	C27H22O18	[M-H]-	Phyllanemblinin B	Tannins	Tannin	-	1	1.77476e+07	1.64731e+07	2.27696e+07
Wasn003641	291.01	247.03	292.021	C13H8O8	[M-H]-	Phyllanthusiin E	Others	Others	-	3	7.86711e+06	7.35679e+06	7.3479e+06
Zmhn001970	389.12	227.08	390.132	C20H22O8	[M-H]-	Piceid (3,4',5-Trihydroxystilbene-3-O-glucoside)	Others	Stilbene	27208-80-6	2	781517	516152	549464
Lmcp002933	287.14	209.11	286.132	C16H18N2O3	[M+H]+	Pilosine	Alkaloids	Alkaloids	13640-28-3	1	775366	1.0887e+06	637349
Zmjn001813	159.07	97.06	160.074	C7H12O4	[M-H]-	Pimelic acid	Lipids	Free fatty acids	111-16-0	3	64020.2	102821	89097.2
mws0789	255.07	151	256.074	C15H12O4	[M-H]-	Pinocembrin (Dihydrochrysin)	Flavonoids	Flavanones	480-39-7	3	10629.7	15390.2	19725.4
Lmyp004617	419.13	257.08	418.126	C21H22O9	[M+H]+	Pinocembrin-7-O-glucoside (Pinocembroside)	Flavonoids	Flavanones	75829-43-5	3	31746.8	36409.9	26124
HJN076	563.18	255.07	564.184	C27H32O13	[M-H]-	Pinocembrin-7-O-neohesperidoside	Flavonoids	Flavanones	13241-31-1	3	43244.8	35610.6	39111.3
mws0097	357.13	151.04	358.142	C20H22O6	[M-H]-	Pinoresinol	Lignans and Coumarins	Lignans	487-36-5	1	4.04306e+06	5.48521e+06	4.34337e+06
pmn001378	519.19	357.14	520.194	C26H32O11	[M-H]-	Pinoresinol-4-O-glucoside	Lignans and Coumarins	Lignans	41607-20-9	3	107557	188088	118963
MWSprf134	467.12	305.07	466.111	C21H22O12	[M+H]+	Plantagoside	Flavonoids	Flavanones	78708-33-5	3	2.18694e+06	2.35293e+06	2.06704e+06
mws0791	593.19	285.08	594.195	C28H34O14	[M-H]-	Poncirin (Isosakuranetin-7-O-neohesperidoside)	Flavonoids	Flavanones	14941-08-3	2	7.85179e+06	9.62248e+06	8.0037e+06
WaYn005387	447.13	179.04	448.137	C22H24O10	[M-H]-	Populoside	Phenolic acids	Phenolic acids	-	3	502678	437115	622669
Lmmp002795	463.12	301.07	462.116	C22H22O11	[M+H]+	Pratensein-7-O-glucoside	Flavonoids	Isoflavones	36191-03-4	2	689738	637130	871189
Wbmn010531	377.23	317.21	378.241	C22H34O5	[M-H]-	Previtexilactone	Terpenoids	Ditepenoids	61263-52-3	3	629762	702594	715193
MWS201415	231.1	70.07	230.09	C9H14N2O5	[M+H]+	Pro-Asp	Amino acids and derivatives	Amino acids and derivatives	85227-98-1	3	195144	152115	188139
Lcsp001647	330.2	116.07	329.195	C15H27N3O5	[M+H]+	Pro-Leu-Thr	Amino acids and derivatives	Amino acids and derivatives	-	2	46332.3	41842.5	59429.6
Lajp002810	593.13	287.06	592.122	C30H24O13	[M+H]+	Procyanidin A4	Flavonoids	Flavanols	111466-29-6	3	116889	86553.3	119760
HJN074	591.15	289.07	592.158	C31H28O12	[M-H]-	Procyanidin A6	Tannins	Proanthocyanidins	-	3	201933	280143	218740
pme0434	577.14	407.08	578.142	C30H26O12	[M-H]-	Procyanidin B2	Tannins	Proanthocyanidins	29106-49-8	1	2.18765e+07	3.04414e+07	3.2227e+07
CYn004199	729.15	407.078	730.153	C37H30O16	[M-H]-	Procyanidin B2 3'-O-Gallate	Tannins	Proanthocyanidins	73086-04-1	1	717238	776994	577106
pme0436	577.14	407.08	578.142	C30H26O12	[M-H]-	Procyanidin B3	Tannins	Proanthocyanidins	23567-23-9	1	2.32904e+07	2.28348e+07	2.63877e+07
pmn001667	577.14	407.08	578.142	C30H26O12	[M-H]-	Procyanidin B4	Tannins	Proanthocyanidins	29106-51-2	2	713288	611731	572450
pmn001646	865.2	577.14	866.206	C45H38O18	[M-H]-	Procyanidin C1	Tannins	Proanthocyanidins	37064-30-5	2	374277	222050	266121
pmn001647	865.2	713.16	866.206	C45H38O18	[M-H]-	Procyanidin C2	Tannins	Proanthocyanidins	37064-31-6	2	211977	218198	198857
Wayn002665	759.12	607.11	760.128	C37H28O18	[M-H]-	Prodelphinidin A2 3'-gallate	Tannins	Proanthocyanidins	-	3	1.71959e+06	1.9868e+06	1.78448e+06
Wbtp006052	287.06	287.06	286.048	C15H10O6	[M+H]+	Protoapigenone	Flavonoids	Other Flavonoids	-	3	5.05011e+06	8.28648e+06	7.44485e+06
MWSHC2067	139.04	65.04	138.032	C7H6O3	[M+H]+	Protocatechualdehyde	Others	Aldehyde compounds	139-85-5	2	1.78361e+06	1.68461e+06	1.78013e+06
Lmmp003042	169.05	123.04	168.042	C8H8O4	[M+H]+	Protocatechuic Acid Methyl Ester	Phenolic acids	Phenolic acids	2150-43-8	3	522190	519779	549551
Wasn004683	465.1	303.05	466.111	C21H22O12	[M-H]-	Protocatechuic acid 1-O-(Glucosylvanilloyl)	Phenolic acids	Phenolic acids	-	2	2.73483e+06	2.94771e+06	3.81689e+06
Wasn002449	461.13	152.01	462.137	C19H26O13	[M-H]-	Protocatechuic acid 1-O-Rutinoside	Phenolic acids	Phenolic acids	-	3	113891	66847	80967.7
pmn001367	315.07	153.02	316.079	C13H16O9	[M-H]-	Protocatechuic acid-4-O-glucoside	Phenolic acids	Phenolic acids	-	1	7.39544e+06	4.47223e+06	4.76395e+06
Lcyp000673	331.08	315.05	330.074	C17H14O7	[M+H]+	Prudomestin	Flavonoids	Flavonols	3443-28-5	3	1.50413e+06	1.35957e+06	1.48012e+06
mws0918	283.06	268.04	284.068	C16H12O5	[M-H]-	Prunetin (5,4'-Dihydroxy-7-methoxyisoflavone)	Flavonoids	Isoflavones	552-59-0	3	42098.2	35562.1	31648.8
Lmyp006086	447.13	285.07	446.121	C22H22O10	[M+H]+	Prunetin-5-O-glucoside	Flavonoids	Isoflavones	-	3	53483.4	71001.4	63544.9
Zbqn006094	299.02	243.03	300.027	C15H8O7	[M-H]-	Pseudopurpurin(1,2,4-trihydroxy-3-carboxyanthraquinone)	Quinones	Anthraquinone	476-41-5	3	465830	427192	563369
pmb0889	279.23	95.09	278.225	C18H30O2	[M+H]+	Punicic acid (9Z,11E,13Z-octadecatrienoic acid)	Lipids	Free fatty acids	544-72-9	3	4.03829e+06	5.34932e+06	5.32455e+06
Lahp001956	188.07	118.07	187.063	C11H9O2N	[M+H]+	Pyran[3,4-b]indole-2-ketone	Alkaloids	Plumerane	-	1	3.89884e+07	4.07576e+07	4.08176e+07
Zmjp000624	168.06	150.05	167.058	C8H9NO3	[M+H]+	Pyridoxal	Others	Vitamin	66-72-8	2	292327	420336	322901
pme1383	170.08	134.06	169.074	C8H11NO3	[M+H]+	Pyridoxine	Others	Vitamin	65-23-6	1	386438	411302	224822
pmb0789	332.13	152.07	331.127	C14H21NO8	[M+H]+	Pyridoxine-5'-O-glucoside	Others	Vitamin	-	3	134478	136821	146669
mws0025	125.02	79.02	126.032	C6H6O3	[M-H]-	Pyrogallol	Others	Others	87-66-1	3	801226	881136	1.01669e+06
mws4516	130.05	84.05	129.043	C5H7NO3	[M+H]+	Pyroglutamic acid	Amino acids and derivatives	Amino acids and derivatives	4042-36-8	1	1.83847e+08	1.97274e+08	3.45212e+07
MWS1860	72.08	55.05	71.0735	C4H9N	[M+H]+	Pyrrolidin	Alkaloids	Pyrrole alkaloids	123-75-1	3	118645	108278	147603
Lmjp004404	333.06	318.04	332.053	C16H12O8	[M+H]+	Quercetagetin-3-Methyl Ether	Flavonoids	Flavonols	64190-88-1	1	240372	297150	255450
Lmfp003403	481.1	319.05	480.09	C21H20O13	[M+H]+	Quercetagetin-7-O-glucoside(Quercetagitrin)	Flavonoids	Flavonols	548-75-4	1	4.64841e+07	5.34289e+07	4.48217e+07
MWSHY0151	319.04	273.04	318.038	C15H10O8	[M+H]+	Quercetagetin; 3,3',4',5,6,7-Hexahydroxyflavone	Flavonoids	Flavonols	90-18-6	1	1.02306e+06	1.01499e+06	1.0149e+06
pme2954	303.05	137.02	302.043	C15H10O7	[M+H]+	Quercetin	Flavonoids	Flavonols	117-39-5	1	3.02196e+06	3.41746e+06	4.15585e+06
Lmcp004369	331.08	287.05	330.074	C17H14O7	[M+H]+	Quercetin-3',4'-dimethyl ether	Flavonoids	Flavonols	3306-29-4	3	84821.6	146398	108307
Zbsp004438	627.16	303.05	626.148	C27H30O17	[M+H]+	Quercetin-3,4'-O-di-glucoside	Flavonoids	Flavonols	29125-80-2	3	362920	371448	496540
Zmcp002666	627.14	303.05	626.148	C27H30O17	[M+H]+	Quercetin-3,7-Di-O-glucoside	Flavonoids	Flavonols	6892-74-6	3	583129	477635	626273
HJAP127	757.22	303.05	756.211	C33H40O20	[M+H]+	Quercetin-3-O-(2''-O-Rhamnosyl)rutinoside	Flavonoids	Flavonols	55696-57-6	2	190323	201226	217751
pmp000596	627.16	465.1	626.148	C27H30O17	[M+H]+	Quercetin-3-O-(2''-O-galactosyl)glucoside	Flavonoids	Flavonols	56782-99-1	3	691232	726142	348524
ZBN0122	609.125	301.04	610.132	C30H26O14	[M-H]-	Quercetin-3-O-(2''-O-p-Coumaroyl)galactoside	Flavonoids	Flavonols	-	3	1.06318e+06	474381	1.04537e+06
Lmmp003091	611.16	303.05	610.153	C27H30O16	[M+H]+	Quercetin-3-O-(4''-O-glucosyl)rhamnoside	Flavonoids	Flavonols	59262-54-3	1	3.90759e+07	3.84961e+07	3.80279e+07
Hmlp003068	627.15	303.05	626.148	C27H30O17	[M+H]+	Quercetin-3-O-(4''-glucosyl)glucoside; Meratin	Flavonoids	Flavonols	27215-04-9	3	547715	422992	665652
Hmln002199	505.1	300.03	506.106	C23H22O13	[M-H]-	Quercetin-3-O-(6''-O-acetyl)galactoside	Flavonoids	Flavonols	-	2	392904	515084	631389
Zmsp004363	507.12	303.05	506.106	C23H22O13	[M+H]+	Quercetin-3-O-(6''-O-acetyl)glucoside	Flavonoids	Flavonols	-	1	1.93547e+06	1.90986e+06	1.04925e+06
MWSHY0199	617.11	303.05	616.106	C28H24O16	[M+H]+	Quercetin-3-O-(6''-O-galloyl)galactoside	Flavonoids	Flavonols	53171-28-1	3	25718.5	38532.2	26482.1
Lmyp003349	617.11	153.02	616.106	C28H24O16	[M+H]+	Quercetin-3-O-(6''-O-galloyl)glucoside	Flavonoids	Flavonols	56316-75-7	3	30951.6	38532.2	32153.6
Lmyp004052	611.14	147.04	610.132	C30H26O14	[M+H]+	Quercetin-3-O-(6''-O-p-Coumaroyl)galactoside	Flavonoids	Flavonols	-	1	3.9605e+06	4.7149e+06	2.90324e+06
Lmdp004267	611.14	147.04	610.132	C30H26O14	[M+H]+	Quercetin-3-O-(6''-O-p-Coumaroyl)glucoside	Flavonoids	Flavonols	-	1	3.37464e+06	4.31456e+06	2.99126e+06
mws4183	433.08	300.03	434.085	C20H18O11	[M-H]-	Quercetin-3-O-arabinoside	Flavonoids	Flavonols	22255-13-6	2	8.14522e+06	7.35453e+06	8.55651e+06
MWSHY0113	465.1	303.06	464.096	C21H20O12	[M+H]+	Quercetin-3-O-galactoside (Hyperin)	Flavonoids	Flavonols	482-36-0	1	6.00379e+07	6.1125e+07	5.09916e+07
mws0091	463.09	300.03	464.096	C21H20O12	[M-H]-	Quercetin-3-O-glucoside (Isoquercitrin)	Flavonoids	Flavonols	482-35-9	2	2.40044e+07	2.45239e+07	3.21252e+07
Lmsp004166	611.16	303.05	610.153	C27H30O16	[M+H]+	Quercetin-3-O-glucoside-7-O-rhamnoside	Flavonoids	Flavonols	-	1	4.1393e+07	3.6812e+07	3.57639e+07
Lmmp003783	479.09	303.05	478.075	C21H18O13	[M+H]+	Quercetin-3-O-glucuronide	Flavonoids	Flavonols	22688-79-5	3	38841.6	55308.3	60533.9
Lmjp002461	611.16	303.05	610.153	C27H30O16	[M+H]+	Quercetin-3-O-neohesperidoside	Flavonoids	Flavonols	29662-79-1	1	3.90208e+07	3.77968e+07	3.77978e+07
MWSHY0132	449.11	303.05	448.101	C21H20O11	[M+H]+	Quercetin-3-O-rhamnoside(Quercitrin)	Flavonoids	Flavonols	522-12-3	3	1.6408e+06	2.46156e+06	2.18004e+06
Hmcp001769	581.15	303.04	580.143	C26H28O15	[M+H]+	Quercetin-3-O-rhamnosyl(1→2)arabinoside	Flavonoids	Flavonols	-	3	104831	120207	139785
pmn001583	609.15	300.03	610.153	C27H30O16	[M-H]-	Quercetin-3-O-robinobioside	Flavonoids	Flavonols	52525-35-6	3	2.30738e+07	2.4071e+07	3.00294e+07
mws0059	609.15	301.04	610.153	C27H30O16	[M-H]-	Quercetin-3-O-rutinoside (Rutin)	Flavonoids	Flavonols	153-18-4	3	2.05637e+07	1.79555e+07	2.33848e+07
Lnrp102163	757.21	303.05	756.211	C33H40O20	[M+H]+	Quercetin-3-O-rutinoside-7-O-rhamnoside	Flavonoids	Flavonols	-	1	192136	154095	208678
Lmjp002596	597.14	303.05	596.138	C26H28O16	[M+H]+	Quercetin-3-O-sambubioside	Flavonoids	Flavonols	83048-35-5	3	182745	307620	190166
MWSHY0162	627.16	303.06	626.148	C27H30O17	[M+H]+	Quercetin-3-O-sophoroside (Baimaside)	Flavonoids	Flavonols	18609-17-1	3	426629	86856.7	401914
Lmsp002982	773.21	303.05	772.206	C33H40O21	[M+H]+	Quercetin-3-O-sophoroside-7-O-rhamnoside	Flavonoids	Flavonols	-	2	62386.8	67810.8	39390.1
Lmdp003509	435.09	303.06	434.085	C20H18O11	[M+H]+	Quercetin-3-O-xyloside (Reynoutrin)	Flavonoids	Flavonols	549-32-6	1	6.06878e+06	8.66248e+06	8.40633e+06
mws0856	463.09	301.04	464.096	C21H20O12	[M-H]-	Quercetin-4'-O-glucoside (Spiraeoside)	Flavonoids	Flavonols	20229-56-5	2	2.77644e+07	3.07067e+07	3.66891e+07
Lmfn003760	477.07	301.04	478.075	C21H18O13	[M-H]-	Quercetin-4'-O-glucuronide	Flavonoids	Flavonols	201463-36-7	3	282335	139472	181990
Smgp004575	465.1	303.05	464.096	C21H20O12	[M+H]+	Quercetin-5-O-β-D-glucoside	Flavonoids	Flavonols	-	1	5.04875e+07	5.48246e+07	4.26303e+07
pmp000589	551.1	303.05	550.096	C24H22O15	[M+H]+	Quercetin-7-O-(6''-malonyl)glucoside	Flavonoids	Flavonols	98767-37-4	3	68560.3	53144.3	59982.8
mws1329	463.09	301.04	464.096	C21H20O12	[M-H]-	Quercetin-7-O-glucoside	Flavonoids	Flavonols	491-50-9	2	2.64902e+07	2.57202e+07	2.3458e+07
Zbsp004301	611.16	303.05	610.153	C27H30O16	[M+H]+	Quercetin-7-O-rutinoside	Flavonoids	Flavonols	147714-62-3	1	3.6285e+07	3.6464e+07	3.8621e+07
Lmmp002755	773.21	303.05	772.206	C33H40O21	[M+H]+	Quercetin-7-O-rutinoside-4'-O-glucoside	Flavonoids	Flavonols	-	3	1.66014e+07	2.08237e+07	2.1744e+07
mws0277	191.06	85.03	192.063	C7H12O6	[M-H]-	Quinic Acid	Organic acids	Organic acids	77-95-2	1	2.05629e+08	2.06082e+08	1.89197e+08
Hmqn004825	293.21	275.2	294.219	C18H30O3	[M-H]-	Rabdosia acid A	Lipids	Free fatty acids	-	2	139542	152227	152380
pme2125	503.16	179.06	504.169	C18H32O16	[M-H]-	Raffinose	Others	Saccharides	512-69-6	3	547132	695518	487408
Cmhp007275	179.07	133.06	178.063	C10H10O3	[M+H]+	Regiolone	Others	Ketone compounds	137494-04-3	2	268647	272019	251821
Ypgn004474	389.12	227.07	390.132	C20H22O8	[M-H]-	Resveratroloside	Others	Stilbene	38963-95-0	2	508140	542040	398038
Lmjp002906	479.12	317.07	478.111	C22H22O12	[M+H]+	Rhamnetin-3-O-Glucoside	Flavonoids	Flavonols	27875-34-9	1	1.90108e+06	2.97239e+06	3.71694e+06
HJAP120	625.166	317.066	624.169	C28H32O16	[M+H]+	Rhamnetin-3-O-Rutinoside	Flavonoids	Flavonols	-	3	1.04453e+06	1.2788e+06	744017
mws0988	315.05	165.04	316.058	C16H12O7	[M-H]-	Rhamnetin; 3,5,3',4'-Tetrahydroxy-7-Methoxyflavone	Flavonoids	Flavonols	90-19-7	2	301087	289155	396549
Labn002291	461.13	153.02	462.137	C19H26O13	[M-H]-	Rhamnosyl-gentisic acid-5-O-β-D-glucoside	Phenolic acids	Phenolic acids	-	3	379754	322166	438257
Lmsn102501	283.02	255.03	284.032	C15H8O6	[M-H]-	Rheic Acid	Quinones	Anthraquinone	478-43-3	3	509500	521283	575825
CYp004721	482.26	153.129	464.226	C21H36O11	[M+NH4]+	Rhodioloside F	Others	Others	-	3	1.6878e+07	1.39608e+07	1.45096e+07
Lahp003373	915.17	287.06	914.154	C44H34O22	[M+H]+	Rhodisin	Flavonoids	Flavanols	-	3	823151	862969	699030
Lmdp003146	167.11	93.07	166.099	C10H14O2	[M+H]+	Rhododendrol	Others	Alcohol compounds	501-96-2	2	691260	502063	532102
mws0213	151.06	59.01	152.069	C5H12O5	[M-H]-	Ribitol	Others	Saccharides	488-81-3	3	128515	149327	173490
mws0232	377.15	243.09	376.138	C17H20N4O6	[M+H]+	Riboflavin (Vitamin B2)	Others	Vitamin	83-88-5	1	906752	996371	906413
pmc0281	400.15	136.06	399.139	C15H21N5O8	[M+H]+	Ribosyladenosine	Nucleotides and derivatives	Nucleotides and derivatives	-	3	382015	461850	443383
Hmln008119	197.12	153.12	198.126	C11H18O3	[M-H]-	Robinlin	Terpenoids	Monoterpenoids	-	3	229781	273495	242736
MWS20155	361.09	163.04	360.084	C18H16O8	[M+H]+	Rosmarinic acid	Phenolic acids	Phenolic acids	537-15-5	3	451061	355305	263357
MWS20156	375.11	163.04	374.1	C19H18O8	[M+H]+	Rosmarinic acid methyl ester	Phenolic acids	Phenolic acids	99353-00-1	2	131969	145935	131806
pmn001710	521.13	359.08	522.137	C24H26O13	[M-H]-	Rosmarinic acid-3'-O-glucoside	Phenolic acids	Phenolic acids	910028-78-3	3	95470.4	63462.8	66716.8
Wayn007653	371.15	341.1	372.157	C21H24O6	[M-H]-	Rubanol	Others	Others	-	3	18804.2	15690.6	10895.5
Zbqn008252	469.33	469.33	470.34	C30H46O4	[M-H]-	Rubianol-g	Terpenoids	Triterpene	-	3	241608	185490	145226
Zbqn008164	469.33	469.33	470.34	C30H46O4	[M-H]-	Rubiarbonone E	Terpenoids	Triterpene	-	3	260051	216228	156801
pmp000604	435.13	273.07	434.121	C21H22O10	[M+H]+	Rubrofusarin-6-O-glucoside	Others	Ketone compounds	132922-80-6	3	591308	519608	589836
Lcsn000626	261	181.05	262.011	C12H6O7	[M-H]-	Rubusin B	Others	Others	-	3	1.19032e+06	1.18776e+06	916128
Ymmg000006	281.14	123.08	282.147	C15H22O5	[M-H]-	Rugosic acid A	Terpenoids	Sesquiterpenoids	-	3	245942	264770	225519
Lhyp112511	581.22	329.14	582.231	C28H38O13	[M-H]-	Rumphioside B	Terpenoids	Ditepenoids	-	3	92903.8	153135	79153.3
MWSslk148	611.16	303.06	664.185	C27H36O19	[M-3H2O+H]+	Rutin Trihydrate	Flavonoids	Flavonols	207671-50-9	3	2.65478e+07	2.47401e+07	3.16361e+07
mws0582	322.11	130.05	321.099	C11H19N3O6S	[M+H]+	S-(Methyl)glutathione	Amino acids and derivatives	Amino acids and derivatives	2922-56-7	3	1.3828e+07	1.87318e+07	1.76708e+07
Zmdp000972	136.04	91.05	135.035	C4H9NO2S	[M+H]+	S-Methyl-L-cysteine	Amino acids and derivatives	Amino acids and derivatives	1187-84-4	3	2.91017e+06	2.62571e+06	3.2628e+06
Zmgn001039	266.09	134.05	267.078	C9H17NO6S	[M-H]-	S-Ribosyl-L-homocysteine	Amino acids and derivatives	Amino acids and derivatives	-	3	652119	733404	772518
pmp000234	527.15	331.08	526.148	C27H26O11	[M+H]+	Salcolin A	Flavonoids	Flavones	369390-51-2	3	55507.4	43667.4	44414.9
pmp000235	527.15	331.08	526.148	C27H26O11	[M+H]+	Salcolin B	Flavonoids	Flavones	-	3	55119.8	48107.4	48115.5
Ymjm000154	285.1	123.05	286.105	C13H18O7	[M-H]-	Salicin	Phenolic acids	Phenolic acids	138-52-3	3	4977.37	4977.37	4977.37
WaYn003861	327.11	123.04	328.116	C15H20O8	[M-H]-	Salicin 6'-Acetate	Phenolic acids	Phenolic acids	19764-02-4	3	42938.4	29673.8	34296.2
WaYn002595	365.05	96.96	366.062	C13H18O10S	[M-H]-	Salicin 6'-Sulfate	Phenolic acids	Phenolic acids	-	3	51070.4	10214.1	10214.1
Lmqp002784	138.06	77.04	137.048	C7H7NO2	[M+H]+	Salicylamide	Alkaloids	Alkaloids	65-45-2	3	126862	92145.6	121510
pmb3142	299.08	137.02	300.084	C13H16O8	[M-H]-	Salicylic acid-2-O-glucoside	Phenolic acids	Phenolic acids	10366-91-3	3	371938	332044	173880
Labn006638	405.12	137.03	406.126	C20H22O9	[M-H]-	Salicyloylsalicin	Phenolic acids	Phenolic acids	-	3	47888.2	29483.3	21575.2
Ymjm000148	299.11	137.02	300.121	C14H20O7	[M-H]-	Salidroside	Phenolic acids	Phenolic acids	10338-51-9	1	1.24399e+06	644348	724072
Hmsn002598	301.09	139.04	302.1	C13H18O8	[M-H]-	Salirepin	Others	Others	26652-12-0	3	242110	238063	167219
WaYn004134	463.12	179.03	464.132	C22H24O11	[M-H]-	Salirepin 6'-O-Caffeate	Phenolic acids	Phenolic acids	-	3	488532	500706	538527
Hmqn003212	633.08	301.01	634.081	C27H22O18	[M-H]-	Sanguiin H4	Tannins	Tannin	84316-77-8	1	1.832e+07	1.00006e+07	2.16731e+07
Lcsn000628	633.07	301	634.081	C27H22O18	[M-H]-	Sanguiin H5	Tannins	Tannin	-	1	1.54709e+07	1.73573e+07	2.09804e+07
Lmtp004146	275.09	107.05	274.084	C15H14O5	[M+H]+	Santalin	Others	Ketone compounds	7400-10-4	1	485191	458078	463786
Hmhp010886	193.08	133.06	192.079	C11H12O3	[M+H]+	Sarisan	Others	Others	18607-93-7	3	42377.5	38708.3	32449.3
mws1660	565.16	529.13	564.148	C26H28O14	[M+H]+	Schaftoside	Flavonoids	Flavones	51938-32-0	1	311476	378218	351214
MWSCX014	193.05	133.03	192.042	C10H8O4	[M+H]+	Scopoletin (7-Hydroxy-6-methoxycoumarin)	Lignans and Coumarins	Coumarins	92-61-5	2	969235	565353	1.35861e+06
mws1077	355.1	193.05	354.095	C16H18O9	[M+H]+	Scopoletin-7-O-glucoside (Scopolin)	Lignans and Coumarins	Coumarins	531-44-2	1	224881	314625	195052
Lmdp006732	301.07	258.05	300.063	C16H12O6	[M+H]+	Scutellarein-4'-methyl ether (5,6,7-Trihydroxy-4'-methoxyflavone)	Flavonoids	Flavones	6563-66-2	2	22071.4	16338	20051.5
Lmtn003096	523.22	361.14	524.226	C26H36O11	[M-H]-	Secoisolariciresinol 4-O-glucoside	Lignans and Coumarins	Lignans	-	3	163604	195999	192760
Cmjp004217	375.13	151.04	374.121	C16H22O10	[M+H]+	Secologanic acid	Terpenoids	Monoterpenoids	60077-46-5	3	74001.2	48303.2	115913
Zmzp004111	317.06	302.04	316.058	C16H12O7	[M+H]+	Selagin	Flavonoids	Flavones	-	3	45873	33029.7	16936.5
Zmcp102201	205.09	149.02	204.079	C12H12O3	[M+H]+	Senkyunolide B	Others	Lactones	93236-67-0	1	9.40026e+06	9.95159e+06	1.00694e+07
pmp001229	209.12	125.06	208.11	C12H16O3	[M+H]+	Senkyunolide K	Others	Lactones	114569-33-4	3	127382	132870	107881
Lcsp002417	318.2	159.11	317.195	C14H27N3O5	[M+H]+	Ser-Val-Leu	Amino acids and derivatives	Amino acids and derivatives	-	3	93753.8	82652.1	98224.6
pme2024	177.1	160.08	176.095	C10H12N2O	[M+H]+	Serotonin; 5-Hydroxytryptamine	Alkaloids	Plumerane	50-67-9	3	2.09632e+06	1.60177e+06	1.7172e+06
Lhzp102808	355.1	163.04	354.11	C20H18O6	[M+H]+	Sesamin	Lignans and Coumarins	Lignans	607-80-7	3	6.35972e+06	6.05937e+06	5.838e+06
mws1392	139.04	98.98	138.032	C7H6O3	[M+H]+	Sesamol	Lignans and Coumarins	Lignans	533-31-3	3	59757	28126.5	19062.2
HJN056	557.24	509.22	558.246	C30H38O10	[M-H]-	Sesquimarocanol B	Phenolic acids	Phenolic acids	-	3	173643	173622	101383
Lmmp002463	625.18	317.07	624.169	C28H32O16	[M+H]+	Sexangularetin-3-O-glucoside-7-O-rhamnoside	Flavonoids	Flavonols	-	3	1.09385e+06	1.49369e+06	1.15793e+06
ZbBn000907	253.01	96.97	254.019	C7H11O8P	[M-H]-	Shikimic Acid-3-Phosphate	Organic acids	Organic acids	-	3	514654	420113	505953
mws0154	173.05	93.03	174.053	C7H10O5	[M-H]-	Shikimic acid	Organic acids	Organic acids	138-59-0	1	6.81483e+06	6.55428e+06	6.31759e+06
Wasn006251	419.1	153.02	420.106	C20H20O10	[M-H]-	Shomaside F	Phenolic acids	Phenolic acids	-	3	564697	447869	468785
Qayp008161	701.37	539.32	700.367	C35H56O14	[M+H]+	Sileneoside H	Steroids	Steroidal saponins	-	3	72789.2	84315.9	101016
pme3443	207.07	192.04	208.074	C11H12O4	[M-H]-	Sinapinaldehyde	Phenolic acids	Phenolic acids	4206-58-0	3	471559	494650	392562
pma0149	341.09	207.07	340.079	C15H16O9	[M+H]+	Sinapoyl malate	Phenolic acids	Phenolic acids	92344-58-6	3	66570.2	64139	53258.2
Lmhn003246	517.1	223.06	518.106	C24H22O13	[M-H]-	Sinapoylcaffeoyltartaric acid	Phenolic acids	Phenolic acids	-	3	74449.2	63920.3	33987.7
Lmhn003802	561.13	337.06	562.132	C26H26O14	[M-H]-	Sinapoylsinapoyltartaric acid	Phenolic acids	Phenolic acids	-	3	53717.4	82326.2	92675.2
Lmhn001580	355.07	223.06	356.074	C15H16O10	[M-H]-	Sinapoyltartaric acid	Phenolic acids	Phenolic acids	-	2	84472.4	61095.6	74025.6
Lhqp101805	325.09	163.04	324.084	C15H16O8	[M+H]+	Skimmin (7-Hydroxycoumarin-7-O-glucoside)	Lignans and Coumarins	Coumarins	93-39-0	1	865255	984093	682262
Lmmn000214	487.17	341.11	488.174	C18H32O15	[M-H]-	Solatriose	Others	Saccharides	528-40-5	3	44667.9	36423.3	30056.3
MWSslk002	433.11	271.06	432.106	C21H20O10	[M+H]+	Sophoricoside	Flavonoids	Isoflavones	152-95-4	2	7.53028e+06	9.9632e+06	9.36986e+06
mws0018	203.22	84.08	202.216	C10H26N4	[M+H]+	Spermine	Alkaloids	Alkaloids	71-44-3	2	2.92972e+06	4.22882e+06	4.00584e+06
pma6576	347.08	153.02	346.069	C17H14O8	[M+H]+	Spinacetin	Flavonoids	Flavonols	3153-83-1	3	72180.6	82777.4	72421.2
Lmsn010558	577.44	277.23	578.455	C35H62O6	[M-H]-	Squamocin K	Others	Others	161169-70-6	3	137531	112152	129538
Zmzp005934	284.3	102.09	283.288	C18H37NO	[M+H]+	Stearamide	Alkaloids	Alkaloids	124-26-5	2	54410	44513.7	190339
mws1489	283.26	283.26	284.272	C18H36O2	[M-H]-	Stearic Acid	Lipids	Free fatty acids	57-11-4	3	1.70599e+07	1.52117e+07	1.67307e+07
Lcyp000107	333.08	171.03	332.074	C13H16O10	[M+H]+	Stellarin	Phenolic acids	Phenolic acids	-	3	121406	130196	124960
Lmhn002379	633.07	301	634.081	C27H22O18	[M-H]-	Strictinin	Tannins	Tannin	517-46-4	1	2.08295e+07	1.91491e+07	2.1488e+07
Lcsn000646	483.29	161.05	484.304	C26H44O8	[M-H]-	Suavioside A	Terpenoids	Ditepenoids	133740-37-1	3	3.81784e+06	4.45302e+06	4.91033e+06
mws0242	173.08	111.08	174.089	C8H14O4	[M-H]-	Suberic Acid	Lipids	Free fatty acids	505-48-6	1	134190	189265	130768
mws0192	117.02	73.03	118.027	C4H6O4	[M-H]-	Succinic acid	Organic acids	Organic acids	110-15-6	1	5.15066e+07	4.75131e+07	3.86598e+07
Lmqp000873	101.02	55.02	100.016	C4H4O3	[M+H]+	Succinic anhydride	Organic acids	Organic acids	108-30-5	2	1.05712e+06	1.15778e+06	865731
pme3337	384.12	252.07	383.108	C14H17N5O8	[M+H]+	Succinyladenosine	Nucleotides and derivatives	Nucleotides and derivatives	4542-23-8	1	1.22196e+06	1.32428e+06	1.23039e+06
mws1089	421.08	241.01	422.082	C12H23O14P	[M-H]-	Sucrose-6-phosphate	Others	Saccharides	-	3	2.55228e+06	2.50875e+06	1.8625e+06
ZbLn005207	341.09	96.96	342.099	C12H22O9S	[M-H]-	Sulfatricalysine C	Others	Saccharides	-	2	5893.27	5893.27	5893.27
Wcfn003941	305.07	96.96	306.077	C12H18O7S	[M-H]-	Sulfo jasmonate	Others	Others	-	3	3.07336e+06	4.00929e+06	1.31826e+06
mws1526	359.13	197.08	358.126	C16H22O9	[M+H]+	Sweroside	Terpenoids	Monoterpenoids	14215-86-2	3	453564	426279	471179
pmp000233	463.12	313.07	462.116	C22H22O11	[M+H]+	Swertiajaponin	Flavonoids	Flavones	6980-25-2	2	106209	146471	99353.6
mws1350	181.05	151	182.058	C9H10O4	[M-H]-	Syringaldehyde; 4-Hydroxy-3,5-Dimethoxybenzaldehyde	Others	Aldehyde compounds	134-96-3	3	223328	244328	208732
MWS20152	417.16	402.1	418.163	C22H26O8	[M-H]-	Syringaresinol	Lignans and Coumarins	Lignans	21453-71-4	1	72098	67365.2	57904.8
Yamn004825	579.2	339.12	580.216	C28H36O13	[M-H]-	Syringaresinol-4'-O-glucoside	Lignans and Coumarins	Lignans	-	2	71278.7	61560.2	48688
Zmgp004436	509.13	347.08	508.122	C23H24O13	[M+H]+	Syringetin 3-O-galactoside	Flavonoids	Chalcones	-	1	413155	336383	339864
Zbsp004862	509.13	347.08	508.122	C23H24O13	[M+H]+	Syringetin-3-O-glucoside	Flavonoids	Flavonols	40039-49-4	1	410048	302437	282446
HJAP006	509.13	347.08	508.122	C23H24O13	[M+H]+	Syringetin-7-O-glucoside	Flavonoids	Flavonols	-	1	392964	329001	308827
Zbsn007580	345.06	330.04	346.069	C17H14O8	[M-H]-	Syringetin; 3,5,7,4'-Tetrahydroxy-3',5'-dimethoxyflavone	Flavonoids	Flavonols	4423-37-4	2	116998	43444.9	104609
mws0027	197.05	123.01	198.053	C9H10O5	[M-H]-	Syringic acid	Phenolic acids	Phenolic acids	530-57-4	3	1.04082e+06	1.15611e+06	1.20575e+06
Wchn003509	359.1	239.06	360.106	C15H20O10	[M-H]-	Syringoyl-D-Glucose	Phenolic acids	Phenolic acids	-	2	101667	140299	62095
Lmsp004721	625.18	317.07	624.169	C28H32O16	[M+H]+	Tamarixetin-3-O-glucoside-7-O-rhamnoside	Flavonoids	Flavonols	-	3	743076	1.2013e+06	767576
HJN051	623.16	315.05	624.169	C28H32O16	[M-H]-	Tamarixetin-3-O-rutinoside	Flavonoids	Flavonols	-	2	130910	157090	108019
Lszp210010	325.14	191.08	324.132	C15H20N2O6	[M+H]+	Tatarine	Alkaloids	Alkaloids	-	3	96308.3	103688	110222
mws0044	303.05	125.02	304.058	C15H12O7	[M-H]-	Taxifolin(Dihydroquercetin)	Flavonoids	Flavanonols	480-18-2	1	445573	432797	582915
Zbxn003562	465.1	303.05	466.111	C21H22O12	[M-H]-	Taxifolin-2-O-glucoside	Flavonoids	Flavanonols	-	3	234418	218234	188108
[truncated: 196 more rows]

## Sheet: Table S2
Index	Q1 (Da)	Q3 (Da)	Molecular weight (Da)	Formula	Ionization model	Compounds	Class I	Class II	CAS	Level	Repeat 1 of first-grade RGT (R2-1)	Repeat 1 of first-grade RGT (R2-2)	Repeat 1 of first-grade RGT (R2-3)
Wcdn006883	357.13	151.04	358.142	C20H22O6	[M-H]-	(+)-epipinoresinol	Lignans and Coumarins	Lignans	18779-41-4	1	5.23041e+06	5.20317e+06	5.12308e+06
Hmhn002787	443.19	161.04	444.2	C21H32O10	[M-H]-	(1'R,3R,5R,8'S)-Dihydrophaseic acid-O-β-D-glucoside	Phenolic acids	Phenolic acids	-	3	63284.2	89478.9	40734.1
Wbkp012886	425.21	365.19	424.21	C22H32O8	[M+H]+	(1S,3R,3a1S,8R,10S,11aS)-1,5,10-trihydroxy-3,3a1,8,11a-tetramethyl-2,11-dioxohexadecahydrodibenzo[de,g]chromen-4-yl acetate	Terpenoids	Ditepenoids	-	3	1.92236e+06	1.92739e+06	2.05952e+06
Wbwp006723	421.18	211.1	420.178	C22H28O8	[M+H]+	(1r,2s)-2-[2,6-dimethoxy-4-(prop-2-en-1-yl)phenoxy]-1-(4-hydroxy-3,5-dimethoxyphenyl)propane-1,3-diol	Lignans and Coumarins	Lignans	-	1	26756.9	22207.4	20614
Zbqn002049	236.09	164.07	237.1	C12H15NO4	[M-H]-	(2-carboxyethyl)-L-phenylalanine	Amino acids and derivatives	Amino acids and derivatives	-	2	320505	646139	428588
Zbqn004207	264.09	146.05	265.095	C13H15NO5	[M-H]-	(2-phenylacetyl)-L-glutamicacid	Amino acids and derivatives	Amino acids and derivatives	-	3	3255.95	3255.95	3255.95
Wbwn005757	341.14	311.09	342.147	C20H22O5	[M-H]-	(2r,3r,4s)-6-hydroxy-4-(4-hydroxy-3-methoxyphenyl)-7-methoxy-2,3-dimethyl-3,4-dihydro-2h-naphthalen-1-one	Lignans and Coumarins	Lignans	-	3	270668	256307	196951
Wbtp003341	291.09	139.04	290.079	C15H14O6	[M+H]+	(3,5-dihydroxyphenyl)-(4-hydroxy-2,6-dimethoxyphenyl)methanone	Others	Ketone compounds	-	1	3.08466e+07	2.37777e+07	2.04005e+07
Wcsn008814	265.18	205.16	266.188	C16H26O3	[M-H]-	(3,7-dimethyl-11-oxododeca-2,6-dienyl)acetate	Others	Others	-	3	82779.8	57391.1	79923.5
Zmmp002946	295.13	120.08	294.122	C14H18N2O5	[M+H]+	(3-(carboxyamino)-2-methylpropanoyl)phenylalanine	Amino acids and derivatives	Amino acids and derivatives	-	2	208768	206083	135620
Zmmp004183	232.12	101.02	231.111	C10H17NO5	[M+H]+	(3-carboxypropanoyl)-L-leucine	Amino acids and derivatives	Amino acids and derivatives	-	3	213294	273980	183464
Ladp007532	297.11	131.05	296.105	C18H16O4	[M+H]+	(3E)-7-methoxy-3-[(2-methoxyphenyl)methylidene]chromen-4-one	Flavonoids	Other Flavonoids	-	2	83246.5	85488.7	73298.1
Lmzp003064	333.19	153.13	332.183	C16H28O7	[M+H]+	(3R,4S,6R)-p-Menth-1-ene-3,6-diol-3-O-β-D-glucoside	Terpenoids	Monoterpenoids	-	3	1.5117e+06	248072	927453
Lhcp090207	209.15	149.1	208.146	C13H20O2	[M+H]+	(3R,6R,7E)-3-hydroxy-4,7-megastigmadien-9-one	Terpenoids	Monoterpenoids	-	3	1.52167e+06	1.56649e+06	1.45726e+06
Wbkp008793	701.37	539.32	700.358	C38H48N6O7	[M+H]+	(3S,3'S)-N,N'-((1R,2R)-4-((3,4,5-trihydroxy-6-methyltetrahydro-2H-pyran-2-yl)oxy)cyclohexane-1,2-diyl)bis(2-methyl-2,3,4,9-tetrahydro-1H-pyrido[3,4-b]indole-3-carboxamide)	Alkaloids	Alkaloids	-	2	95325.2	96635.5	79288.1
Wbwp006397	357.13	307.1	356.126	C20H20O6	[M+H]+	(3r,4r)-3-(2h-1,3-benzodioxol-5-ylmethyl)-4-[(4-hydroxy-3-methoxyphenyl)methyl]oxolan-2-one	Lignans and Coumarins	Lignans	-	1	48427.2	78683.1	67308.3
Wbkn003313	465.14	273.08	466.147	C22H26O11	[M-H]-	(4,5,7,17-tetrahydroxy-14,18-dimethyl-9,16-dioxospiro[3,10-dioxapentacyclo[9.8.0.01,7.04,19.013,18]nonadec-14-ene-6,2'-oxirane]-8-yl)acetate	Terpenoids	Ditepenoids	-	3	401114	751373	552335
Lmmn003822	361.16	165.05	362.173	C20H26O6	[M-H]-	(4β,10E)-6α,15-Dihydroxy-8β-(angeloyloxy)-14-oxogermacra-1(10),11(13)-diene-12-oic acid-12,6-lactone	Terpenoids	Sesquiterpenoids	-	3	98451.7	140988	119112
Wcsn011122	279.23	279.24	280.24	C18H32O2	[M-H]-	(5Z,10E,14S)-14-hydroxy-2,6,10-trimethylpentadeca-5,10-dien-4-one	Others	Others	-	3	1.43037e+07	1.78871e+07	1.68498e+07
Wbsp001820	266.21	266.21	265.204	C16H27NO2	[M+H]+	(5β,6β,15α)-15-methylycopodlane-5,6-diol	Alkaloids	Alkaloids	-	2	1.09176e+06	1.64797e+06	1.23038e+06
CYp001167	229.155	142.087	228.147	C11H20N2O3	[M+H]+	(6-amino-3-oxohexan-2-yl)proline	Amino acids and derivatives	Amino acids and derivatives	-	3	1.08277e+07	1.02266e+07	8.31776e+06
Lafp004228	371.21	209.15	370.199	C19H30O7	[M+H]+	(6R,9R)-3-Oxo-α-ionol-β-D-glucoside	Terpenoids	Sesquiterpenoids	-	3	642677	681613	490718
Qmyp101201	389.22	191.14	388.21	C19H32O8	[M+H]+	(6R,9S)-3-Oxo-α-ionol-β-D-glucopyranoside	Terpenoids	Sesquiterpenoids	-	3	612011	857336	649661
Lhhp102923	327.16	137.06	326.152	C20H22O4	[M+H]+	(7'R,8'R)-7'8'-dihydro-7'-(5'-hydroxy-3'-methoxphenyl)-3-methoxy-8'-methyl-1-(E)-propenylbenzof-uran	Lignans and Coumarins	Lignans	-	3	177248	186142	197669
Zahn005590	359.15	329.14	360.157	C20H24O6	[M-H]-	(7'S,8R,8'R)-3,5'-dimethoxy-3',4,9'-trihydroxy-7',9-epoxy-8,8'-lignan	Lignans and Coumarins	Lignans	-	3	620042	552239	751692
Lmbn006152	279.23	59.01	280.24	C18H32O2	[M-H]-	(9Z,11E)-Octadecadienoic acid	Lipids	Free fatty acids	2540-56-9	1	48266.2	58087.1	61940
Walp012785	337.27	263.24	336.266	C21H36O3	[M+H]+	(Oxiran-2-yl)methyl octadeca-9,12-dienoate	Lipids	Glycerol ester	856386-19-1	1	28913.4	40056.5	26528.3
Wbmp006077	427.27	427.27	426.264	C26H36NO4+	[M+H]+	1,10-dimethoxy-6,6-dimethyl-2,9-di(propan-2-yloxy)-5,6,6a,7-tetrahydro-4H-dibenzo[de,g]quinolin-6-ium	Alkaloids	Alkaloids	-	2	1.63531e+06	1.44388e+06	1.34675e+06
MWSslk133	257.18	195.18	258.183	C14H26O4	[M-H]-	1,14-Tetradecanedioic Acid	Lipids	Free fatty acids	821-38-5	3	32863.2	30325	24732.4
Lmfn001337	635.09	169.01	636.096	C27H24O18	[M-H]-	1,2,3-Tri-O-galloyl-β-D-glucose	Phenolic acids	Phenolic acids	-	1	1.0853e+06	834778	1.03794e+06
Wbtn006715	301.04	151	302.043	C15H10O7	[M-H]-	1,2,4,5,8-pentahydroxy-6-methylanthracene-9,10-dione	Flavonoids	Other Flavonoids	-	2	4.15204e+07	4.15924e+07	4.01454e+07
Lmfn002465	499.15	337.09	500.153	C22H28O13	[M-H]-	1,2,4-Trihydroxynaphthalene-1,4-di-glucoside (Lawsoniaside)	Others	Others	116964-02-4	2	392553	378349	216972
Wbtp005759	303.05	303.05	302.043	C15H10O7	[M+H]+	1,2,5,7,8-pentahydroxy-3-methylanthracene-9,10-dione	Flavonoids	Other Flavonoids	-	3	3.79017e+07	3.58227e+07	3.11971e+07
Zmdn003203	635.09	169.01	636.096	C27H24O18	[M-H]-	1,2,6-Tri-O-galloyl-β-D-glucose	Phenolic acids	Phenolic acids	79886-49-0	1	1.00886e+06	1.2086e+06	1.00509e+06
Lcrp000387	325.14	161.06	324.136	C20H20O4	[M+H]+	1,2-bis(benzo[d][1,3]dioxol-5-yl)cyclohexane	Lignans and Coumarins	Lignans	-	2	42543.6	53873.3	30196.7
Lmsn003278	787.1	635.09	788.107	C34H28O22	[M-H]-	1,3,4,6-Tetra-O-galloyl-β-D-glucose	Phenolic acids	Phenolic acids	-	3	432538	452806	314866
Wmjn000315	259.03	259.03	260.032	C13H8O6	[M-H]-	1,3,6,7-Tetrahydroxyxanthone	Flavonoids	Flavones	-	2	980921	938408	855710
Wbtn004362	391.07	229.05	392.074	C18H16O10	[M-H]-	1,3,6,7-tetrahydroxy-2-(3,4,5-trihydroxyoxan-2-yl)xanthen-9-one	Flavonoids	Other Flavonoids	-	3	108019	155620	78645.8
Wbtn004381	319.04	183.03	320.053	C15H12O8	[M-H]-	1,3,6,8-tetrahydroxy-2,5-dimethoxyxanthen-9-one	Flavonoids	Other Flavonoids	-	3	91135.8	110663	69981.5
Lmfn001209	635.09	169.01	636.096	C27H24O18	[M-H]-	1,3,6-Tri-O-galloyl-β-D-glucose	Phenolic acids	Phenolic acids	18483-17-5	1	771462	1.18643e+06	1.05084e+06
Wbtn005483	333.06	165.02	334.069	C16H14O8	[M-H]-	1,3,6-trihydroxy-2,5,7-trimethoxyxanthen-9-one	Flavonoids	Other Flavonoids	-	3	345680	426409	297781
mws0939	211.08	126.07	210.075	C8H10N4O3	[M+H]+	1,3,7-Trimethyluric acid	Organic acids	Organic acids	5415-44-1	3	185803	156659	162753
Wbtn005631	405.08	243.03	406.09	C19H18O10	[M-H]-	1,3,7-trihydroxy-2-[3,4,5-trihydroxy-6-(hydroxymethyl)oxan-2-yl]xanthen-9-one	Flavonoids	Other Flavonoids	-	3	102098	169643	76267.4
MWSmce346	517.13	163.04	516.127	C25H24O12	[M+H]+	1,3-O-Dicaffeoylquinic Acid (Cynarin)	Phenolic acids	Phenolic acids	30964-13-7	3	411334	445441	403265
Wbjp002330	221.09	175.09	220.085	C11H12N2O3	[M+H]+	1,3-dihydroxy-2,3,3a,4-tetrahydropyrrolo[2,1-b]quinazolin-9(1H)-one	Alkaloids	Alkaloids	-	2	254235	293461	255150
Lmsn003088	635.09	169.01	636.096	C27H24O18	[M-H]-	1,4,6-Tri-O-galloyl-β-D-glucose	Phenolic acids	Phenolic acids	94513-58-3	1	831478	1.0898e+06	1.16394e+06
Wmhn004451	499.18	337.07	500.132	C25H24O11	[M-H]-	1,4,8-Trihydroxynaphthalene-1-O-[6'-O-(3'',4'',5''-trimethylbenzoyl)]glucoside	Quinones	Quinones	-	2	4.7539e+06	5.98087e+06	4.04546e+06
Lmqn005179	487.12	179.03	488.132	C24H24O11	[M-H]-	1,4,8-Trihydroxynaphthalene-1-O-[6'-O-(3''-methoxy-5''-hydryoxybenzoyl)]glucoside	Quinones	Quinones	-	3	11837	39934.6	40138.4
Lasp003143	193.09	105.07	192.078	C11H12O3	[M+H]+	1,4-Benzodioxin-6-propanol	Lignans and Coumarins	Lignans	-	2	74849.6	106915	81203.1
Wmhn001495	483.08	169.01	484.085	C20H20O14	[M-H]-	1,4-Di-O-Galloyl-D-glucose	Phenolic acids	Phenolic acids	-	2	5.00747e+06	6.48239e+06	5.33849e+06
Lmsn003619	645.11	169.01	646.117	C29H26O17	[M-H]-	1,4-Di-O-galloyl-3-O-caffeoyl-β-D-glucose	Phenolic acids	Phenolic acids	-	2	150335	456710	106287
mws0943	151.05	71.01	152.059	C7H8N2O2	[M-H]-	1,4-Dihydro-1-Methyl-4-oxo-3-pyridinecarboxamide	Alkaloids	Pyridine alkaloids	769-49-3	3	159404	168441	158291
Zbjn003605	677.17	515.14	678.18	C31H34O17	[M-H]-	1,4-O-di-Caffeoyl-3-O-glucoside Quinic Acid	Phenolic acids	Phenolic acids	-	3	395051	364432	251700
Waxn004217	677.18	515.14	678.18	C31H34O17	[M-H]-	1,5-O-dicaffeoyl-3-O-glucoside-quinic acid	Phenolic acids	Phenolic acids	-	3	313581	299066	224570
Wchn003157	483.08	271.05	484.085	C20H20O14	[M-H]-	1,6-Di-O-Galloyl-D-Glucose	Phenolic acids	Phenolic acids	-	1	6.14888e+06	5.26986e+06	4.95994e+06
Lmsn004322	503.12	179.03	504.127	C24H24O12	[M-H]-	1,6-Di-O-caffeoyl-β-D-glucose	Phenolic acids	Phenolic acids	-	3	476685	530189	413495
pmn001526	483.08	169.01	484.085	C20H20O14	[M-H]-	1,6-Di-O-galloyl-β-D-glucose	Phenolic acids	Phenolic acids	-	3	5.26258e+06	4.46853e+06	3.92806e+06
HX1188	361.16	189.09	360.157	C20H24O6	[M+H]+	1,7-Bis-(3,4-dihydroxyphenyl)-5-methoxy-3-heptanone	Others	Others	-	1	153521	189374	302183
Hmjp003400	293.12	107.04	292.11	C19H16O3	[M+H]+	1,7-Bis-(4-hydroxyphenyl)-2,4,6-heptatrienone	Others	Ketone compounds	-	3	276249	151322	195145
mws0663	181.07	124.05	180.065	C7H8N4O2	[M+H]+	1,7-Dimethylxanthine	Nucleotides and derivatives	Nucleotides and derivatives	611-59-6	3	3.90075e+06	3.63495e+06	3.2563e+06
Zbjp002681	359.18	137.06	358.178	C21H26O5	[M+H]+	1,7-bis(4-hydroxy-3-methoxyphenyl)hept-1-ene-3-ol	Phenolic acids	Phenolic acids	-	2	173023	202918	174910
Wbtn004861	465.1	285.04	466.111	C21H22O12	[M-H]-	1,8-dihydroxy-2,6-dimethoxy-5-{[(2s,3r,4s,5s,6r)-3,4,5-trihydroxy-6-(hydroxymethyl)oxan-2-yl]oxy}xanthen-9-one	Flavonoids	Other Flavonoids	-	3	117188	92121.1	153879
Wbtn004512	465.1	303.05	466.111	C21H22O12	[M-H]-	1,8-dihydroxy-4,5-dimethoxy-3-{[(2s,3r,4s,5s,6r)-3,4,5-trihydroxy-6-(hydroxymethyl)oxan-2-yl]oxy}xanthen-9-one	Flavonoids	Other Flavonoids	-	2	2.59008e+06	2.86566e+06	2.97048e+06
Waln010743	578.35	279.23	579.354	C28H54NO9P	[M-H]-	1-(2,3-dihydroxypropoxy)-3-(((2-(dimethylamino)ethoxy)(hydroxy)phosphoryl)oxy)propan-2-yl (11Z,14Z)-octadeca-11,14-dienoate	Lipids	LPE	-	1	8.74592e+06	9.88959e+06	8.02684e+06
Waln009920	576.33	277.22	577.338	C28H52NO9P	[M-H]-	1-(2,3-dihydroxypropoxy)-3-(((2-(dimethylamino)ethoxy)(hydroxy)phosphoryl)oxy)propan-2-yl (8E,11Z,14Z)-octadeca-8,11,14-trienoate	Lipids	LPE	-	1	1.04656e+07	1.18016e+07	1.00285e+07
Waln010449	552.33	253.22	553.338	C26H52NO9P	[M-H]-	1-(2,3-dihydroxypropoxy)-3-(((2-(dimethylamino)ethoxy)(hydroxy)phosphoryl)oxy)propan-2-yl (E)-hexadec-9-enoate	Lipids	LPE	-	1	422849	478796	320355
Waln011704	580.36	281.25	581.369	C28H56NO9P	[M-H]-	1-(2,3-dihydroxypropoxy)-3-(((2-(dimethylamino)ethoxy)(hydroxy)phosphoryl)oxy)propan-2-yl (Z)-14-Octadecenoic Acid	Lipids	LPE	-	1	2.58146e+06	2.65724e+06	2.39176e+06
WaYn011606	568.36	269.25	569.369	C27H56NO9P	[M-H]-	1-(2,3-dihydroxypropoxy)-3-(((2-(dimethylamino)ethoxy)(hydroxy)phosphoryl)oxy)propan-2-yl heptadecanoate	Lipids	LPE	-	1	31560.4	37605	22357.1
Waln011524	554.35	255.23	555.354	C26H54NO9P	[M-H]-	1-(2,3-dihydroxypropoxy)-3-(((2-(dimethylamino)ethoxy)(hydroxy)phosphoryl)oxy)propan-2-yl palmitate	Lipids	LPE	-	1	9.68758e+06	1.06537e+07	7.63044e+06
Lhgp102113	313.18	137.06	312.173	C20H24O3	[M+H]+	1-(3',5'-Dihydroxy-4'-methoxyphenyl)-7-phenyl-3-heptanone	Others	Others	-	2	24767	29096.3	27449.4
Zbjp005858	361.16	137.06	360.157	C20H24O6	[M+H]+	1-(3,4-dihydroxy-S-methoxypheny)-7-(4-hydroxyphenyl)hept-1-ene-3,5-diol	Phenolic acids	Phenolic acids	-	2	76717.6	53482	57309.2
Wchn005575	407.17	165.06	408.178	C21H28O8	[M-H]-	1-(4'-Hydroxy-3'-methoxyphenyl)-2-[4''-(3-hydroxypropyl)-2'',6''-dimethoxyphenyl]-propane-1,3-Diol	Others	Others	-	1	161068	202934	252204
Zbfn002690	299.08	93.03	300.084	C13H16O8	[M-H]-	1-(4-Hydroxybenzoyl)Glucose; 25545-07-7	Phenolic acids	Phenolic acids	-	2	1.33462e+06	671659	693028
pmn001681	165.09	149.06	166.099	C10H14O2	[M-H]-	1-(4-Methoxyphenyl)-1-propanol	Others	Alcohol compounds	5349-60-0	3	186083	191580	231084
Lmxp010913	676.45	184.08	675.447	C35H66NO9P	[M+H]+	1-(9Z-Octadecenoyl)-2-(9-oxo-nonanoyl)-sn-glycero-3-phosphocholine	Lipids	Glycerol ester	-	2	124795	138669	104041
Zmsp000758	158.12	70.07	158.117	C8H15NO2	[M+H]+	1-(Hydroxymethyl)hexahydro-1h-pyrrolizin-2-ol	Alkaloids	Pyrrole alkaloids	-	3	176130	177601	91062.7
Lmqn000432	333.06	333.06	334.067	C9H19O11P	[M-H]-	1-(sn-Glycero-3-phospho)-1D-myo-inositol	Others	Saccharides	-	2	2.11288e+06	1.94815e+06	1.92466e+06
Hmcp003783	211.09	193.07	210.079	C13H10N2O	[M+H]+	1-Acetyl-β-carboline	Alkaloids	Plumerane	-	1	347897	413257	310527
MWSmce295	245.07	113.03	244.07	C9H12N2O6	[M+H]+	1-Arabinosyluracil	Nucleotides and derivatives	Nucleotides and derivatives	3083-77-0	2	148158	126994	133710
mws0748	353.09	191.06	354.095	C16H18O9	[M-H]-	1-Caffeoylquinic acid	Phenolic acids	Phenolic acids	1241-87-8	1	9.58315e+06	1.28996e+07	8.9867e+06
MWStz157	202.12	158.1	201.115	C13H15NO	[M+H]+	1-Cinnamoylpyrrolidine	Alkaloids	Pyrrole alkaloids	52438-21-8	3	23130	45610.4	40209.6
pmf0174	157.16	157.16	158.167	C10H22O	[M-H]-	1-Decanol	Others	Alcohol compounds	112-30-1	3	108769	91756.3	110651
pmp000607	479.12	317.06	478.111	C22H22O12	[M+H]+	1-Demethyl orange blunt-leaf casein-2-O-β-D-glucoside	Quinones	Anthraquinone	-	3	1.91938e+06	2.75333e+06	2.17449e+06
pmf0297	297.32	183.21	298.324	C20H42O	[M-H]-	1-Eicosanol	Lipids	Free fatty acids	629-96-9	3	152716	145064	113844
Wasn006584	435.09	168.01	436.101	C20H20O11	[M-H]-	1-Galloyl-6-O-Benzoyl Glucose	Phenolic acids	Phenolic acids	-	2	1.0417e+06	1.24784e+06	1.10928e+06
Wafn004433	455.21	263.15	396.2	C17H32O10	[M+CH3COOH-H]-	1-Hexanol arabinosylglucoside	Others	Alcohol compounds	-	1	1.95696e+06	1.8305e+06	1.43504e+06
MWSslk225	133.06	77.04	132.058	C9H8O	[M+H]+	1-Indanone	Others	Ketone compounds	83-33-0	2	183441	114465	145321
Zbfn007626	504.31	279.23	505.317	C25H48NO7P	[M-H]-	1-Linoleoyl-2-Lysophosphatidic Acid Monobutylamine Ester	Lipids	Glycerol ester	-	1	2.56538e+06	2.9249e+06	2.74427e+06
Lmhp112042	355.28	263.24	354.277	C21H38O4	[M+H]+	1-Linoleoylglycerol	Lipids	Glycerol ester	2277-28-3	1	251117	265542	206659
Lmhp009384	679.39	263.24	678.383	C33H58O14	[M+H]+	1-Linoleoylglycerol-2,3-di-O-glucoside	Lipids	Glycerol ester	-	2	15173.3	13972.6	20527.5
Lmhp010573	517.34	263.24	516.33	C27H48O9	[M+H]+	1-Linoleoylglycerol-3-O-glucoside	Lipids	Glycerol ester	-	1	20447.1	16550.3	13827.4
CYn005089	465.103	313.055	466.111	C21H22O12	[M-H]-	1-Methoxybenzoyl-6-O-Galloyl-D-Glucose	Tannins	Tannin	-	3	1.18357e+06	854966	1.27158e+06
pmb0813	176.07	133.05	175.063	C10H9NO2	[M+H]+	1-Methoxyindole-3-carbaldehyde	Alkaloids	Plumerane	67282-55-7	3	53293.6	79244.1	96005.4
Wcdp003364	231.11	158.1	230.106	C13H14N2O2	[M+H]+	1-Methyl-1,2,3,4-tetrahydro-β-carboline-3-carboxylic acid	Alkaloids	Alkaloids	-	1	1.03116e+07	7.83039e+06	8.72378e+06
MWS0687	153.07	108.04	152.059	C7H8N2O2	[M+H]+	1-Methyl-6-Oxo-1,6-Dihydropyridine-3-Carboxamide	Alkaloids	Pyridine alkaloids	701-44-0	3	1.1702e+06	1.68369e+06	1.34546e+06
Rfmb320	144.102	84.0813	143.095	C7H13NO2	[M+H]+	1-Methylpiperidine-2-carboxylic acid	Organic acids	Organic acids	7730-87-2	3	911893	995693	772565
MWSmce542	219.11	132.09	218.106	C12H14N2O2	[M+H]+	1-Methyltryptophan	Amino acids and derivatives	Amino acids and derivatives	21339-55-9	3	77023.7	163810	77278
Wcdp010162	353.27	261.22	352.261	C21H36O4	[M+H]+	1-Monolinolenoyl-Rac-Glycerol	Lipids	Glycerol ester	18465-99-1	1	2.02662e+06	2.18472e+06	1.59948e+06
MWSmce549	303.25	57.07	302.246	C17H34O4	[M+H]+	1-Monomyristin	Lipids	Glycerol ester	589-68-4	3	157147	150636	157383
Lmtn000940	345.08	139.04	346.09	C14H18O10	[M-H]-	1-O-(3,4-Dihydroxy-5-methoxy-benzoyl)-glucoside	Phenolic acids	Phenolic acids	-	2	473259	527002	500983
Zbjn003801	691.18	353.09	692.195	C32H36O17	[M-H]-	1-O-(6'-O-feruloyl)glucoside-3-O-Caffeoyl Quinic Acid	Phenolic acids	Phenolic acids	-	2	5.7149e+06	6.827e+06	6.54301e+06
WaYp005219	309.1	147.04	308.09	C15H16O7	[M+H]+	1-O-(p-coumaroyl) 3-Hydroxy-3-methylglutaric acid	Phenolic acids	Phenolic acids	-	1	1.18236e+07	1.31932e+07	1.90725e+07
Wafn003633	391.2	161.05	392.205	C18H32O9	[M-H]-	1-O-Acetyl-Glucopyranose 6-Hydroxydecanoate	Others	Saccharides	-	3	99624.5	111174	129000
Lmsn002288	503.14	341.09	504.148	C21H28O14	[M-H]-	1-O-Caffeoyl-(6-O-glucosyl)-β-D-glucose	Phenolic acids	Phenolic acids	-	3	65725.4	92357.1	70374.8
Lmsn004321	493.1	169.01	494.106	C22H22O13	[M-H]-	1-O-Caffeoyl-3-O-galloyl-β-D-glucose	Phenolic acids	Phenolic acids	-	1	1.52655e+07	1.81863e+07	2.01073e+07
Lmsn003778	493.1	169.01	494.106	C22H22O13	[M-H]-	1-O-Caffeoyl-4-O-galloyl-β-D-glucose	Phenolic acids	Phenolic acids	-	2	1.67173e+07	1.81503e+07	1.95154e+07
pmn001420	341.09	179.04	342.095	C15H18O9	[M-H]-	1-O-Caffeoyl-β-D-glucose	Phenolic acids	Phenolic acids	14364-08-0	2	1.54043e+06	1.11398e+06	1.5544e+06
Lmsn002887	311.08	163.04	312.084	C14H16O8	[M-H]-	1-O-Caffeoyl-β-D-xylose	Phenolic acids	Phenolic acids	-	2	946568	575282	479304
Wafp002310	309.14	163.04	308.137	C15H20N2O5	[M+H]+	1-O-Caffeoyllysine	Alkaloids	Phenolamine	-	2	225290	220170	207882
Lmsp004521	613.12	147.04	612.111	C29H24O15	[M+H]+	1-O-Cinnamoyl-4,6-(S)-HHDP-β-D-glucose	Tannins	Tannin	-	3	62443.5	47974	49308.8
Lmsn004674	309.1	147.05	310.105	C15H18O7	[M-H]-	1-O-Cinnamoyl-β-D-glucose	Phenolic acids	Phenolic acids	40004-96-4	3	342994	385380	370385
Zmhn002422	355.1	193.05	356.111	C16H20O9	[M-H]-	1-O-Feruloyl-β-D-glucose	Phenolic acids	Phenolic acids	7196-71-6	3	1.30734e+06	2.5827e+06	1.77934e+06
pma3724	369.12	177.05	368.111	C17H20O9	[M+H]+	1-O-Feruloylquinic acid	Phenolic acids	Phenolic acids	-	3	761306	665213	560990
Lmsn004162	477.1	169.01	478.111	C22H22O12	[M-H]-	1-O-Galloyl-2-O-p-Coumaroyl-β-D-glucose	Phenolic acids	Phenolic acids	94356-18-0	2	8.35387e+06	8.41028e+06	8.01511e+06
pmn001622	633.07	275	634.081	C27H22O18	[M-H]-	1-O-Galloyl-4,6-hexahydroxydiphenoyl-D-glucose	Tannins	Tannin	126721-55-9	2	8.07974e+06	8.29904e+06	6.99342e+06
Lmsn003582	477.1	169.01	478.111	C22H22O12	[M-H]-	1-O-Galloyl-4-O-p-Coumaroyl-β-D-glucose	Phenolic acids	Phenolic acids	-	2	758434	922515	693510
Lmsn005122	461.11	169.01	462.116	C22H22O11	[M-H]-	1-O-Galloyl-6-O-Cinnamoyl-β-D-glucose	Phenolic acids	Phenolic acids	115746-69-5	2	479289	461855	389879
Zbsn002779	633.08	301	634.081	C27H22O18	[M-H]-	1-O-Galloyl-6-O-Luteoyl-Alpha-D-Glucose	Tannins	Tannin	-	1	1.5528e+07	2.14232e+07	1.54936e+07
pmb2871	315.072	153.019	316.079	C13H16O9	[M-H]-	1-O-Gentisoyl-β-D-glucoside	Phenolic acids	Phenolic acids	23445-11-6	1	2.21926e+06	3.32368e+06	3.36936e+06
CYp003375	617.16	147.077	616.154	C28H28N2O14	[M+H]+	1-O-Glutamoyl-3-O-Galloyl-5-O-caffeoylshikimic acid	Phenolic acids	Phenolic acids	-	3	102536	90482.3	45245.5
CYp002734	617.16	471.096	616.154	C28H28N2O14	[M+H]+	1-O-Glutamoyl-4-O-Galloyl-5-O-caffeoylshikimic acid	Phenolic acids	Phenolic acids	-	3	51264.4	42545.3	38351.3
Zbfn008434	515.32	279.23	516.33	C27H48O9	[M-H]-	1-O-Linoleoyl-3-O-galactopyranosyl-L-glycerol	Lipids	Glycerol ester	-	1	2.68916e+06	3.23358e+06	2.48382e+06
Zmhn001926	299.08	137.02	300.084	C13H16O8	[M-H]-	1-O-Salicyloyl-β-D-glucose	Phenolic acids	Phenolic acids	60517-74-0	1	2.38354e+06	2.08416e+06	2.22654e+06
Lmtn002565	329.11	167.03	330.095	C14H18O9	[M-H]-	1-O-Vanilloyl-D-Glucose	Phenolic acids	Phenolic acids	-	1	1.46489e+06	1.43714e+06	1.62368e+06
Waln003742	341.09	195.05	342.095	C15H18O9	[M-H]-	1-O-p-Coumaroyl Galactonic Acid	Phenolic acids	Phenolic acids	-	3	1.06548e+06	1.12868e+06	800135
pmn001419	325.09	163.04	326.1	C15H18O8	[M-H]-	1-O-p-Coumaroyl-β-D-glucose	Phenolic acids	Phenolic acids	7139-64-2	2	1.04567e+07	8.70297e+06	6.49596e+06
pmb3068	337.09	163.04	338.1	C16H18O8	[M-H]-	1-O-p-Coumaroylquinic acid	Phenolic acids	Phenolic acids	-	1	8.54763e+07	8.79735e+07	9.74934e+07
Walp003918	357.12	147.04	356.111	C16H20O9	[M+H]+	1-O-p-Coumaroylsedoheptulose	Phenolic acids	Phenolic acids	-	3	121664	120574	124866
Zbjn003642	499.15	191.06	500.155	C22H28O13	[M-H]-	1-O-rhamnose-3-O-Caffeoyl Quinic Acid	Phenolic acids	Phenolic acids	-	2	754823	1.02169e+06	835183
Zbjn003567	661.2	191.06	662.206	C28H38O18	[M-H]-	1-O-rhamnose-3-O-glucoside-Caffeoyl Quinic Acid	Phenolic acids	Phenolic acids	-	3	94762.5	102646	90138.8
pmf0293	269.29	209.23	270.292	C18H38O	[M-H]-	1-Octadecanol	Lipids	Free fatty acids	112-92-5	3	90136.6	88606.1	96434.9
pmb0296	357.3	265.25	356.293	C21H40O4	[M+H]+	1-Oleoyl-Sn-Glycerol	Lipids	Glycerol ester	129784-87-8	1	2.06519e+06	1.95038e+06	1.55013e+06
Wagn011658	653.38	397.14	654.383	C31H58O14	[M-H]-	1-Palmitoyl-Sn-Glycerol 3-O-Diglucoside	Lipids	Glycerol ester	-	1	7.75497e+06	8.84334e+06	6.10099e+06
Lmbn000612	128.04	82.03	129.043	C5H7NO3	[M-H]-	1-Pyrroline-4-hydroxy-2-carboxylic acid	Alkaloids	Pyrrole alkaloids	9054-77-7	2	609500	857502	677421
pmb1562	351.25	147.12	350.246	C21H34O4	[M+H]+	1-Stearidonoyl-Glycerol	Lipids	Glycerol ester	-	1	735958	740416	541862
Wbjp004956	298.11	147.04	297.1	C17H15NO4	[M+H]+	1-[(1,3-Benzodioxol-5-yl)carbonyl]-5-methoxyindoline	Alkaloids	Alkaloids	-	3	362599	310850	416130
pmp000470	202.12	131.1	201.115	C13H15NO	[M+H]+	1-[1-O-3-phenyl-2E-propenyl]-pyrrolidine	Alkaloids	Pyrrole alkaloids	-	2	105347	137809	86249.9
Wbsp000037	236.16	58.02	235.157	C14H21NO2	[M+H]+	1-[3-(4-methyl-6-oxocyclohex-1-en-1-yl)propyl]pyrrolidin-2-one	Others	Ketone compounds	-	2	618426	552158	565390
Zbqp002519	193.1	86.06	193.098	C10H13N2O2+	[M]+	1-methoxy-3-(5-oxopyrrolidin-2-yl)pyridin-1-ium	Alkaloids	Pyridine alkaloids	-	1	855243	962949	669998
Zmgp004297	281.15	107.05	280.146	C19H20O2	[M+H]+	1-phenyl-7-(4-hydroxyphenyl)-4-ene-3-heptanone	Others	Ketone compounds	-	2	165897	159922	150616
Lmhp011562	353.27	261.22	352.261	C21H36O4	[M+H]+	1-α-Linolenoyl-glycerol	Lipids	Glycerol ester	-	1	1.96265e+06	2.35807e+06	1.63033e+06
Lmhp008744	677.37	261.22	676.367	C33H56O14	[M+H]+	1-α-Linolenoyl-glycerol-2,3-di-O-glucoside	Lipids	Glycerol ester	-	1	167520	126026	207564
Lmhp009773	515.32	261.22	514.314	C27H46O9	[M+H]+	1-α-Linolenoyl-glycerol-3-O-glucoside	Lipids	Glycerol ester	-	1	174687	153530	137907
Wcdp007388	275.2	133.1	274.193	C18H26O2	[M+H]+	10,14,16-Octadecatrien-12-Ynoic Acid	Lipids	Free fatty acids	-	2	283038	276822	214663
pmn001686	287.22	241.22	288.23	C16H32O4	[M-H]-	10,16-Dihydroxypalmitic acid	Lipids	Free fatty acids	3233-90-7	1	124927	114866	127936
Zjyp101802	459.38	423.36	458.376	C30H50O3	[M+H]+	10-Deoxy-17-hydroxyiridal	Terpenoids	Triterpene	-	2	8759.85	6520.14	5928.7
pmb1912	474.17	327.12	473.166	C20H23N7O7	[M+H]+	10-Formyltetrahydrofolic Acid	Alkaloids	Alkaloids	2800-34-2	1	1.4971e+06	1.38343e+06	985098
MWS3139	185.12	139.11	186.126	C10H18O3	[M-H]-	10-Hydroxy-2-Decenoic Acid	Lipids	Free fatty acids	14113-05-4	3	47227.8	22333.9	25768.3
MWSslk080	187.13	141.13	188.141	C10H20O3	[M-H]-	10-Hydroxydecanoic acid	Lipids	Free fatty acids	1679-53-4	1	190255	122120	126670
Wbmp010544	699.35	699.35	698.341	C37H50N2O11	[M+H]+	10-Hydroxymethyllycaconitine	Alkaloids	Alkaloids	-	3	2.43786e+07	2.32306e+07	1.96739e+07
MWSHC20196	237.19	81.07	236.178	C15H24O2	[M+H]+	10α-Hydroxycadin-4-en-15-al	Terpenoids	Sesquiterpenoids	398147-37-0	3	210849	158377	151322
Smzp002615	481.09	153.01	480.09	C21H20O13	[M+H]+	11-O-Galloylbergenin	Lignans and Coumarins	Coumarins	82958-44-9	2	193190	157437	143505
mws2623	281.25	281.25	282.256	C18H34O2	[M-H]-	11-Octadecanoic acid(Vaccenic acid)	Lipids	Free fatty acids	506-17-2	1	1.92719e+07	1.50359e+07	1.86593e+07
Lmbn005487	313.24	251.24	314.246	C18H34O4	[M-H]-	12,13-DHOME; (9Z)-12,13-Dihydroxyoctadec-9-enoic acid	Lipids	Free fatty acids	263399-35-5	1	40414	39284.8	35204.6
pmb2799	295.23	195.14	296.235	C18H32O3	[M-H]-	12,13-Epoxy-9-Octadecenoic Acid	Lipids	Free fatty acids	6799-85-5	1	85431.3	72112.9	70500
mws5045	215.17	169.16	216.173	C12H24O3	[M-H]-	12-Hydroxydodecanoic acid	Lipids	Free fatty acids	505-95-3	3	14555.3	15009.8	16877.4
Lcsn002223	387.16	59.01	388.173	C18H28O9	[M-H]-	12-Hydroxyjasmonic Acid Glucoside	Organic acids	Organic acids	124649-25-8	1	523274	758036	444193
Zmyn004714	297.24	183.14	298.251	C18H34O3	[M-H]-	12-Hydroxyoctadec-9-Enoic Acid; Ricinoleic acid	Lipids	Free fatty acids	141-22-0	1	151625	143965	122178
Zmyn004548	291.2	235.17	292.204	C18H28O3	[M-H]-	12-Oxo-phytodienoic acid	Lipids	Free fatty acids	85551-10-6	2	256069	232404	198678
Lmbn005369	295.23	195.14	296.235	C18H32O3	[M-H]-	13(S)-HODE;13(S)-Hydroxyoctadeca-9Z,11E-dienoic acid	Lipids	Free fatty acids	10219-69-9	1	3.57565e+06	3.30204e+06	2.94598e+06
MWS80007	311.22	249.22	312.23	C18H32O4	[M-H]-	13-Hydroperoxy-9Z,11E-octadecadienoic acid	Lipids	Free fatty acids	23017-93-8	2	71509.9	96549.8	62448.8
Lmbn005443	293.21	235.17	294.219	C18H30O3	[M-H]-	13-KODE; (9Z,11E)-13-Oxooctadeca-9,11-dienoic acid	Lipids	Free fatty acids	54739-30-9	1	39460.6	34173.3	28269.6
Lmjp004247	617.19	147.04	616.179	C30H32O14	[M+H]+	13-O-p-Coumaroylplumieride	Terpenoids	Monoterpenoids	80416-52-0	3	595857	407696	759910
MWS2430	241.22	241.21	242.225	C15H30O2	[M-H]-	13-methylmyristic acid	Lipids	Free fatty acids	2485-71-4	3	100808	126083	128623
pmb2789	309.21	209.05	310.214	C18H30O4	[M-H]-	13S-Hydroperoxy-6Z,9Z,11E-octadecatrienoic acid	Lipids	Free fatty acids	121107-97-9	3	57783.5	49560.9	41572.4
pmb2804	311.22	171.14	312.23	C18H32O4	[M-H]-	13S-Hydroperoxy-9Z,11E-octadecadienoic acid	Lipids	Free fatty acids	33964-75-9	3	342714	321737	270039
Zmpn003368	293.21	195.14	294.219	C18H30O3	[M-H]-	13S-Hydroxy-9Z,11E,15Z-octadecatrienoic acid	Lipids	Free fatty acids	87984-82-5	2	249566	192695	201546
pma0461	277.22	93.07	276.209	C18H28O2	[M+H]+	14,15-Dehydrocrepenynic acid	Lipids	Free fatty acids	4154-44-3	3	1.41924e+07	1.1593e+07	1.15213e+07
Wcsn010224	277.22	277.22	278.225	C18H30O2	[M-H]-	14-hydroxy-2,6,10-trimethylpentadeca-2,5,10-trien-4-one	Others	Others	-	1	2.71769e+07	2.85418e+07	2.78725e+07
Hmqp005455	297.243	81.07	296.235	C18H32O3	[M+H]+	15(R)-Hydroxylinoleic Acid	Lipids	Free fatty acids	177931-23-6	2	202952	155996	156237
Qmjp080402	277.22	235.18	276.209	C18H28O2	[M+H]+	15,16-Bisnor-13-oxo-8(17),11-labdadien-19-ol	Terpenoids	Sesquiterpenoids	-	3	131069	122841	116720
Zmyn004676	293.21	113.1	294.219	C18H30O3	[M-H]-	17-Hydroxylinolenic acid	Lipids	Free fatty acids	-	1	876184	759640	672280
Wmmp000181	445.13	121.03	446.142	C19H26O12	[M-H]-	1´-O-Benzoylsucrose	Phenolic acids	Phenolic acids	-	3	77385.7	74180.2	72549.7
Lmqn006260	301.04	151	302.043	C15H10O7	[M-H]-	2',3',4',5,7-pentahydroxyflavone	Flavonoids	Flavones	-	1	3.3169e+07	3.13209e+07	2.69801e+07
MWSmce490	167.04	123.05	168.042	C8H8O4	[M-H]-	2',4',6'-Trihydroxyacetophenone	Others	Ketone compounds	480-66-0	3	97795.5	112910	79186.3
Lasp005325	181.08	139.04	180.079	C10H12O3	[M+H]+	2',4'-Dimethoxyacetophenone	Phenolic acids	Phenolic acids	829-20-9	3	150239	243192	85655.2
MWSmce429	153.05	107.05	152.047	C8H8O3	[M+H]+	2',6'-Dihydroxyacetophenone	Others	Ketone compounds	699-83-2	3	85868.3	91743	112902
Hmdp001950	303.12	195.09	302.115	C17H18O5	[M+H]+	2',7-Dihydroxy-3',4'-dimethoxyisoflavan	Flavonoids	Other Flavonoids	52250-35-8	2	2.04317e+06	2.18336e+06	2.28577e+06
pme3961	252.11	136.06	251.102	C10H13N5O3	[M+H]+	2'-Deoxyadenosine	Nucleotides and derivatives	Nucleotides and derivatives	958-09-8	2	870633	811595	874898
pme3184	332.08	136.06	331.068	C10H14N5O6P	[M+H]+	2'-Deoxyadenosine-5'-monophosphate	Nucleotides and derivatives	Nucleotides and derivatives	653-63-4	3	562791	608524	389245
pme1184	268.1	152.06	267.097	C10H13N5O4	[M+H]+	2'-Deoxyguanosine	Nucleotides and derivatives	Nucleotides and derivatives	961-07-9	3	469075	433842	374690
pme2776	253.09	137.05	252.086	C10H12N4O4	[M+H]+	2'-Deoxyinosine	Nucleotides and derivatives	Nucleotides and derivatives	890-38-0	3	101760	85345.3	97299
pmc0066	333.06	137.05	332.052	C10H13N4O7P	[M+H]+	2'-Deoxyinosine-5'-monophosphate	Nucleotides and derivatives	Nucleotides and derivatives	3393-18-8	3	1.26228e+07	1.13246e+07	1.48858e+07
Hmhp001812	282.12	136.06	281.112	C11H15N5O4	[M+H]+	2'-O-Methyladenosine	Nucleotides and derivatives	Nucleotides and derivatives	2140-79-6	2	838944	1.23104e+06	948465
Labn003913	447.15	123.05	448.158	C19H28O12	[M-H]-	2'-O-β-D-Glucopyranosylsalicin	Phenolic acids	Phenolic acids	-	3	213260	195716	142725
Lcsn006884	213.11	169.12	214.12	C11H18O4	[M-H]-	2,2'-(3-methylcyclohexane-1,1-diyl)diacetic acid	Organic acids	Organic acids	5345-12-0	1	174938	151685	104181
Zahp011689	205.09	149.02	204.079	C12H12O3	[M+H]+	2,2-dimethylchromene-6-carboxylic acid	Others	Others	34818-56-9	1	1.05089e+07	1.07183e+07	1.03708e+07
MWSslk138	169.01	151	170.022	C7H6O5	[M-H]-	2,3,4-Trihydroxybenzoic acid	Phenolic acids	Phenolic acids	610-02-6	3	848621	816293	651566
Lhhp102237	225.11	151.07	224.105	C12H16O4	[M+H]+	2,3,4-Trimethoxy-5-(1-propenyl)phenol	Others	Others	-	2	199086	130424	169364
Wbtp005060	465.13	303.05	464.132	C22H24O11	[M+H]+	2,3,5-trimethoxy-1-{[(2s,3r,4s,5s,6r)-3,4,5-trihydroxy-6-(hydroxymethyl)oxan-2-yl]oxy}xanthen-9-one	Flavonoids	Other Flavonoids	-	2	1.12172e+06	1.06236e+06	1.02191e+06
Wmmp000176	483.07	277.03	482.07	C20H18O14	[M+H]+	2,3-(s)-hexahydroxydibenzoyl glucose	Tannins	Tannin	-	3	367214	445534	274312
Lmfn000797	483.08	169.01	484.085	C20H20O14	[M-H]-	2,3-Di-O-Galloyl-β-D-Glucose	Phenolic acids	Phenolic acids	-	1	5.6808e+06	5.67539e+06	4.1971e+06
mws0639	153.02	109.03	154.027	C7H6O4	[M-H]-	2,3-Dihydroxybenzoic Acid	Phenolic acids	Phenolic acids	303-38-8	3	1.88166e+07	2.55718e+07	2.28436e+07
MWS2041	125.03	81.03	126.032	C6H6O3	[M-H]-	2,3-Dimethylmaleic anhydride	Organic acids	Organic acids	766-39-2	3	29025.7	9711.7	27498.7
Wchn001161	481.07	301	482.07	C20H18O14	[M-H]-	2,3-O-(S)-hexahydroxydiphenoyl-D-glucose	Phenolic acids	Phenolic acids	-	1	3.38993e+06	3.20913e+06	3.31143e+06
Yaan002980	483.08	271.05	484.085	C20H20O14	[M-H]-	2,3-di-O-galloyl--d-glucose	Phenolic acids	Phenolic acids	-	1	5.87837e+06	5.14041e+06	4.65626e+06
Zblp004976	303.12	165.06	302.115	C17H18O5	[M+H]+	2,4'-Dihydroxy-4,6-dimethoxydihydrochalcone	Flavonoids	Chalcones	151752-07-7	3	1.4734e+06	1.43214e+06	1.12498e+06
Zblp003803	275.09	123.04	274.084	C15H14O5	[M+H]+	2,4,2',5'-Tetrahydroxydihydrochalcone	Flavonoids	Chalcones	-	3	41935	55608.6	63007
Xmbp001692	171.03	81.03	170.022	C7H6O5	[M+H]+	2,4,6-Trihydroxybenzoic acid	Phenolic acids	Phenolic acids	83-30-7	1	2.03293e+07	1.98792e+07	1.88348e+07
Wafn009770	677.34	101.06	678.346	C32H54O15	[M-H]-	2,4-Di(2-Methylbutanoyl)-1',3'-Di(Isovaleryl)Sucrose	Others	Saccharides	-	3	19198.2	21501.3	19724.1
Lmbn013410	205.16	189.13	206.167	C14H22O	[M-H]-	2,4-Di-Tert-Butylphenol	Phenolic acids	Phenolic acids	96-76-4	3	107282	91158.5	107279
MWSmce581	137.03	91.02	138.032	C7H6O3	[M-H]-	2,4-Dihydroxybenzaldehyde	Others	Aldehyde compounds	95-01-2	2	44075.3	44885	24937.3
CYp008016	228.196	95.0855	210.162	C13H22O2	[M+NH4]+	2,5,8-trimethyldeca-2,4,7-triene-1,10-diol	Others	Others	-	3	1.27492e+06	1.28084e+06	1.28055e+06
CYp005864	451.254	271.191	432.236	C21H36O9	[M+H2O+H]+	2,5,8-trimethylnona-1,4,7-triene-1,9-diol 1-O-Glyceryl	Others	Others	-	3	168258	185527	128887
CYp005660	451.253	271.192	432.236	C21H36O9	[M+H2O+H]+	2,5,8-trimethylnona-1,4,7-triene-1,9-diol 9-O-Glycerylglucoside	Others	Others	-	3	205939	173308	115501
Lmbn001981	137.02	93.03	138.032	C7H6O3	[M-H]-	2,5-Dihydroxybenzaldehyde	Others	Aldehyde compounds	1194-98-5	2	1.93225e+06	1.69711e+06	2.86618e+06
Wcdn001824	315.07	153.02	316.079	C13H16O9	[M-H]-	2,5-Dihydroxybenzoic acid-5-O-glucoside	Phenolic acids	Phenolic acids	-	3	4.66228e+06	7.06031e+06	5.89597e+06
mws0180	153.02	109.03	154.027	C7H6O4	[M-H]-	2,5-Dihydroxybenzoic acid; Gentisic Acid	Phenolic acids	Phenolic acids	490-79-9	3	1.62921e+07	1.83326e+07	1.70525e+07
Zmhn002269	269.01	189.06	270.02	C11H10O6S	[M-H]-	2,5-Dimethylchromone-7-O-sulfate	Others	Chromone	-	3	360817	289479	187984
CYp009192	415.212	119.086	414.204	C24H30O6	[M+H]+	2,5-O-Di-CinnamylSorbitol	Phenolic acids	Phenolic acids	-	3	1.17169e+07	1.48581e+07	1.3685e+07
Wbtn005071	465.1	303.05	466.111	C21H22O12	[M-H]-	2,5-dihydroxy-1,6-dimethoxy-8-{[(2s,3r,4s,5s,6r)-3,4,5-trihydroxy-6-(hydroxymethyl)oxan-2-yl]oxy}xanthen-9-one	Flavonoids	Other Flavonoids	-	2	1.98186e+06	1.72179e+06	2.15457e+06
MWS20169	269.05	254.02	270.053	C15H10O5	[M-H]-	2,5-dihydroxy-1-methoxy-anthraquinone	Quinones	Anthraquinone	-	3	11899.7	9100.21	11477
Zbfn005854	471.13	163.04	472.137	C24H24O10	[M-H]-	2,6-Di-(4-hydroxycinnamoyl)glucoside	Phenolic acids	Phenolic acids	-	3	41246.5	27736.3	53254.5
Lmln010063	205.16	189.13	206.167	C14H22O	[M-H]-	2,6-Di-tert-butylphenol	Others	Others	128-39-2	1	105870	77876.8	117259
Lmdp002901	331.14	151.07	330.132	C15H22O8	[M+H]+	2,6-Dihydroxy-4-isopropylphenyl-1-O-β-D-glucoside	Others	Others	-	2	166642	180073	133619
Zmxn110201	331.1	108.02	332.111	C14H20O9	[M-H]-	2,6-Dimethoxy-4-hydroxyphenol-1-O-ß-D-glucopyranoside	Others	Others	-	3	234529	230301	200262
Lmbn005172	165.06	119.05	166.063	C9H10O3	[M-H]-	2,6-Dimethoxybenzaldehyde	Others	Aldehyde compounds	3392-97-0	3	90123.5	125640	68968.6
Zbdp002220	333.12	171.06	332.111	C14H20O9	[M+H]+	2,6-Dimethoxypydroquinone-1-O-glucoside	Flavonoids	Other Flavonoids	-	3	95156.8	109360	169873
pmf0348	187.13	97.06	188.141	C10H20O3	[M-H]-	2,6-Dimethyl-7-octene-2,3,6-triol	Terpenoids	Monoterpenoids	73815-21-1	3	624351	421608	435035
Zbyn004323	575.1	423.09	576.11	C26H24O15	[M-H]-	2,6-di-O-galloylarbutin	Phenolic acids	Phenolic acids	-	2	510598	660124	516059
Zbqp001937	203.14	130.05	202.132	C9H18N2O3	[M+H]+	2,6-diamino-7-methyl-5-oxooctanoic acid	Amino acids and derivatives	Amino acids and derivatives	-	1	201101	171214	258807
Jmwn002117	331.1	153.02	332.111	C14H20O9	[M-H]-	2,6-dimethoxybenzene-1,4-diol 1-O-β-D-glucopyranoside	Phenolic acids	Phenolic acids	-	1	59228	80854.2	61314.4
Zjbn102534	271.1	241.05	272.105	C16H16O4	[M-H]-	2,7-Dihydroxy-3,5-dimethoxy-9,10-dihydrophenanthrene	Others	Others	108853-10-7	2	966975	1.08189e+06	1.02301e+06
CYp005527	436.218	153.129	418.184	C19H30O10	[M+NH4]+	2,7-Dimethyl-2,4-Octadiene-1,8-Diol 8-O-B-D-(6''-Malonylglucoside)	Others	Others	-	3	103704	121693	119837
CYp004942	350.217	153.128	332.184	C16H28O7	[M+NH4]+	2,7-Dimethyl-2,4-Octadiene-1,8-Diol 8-O-B-D-Glucopyranoside	Others	Others	-	3	6.08388e+06	8.60111e+06	7.67137e+06
CYp006174	480.245	151.112	462.21	C21H34O11	[M+NH4]+	2,7-Dimethylocta-2,4-Dienal-8-ol 8-O-(beta-D-Xylopyranosyl)-beta-D-glucopyranoside	Others	Others	-	3	1.44156e+06	1.57412e+06	1.22894e+06
CYp006719	348.202	123.118	330.168	C16H26O7	[M+NH4]+	2,7-Dimethylocta-2,4-Dienal-8-ol 8-O-B-D-Glucopyranoside	Others	Others	-	3	302954	379125	322285
WaYn010475	552.33	253.22	553.338	C26H52NO9P	[M-H]-	2-(2,3-dihydroxypropoxy)-3-(((2-(dimethylamino)ethoxy)(hydroxy)phosphoryl)oxy)propan-2-yl (E)-hexadec-9-enoate	Lipids	LPE	-	2	391029	472577	353155
WaYn011395	580.36	281.25	581.369	C28H56NO9P	[M-H]-	2-(2,3-dihydroxypropoxy)-3-(((2-(dimethylamino)ethoxy)(hydroxy)phosphoryl)oxy)propan-2-yl (Z)-14-Octadecenoic Acid	Lipids	LPE	-	1	2.3192e+06	2.92967e+06	2.29654e+06
Waln011009	578.34	279.23	579.354	C28H54NO9P	[M-H]-	2-(2,3-dihydroxypropoxy)-3-(((2-(dimethylamino)ethoxy)(hydroxy)phosphoryl)oxy)propyl (11Z,14Z)-octadeca-11,14-dienoate	Lipids	LPE	-	1	9.52256e+06	1.04326e+07	8.21743e+06
Waln010192	576.33	277.22	577.338	C28H52NO9P	[M-H]-	2-(2,3-dihydroxypropoxy)-3-(((2-(dimethylamino)ethoxy)(hydroxy)phosphoryl)oxy)propyl (8E,11Z,14Z)-octadeca-8,11,14-trienoate	Lipids	LPE	-	1	1.04733e+07	1.17622e+07	9.72346e+06
Waln011222	554.34	255.23	555.354	C26H54NO9P	[M-H]-	2-(2,3-dihydroxypropoxy)-3-(((2-(dimethylamino)ethoxy)(hydroxy)phosphoryl)oxy)propyl palmitate	Lipids	LPE	-	1	9.67581e+06	1.05682e+07	7.55485e+06
Zbln003341	345.12	191.06	346.129	C15H22O9	[M-H]-	2-(2-(3,4-dihydroxyphenyl)-2-methoxyethoxy)-6-(hydroxymethyl)tetrahydro-2H-pyran-3,4,5-tri	Phenolic acids	Phenolic acids	-	2	229228	310366	261669
Zbfn004912	625.18	455.12	626.185	C28H34O16	[M-H]-	2-(3,4,5-trihydroxyphenethoxy)-6-caffeoyl-O-glucosyl-D-xylose	Phenolic acids	Phenolic acids	-	3	159018	210938	115545
CYp003790	289.071	139.039	288.063	C15H12O6	[M+H]+	2-(3,4-dihydroxyphenyl)-2H-chromene-3,5,7-triol	Others	Others	-	3	2.11834e+07	1.55075e+07	1.58623e+07
Zbfn005350	609.18	439.12	610.19	C28H34O15	[M-H]-	2-(3,4-dihydroxyphenyl-2-hydroxyethoxy)-6-caffeoyl-O-arabinosyl-D-xylose	Phenolic acids	Phenolic acids	-	3	1.27799e+06	752871	317564
CYp004569	273.076	123.044	272.068	C15H12O5	[M+H]+	2-(4-hydroxyphenyl)-2H-chromene-3,5,7-triol	Others	Others	-	3	8.45689e+06	6.41554e+06	6.72321e+06
Hmtn001358	310.09	148.04	311.101	C14H17NO7	[M-H]-	2-(D-Glucosyloxy)-4-hydroxybenzeneacetonitrile	Alkaloids	Alkaloids	-	3	51526.6	86708.6	57681.6
pme3967	312.13	180.09	311.123	C12H17N5O5	[M+H]+	2-(Dimethylamino)guanosine	Nucleotides and derivatives	Nucleotides and derivatives	2140-67-2	1	3.08079e+06	2.40826e+06	2.81764e+06
pme3083	164.04	120.05	165.043	C8H7NO3	[M-H]-	2-(Formylamino)benzoic acid	Phenolic acids	Phenolic acids	3342-77-6	3	1.89712e+06	1.95092e+06	2.37767e+06
Lmbn001609	145.05	83.05	146.058	C6H10O4	[M-H]-	2-Acetyl-2-Hydroxybutanoic Acid	Organic acids	Organic acids	-	3	220890	190356	163506
MWSmce557	151.09	109.08	150.079	C8H10N2O	[M+H]+	2-Acetyl-3-ethylpyrazine	Alkaloids	Alkaloids	32974-92-8	3	184377	151355	181624
Lmqp006559	330.34	312.33	329.329	C20H43NO2	[M+H]+	2-Amino-1,3-eicosanediol	Lipids	Sphingolipids	-	2	208842	216105	211381
Zmmp001941	268.1	136.06	267.095	C9H17NO8	[M+H]+	2-Amino-3,4-dihydroxybutanoic acid-3-O-arabinoside	Amino acids and derivatives	Amino acids and derivatives	-	3	3.30813e+07	3.04823e+07	4.42929e+07
NK10253223	168.06	94.06	167.058	C8H9NO3	[M+H]+	2-Amino-3-methoxybenzoic acid	Phenolic acids	Phenolic acids	3177-80-8	2	1.55906e+06	2.14322e+06	1.07279e+06
Lmcp000611	144.08	84.06	143.07	C5H9N3O2	[M+H]+	2-Amino-4,5-dihydro-1H-imidazole-4-acetic acid	Alkaloids	Alkaloids	69098-41-5	2	1.23971e+06	2.12161e+06	1.29276e+06
Zmmp000606	148.1	84.08	147.089	C6H13NO3	[M+H]+	2-amino-4-hydroxy-3-methylvaleric acid	Amino acids and derivatives	Amino acids and derivatives	-	3	4.66056e+06	4.68173e+06	4.87738e+06
Walp009429	374.36	312.33	373.356	C22H47NO3	[M+H]+	2-AminodocoSane-1,5,21-triol	Lipids	Sphingolipids	-	2	252795	240316	204755
Walp004752	218.21	88.08	217.204	C12H27NO2	[M+H]+	2-Aminododecane-1,4-diol	Lipids	Sphingolipids	-	1	448711	394380	455911
pmb0302	126.03	96.97	125.024	C2H8NO3P	[M+H]+	2-Aminoethylphosphonate	Others	Others	2041-14-7	3	135894	226395	195699
Walp007182	274.27	88.08	273.267	C16H35NO2	[M+H]+	2-Aminohexadecane-1,15-diol	Lipids	Sphingolipids	-	2	1.69366e+06	1.10433e+06	1.18535e+06
WaYp007721	290.27	242.25	289.262	C16H35NO3	[M+H]+	2-Aminohexadecane-1,16,16-triol	Lipids	Sphingolipids	-	3	67537	38521.5	32912.1
Walp007043	274.27	88.08	273.267	C16H35NO2	[M+H]+	2-Aminohexadecane-1,4-diol	Lipids	Sphingolipids	-	2	1.59513e+06	1.13308e+06	1.25081e+06
WaYp006462	290.27	228.23	289.262	C16H35NO3	[M+H]+	2-Aminohexadecane-1,5,15-triol	Lipids	Sphingolipids	-	3	394515	250385	289839
Walp008158	346.33	88.08	345.324	C20H43NO3	[M+H]+	2-AminoicoSane-1,5,19-triol	Lipids	Sphingolipids	-	2	31817.7	28072.5	31934
Walp007190	362.33	300.29	361.319	C20H43NO4	[M+H]+	2-AminoicoSane-1,5,7,19-tetraol	Lipids	Sphingolipids	-	1	237611	145956	144986
pme3017	104.07	58.07	103.063	C4H9NO2	[M+H]+	2-Aminoisobutyric acid	Organic acids	Organic acids	62-57-7	2	9.06601e+06	9.74912e+06	9.57666e+06
Walp008102	302.31	88.08	301.298	C18H39NO2	[M+H]+	2-Aminooctadecane-1,4-diol	Lipids	Sphingolipids	-	2	290200	246994	267808
Walp007170	318.302	88.0763	317.293	C18H39NO3	[M+H]+	2-Aminooctadecane-1,5,17-triol	Lipids	Sphingolipids	-	3	379340	230250	228976
MWS2076	110.06	65.04	109.053	C6H7NO	[M+H]+	2-Aminophenol	Alkaloids	Phenolamine	95-55-6	3	1.14245e+06	1.4501e+06	985047
pmb0374	136.06	119.04	135.054	C5H5N5	[M+H]+	2-Aminopurine	Nucleotides and derivatives	Nucleotides and derivatives	452-06-2	1	4.93903e+07	5.53546e+07	5.46734e+07
Walp004906	262.24	88.08	261.23	C14H31NO3	[M+H]+	2-Aminotetradecane-1,11,13-triol	Lipids	Sphingolipids	-	3	221196	142878	125602
Walp006011	246.24	88.08	245.236	C14H31NO2	[M+H]+	2-Aminotetradecane-1,4-diol	Lipids	Sphingolipids	-	2	300778	259679	247868
WaYp005128	262.24	200.2	261.23	C14H31NO3	[M+H]+	2-Aminotetradecane-1,5,13-triol	Lipids	Sphingolipids	-	3	525147	317175	352522
mws5028	136.04	80.06	135.032	C7H5NO2	[M+H]+	2-Benzoxazolinone	Alkaloids	Alkaloids	59-49-4	2	139294	159665	150249
Zmmp001958	188.13	124.11	187.121	C9H17NO3	[M+H]+	2-Butenyl-4-Methyl-L-Threonine	Amino acids and derivatives	Amino acids and derivatives	81135-57-1	3	612345	612988	592734
Zbfn005376	487.12	163.04	488.132	C24H24O11	[M-H]-	2-Caffeoyl-6-(4-hydroxycinnamoyl)glucoside	Phenolic acids	Phenolic acids	-	3	169696	211569	256154
Zbfn006562	603.17	457.13	604.179	C29H32O14	[M-H]-	2-Cinnamoyl-6-caffeoyl-glucosyl-xylose	Phenolic acids	Phenolic acids	-	3	142947	123855	122205
Zbfn006821	587.17	441.15	588.184	C29H32O13	[M-H]-	2-Cinnamoyl-6-p-coumaroyl-glucosyl-xylose	Phenolic acids	Phenolic acids	-	3	58977.7	76936	50438.8
pmf0175	157.16	157.16	158.167	C10H22O	[M-H]-	2-Decanol	Others	Alcohol compounds	1120-06-5	3	285193	247000	275180
Zmjn003398	227.13	183.14	228.136	C12H20O4	[M-H]-	2-Dodecenedioic acid	Lipids	Free fatty acids	6402-36-4	2	1.03114e+06	1.37445e+06	1.64669e+06
MWStz063	170.15	152.14	169.147	C10H19NO	[M+H]+	2-Ethyl-2,6,6-trimethylpiperidin-4-one	Alkaloids	Piperidine alkaloids	133568-79-3	3	362610	564143	686998
Lmmp001673	302.12	140.07	301.116	C13H19NO7	[M+H]+	2-Ethyl-3-methylmaleimide-N-glucoside	Alkaloids	Alkaloids	-	3	165048	191439	173422
CYp007269	163.039	77.0392	162.032	C9H6O3	[M+H]+	2-Ethynyl-5-Methoxybenzo-1,4-Quinone	Others	Others	82511-23-7	3	258065	268412	270371
Lmzn006582	469.34	469.34	470.34	C30H46O4	[M-H]-	2-Formyl-3-hydroxy-A(1)-norlup-20(29)-en-28-oic acid (Colubrinic acid)	Terpenoids	Triterpene	-	3	3.21287e+06	3.4019e+06	2.08481e+06
mws0177	111.01	67.02	112.016	C5H4O3	[M-H]-	2-Furoic acid	Organic acids	Organic acids	88-14-2	3	6.4708e+06	7.09707e+06	5.26267e+06
Wagp006039	183.08	98.98	182.071	C6H15O4P	[M+H]+	2-Hexylphosphoric Acid	Others	Others	-	3	288075	262793	226857
Lmdn006025	287.06	125.02	288.063	C15H12O6	[M-H]-	2-Hydroxy-2,3-dihydrogenistein	Flavonoids	Isoflavones	-	2	1.93403e+06	1.45248e+06	1.05673e+06
Lmbn001288	131.03	87.04	132.042	C5H8O4	[M-H]-	2-Hydroxy-2-methyl-3-oxobutanoic acid	Organic acids	Organic acids	71698-08-3	3	218861	146851	212335
Lmrn001951	181.05	135.04	182.058	C9H10O4	[M-H]-	2-Hydroxy-3-(4-Hydroxyphenyl)Propanoic Acid	Phenolic acids	Phenolic acids	23508-35-2	3	115629	149792	81533.2
Lmrn003000	165.06	103.06	166.063	C9H10O3	[M-H]-	2-Hydroxy-3-phenylpropanoic acid	Phenolic acids	Phenolic acids	7326-19-4	3	37415.7	48622.2	49317.5
Lmmn006932	357.26	297.24	358.272	C20H38O5	[M-H]-	2-Hydroxy-4-methyl-3-tridecanoyloxypentanoic acid methyl ester	Lipids	Free fatty acids	-	3	1550.65	445088	238779
Lmmn004951	329.23	171.1	330.241	C18H34O5	[M-H]-	2-Hydroxy-4-methyl-3-undecanoyloxypentanoic acid methyl ester	Lipids	Free fatty acids	-	1	1.86292e+06	1.44003e+06	1.65335e+06
Ladn007064	279.1	235.11	280.11	C18H16O3	[M-H]-	2-Hydroxy-7-carboxy-1-methyl-5-ethenyl-9,10-dihydrophenanthrene	Others	Others	-	2	99853.8	96323.2	75385.1
Zmyp000878	284.099	152.057	283.092	C10H13N5O5	[M+H]+	2-Hydroxyadenosine	Nucleotides and derivatives	Nucleotides and derivatives	1818-71-9	3	4.17486e+07	5.19454e+07	4.20592e+07
Lmbn001930	121.03	77.04	122.037	C7H6O2	[M-H]-	2-Hydroxybenzaldehyde (Salicylaldehyde)	Others	Aldehyde compounds	90-02-8	3	21196.3	32495	29004.9
Lmmn001643	163.04	119.05	164.047	C9H8O3	[M-H]-	2-Hydroxycinnamic acid	Phenolic acids	Phenolic acids	583-17-5	1	1.09111e+07	1.02125e+07	1.4567e+07
Lmmn003323	271.23	225.22	272.235	C16H32O3	[M-H]-	2-Hydroxyhexadecanoic acid	Lipids	Free fatty acids	764-67-0	1	1.72721e+06	1.69288e+06	1.28386e+06
mws0341	131.07	85.07	132.079	C6H12O3	[M-H]-	2-Hydroxyisocaproic acid	Organic acids	Organic acids	20312-37-2	3	189805	139548	239528
Lcsn006335	243.2	197.19	244.204	C14H28O3	[M-H]-	2-Hydroxymyristic acid	Lipids	Free fatty acids	2507-55-3	3	45779.8	47551.3	36434.4
pmb3101	175.06	115.04	176.069	C7H12O5	[M-H]-	2-Isopropylmalic Acid	Organic acids	Organic acids	49601-06-1	1	1.58729e+07	2.15212e+07	1.34736e+07
Lmhp012042	355.28	263.24	354.277	C21H38O4	[M+H]+	2-Linoleoylglycerol	Lipids	Glycerol ester	3443-82-1	1	245532	304912	214549
Lmhp009190	679.39	263.24	678.383	C33H58O14	[M+H]+	2-Linoleoylglycerol-1,3-di-O-glucoside	Lipids	Glycerol ester	-	2	18298	12577.9	11799.2
Zbzp007301	293.21	55.05	292.204	C18H28O3	[M+H]+	2-Methoxy-6-undecyl-1,4-benzoquinone	Quinones	Quinones	-	1	357202	305603	296957
Lmgn002091	173.05	93.03	174.053	C7H10O5	[M-H]-	2-Methyl-3-oxoadipic acid	Organic acids	Organic acids	-	2	885445	1.05911e+06	758393
Latp005327	233.08	191.07	232.073	C13H12O4	[M+H]+	2-Methyl-5-acetonyl-7-hydroxychromone	Others	Chromone	28955-30-8	2	352134	395044	360858
Latp003004	395.13	233.08	394.126	C19H22O9	[M+H]+	2-Methyl-5-acetonyl-7-hydroxychromone glucoside	Others	Chromone	-	3	88781.2	92169.2	99849.2
mws0924	145.05	101.06	146.058	C6H10O4	[M-H]-	2-Methylglutaric acid	Organic acids	Organic acids	617-62-9	3	1.04039e+06	922281	1.0321e+06
mws0473	131.03	87.05	132.042	C5H8O4	[M-H]-	2-Methylsuccinic acid	Organic acids	Organic acids	498-21-5	3	1.34734e+06	1.47757e+06	1.71071e+06
Lcsp004886	398.15	266.11	397.142	C16H23N5O5S	[M+H]+	2-Methylthio-cis-zeatin riboside	Alkaloids	Alkaloids	52049-48-6	2	94664.1	94674.2	86417.3
Zbfn003867	491.12	161.02	492.127	C23H24O12	[M-H]-	2-O-(3,4-dihydroxyphenylacetyl)-6-O-caffeoylglucoside	Phenolic acids	Phenolic acids	-	3	36018	40519.5	48022
Labn004480	451.09	169.01	452.096	C20H20O12	[M-H]-	2-O-(4-Hydroxybenzoyl)-6-O-(Galloyl)-Beta-D-Glucopyranose	Phenolic acids	Phenolic acids	-	3	250977	356558	277318
Zbfn004301	475.12	161.02	476.132	C23H24O11	[M-H]-	2-O-(4-carboxylic acid phenethyl)-6-O-caffeoyl glucoside	Phenolic acids	Phenolic acids	-	3	93566.9	209524	38309.5
Lmhn102068	295.05	179.03	296.053	C13H12O8	[M-H]-	2-O-Caffeoylmalic acid	Phenolic acids	Phenolic acids	53755-04-7	3	1.40337e+06	1.41822e+06	868542
pmn001533	645.13	169	646.138	C26H30O19	[M-H]-	2-O-Di-gallic acyl-Glucoside-Glucoside	Phenolic acids	Phenolic acids	-	3	101046	99591.2	136936
Hmln000873	331.07	169.01	332.074	C13H16O10	[M-H]-	2-O-Galloyl-D-glucose	Phenolic acids	Phenolic acids	-	2	1.26475e+07	1.47377e+07	1.16506e+07
Zbfn003572	457.13	323.08	458.142	C20H26O12	[M-H]-	2-O-caffeoyl-5-O-(5-(hydroxymethyl)tetrahydrofuran-2-ol)-glucose	Phenolic acids	Phenolic acids	-	3	72951.5	71330.5	275909
Lmyp003387	192.07	146.06	191.058	C10H9NO3	[M+H]+	2-Oxo-3,4-dihydro-1H-quinoline-3-carboxylic acid	Alkaloids	Quinoline alkaloids	246867-17-4	3	306285	281444	406359
Lmgn002184	173.05	93.03	174.053	C7H10O5	[M-H]-	2-Oxoheptanedionic acid	Organic acids	Organic acids	17126-90-8	2	1.08437e+06	966846	1.18994e+06
Wagn012030	653.38	397.14	654.383	C31H58O14	[M-H]-	2-Palmitoyl-Sn-Glycerol 3-O-Diglucoside	Lipids	Glycerol ester	-	2	7.32896e+06	8.01275e+06	6.51008e+06
Lmxp006440	331.28	313.27	330.277	C19H38O4	[M+H]+	2-Palmitoylglycerol	Lipids	Glycerol ester	23470-00-0	1	24178.9	22399.8	23211.6
ML10179289	105.07	77.04	122.073	C8H10O	[M-H2O+H]+	2-Phenylethanol	Others	Alcohol compounds	60-12-8	2	6.96541e+06	6.02132e+06	5.7674e+06
Labn004625	415.16	89.02	416.168	C19H28O10	[M-H]-	2-Phenylethyl beta-primeveroside	Others	Alcohol compounds	129932-48-5	3	363453	238520	215805
MWSslk106	122.1	105.07	121.089	C8H11N	[M+H]+	2-Phenylethylamine	Alkaloids	Benzylphenylethylamine alkaloids	156-28-5	2	8.19827e+06	6.58179e+06	5.97772e+06
Lmbp000728	121.06	77.04	120.058	C8H8O	[M+H]+	2-Phenyloxirane	Others	Others	20780-54-5	2	3.53952e+06	3.68135e+06	3.08999e+06
pme1216	122.02	78.03	123.032	C6H5NO2	[M-H]-	2-Picolinic acid	Alkaloids	Pyridine alkaloids	98-98-6	3	596433	637566	525218
MWSmce460	100.08	56.05	99.0684	C5H9NO	[M+H]+	2-Piperidone	Alkaloids	Piperidine alkaloids	675-20-7	1	556613	560242	465491
Zmgn001448	175.06	115.04	176.069	C7H12O5	[M-H]-	2-Propylmalic Acid	Organic acids	Organic acids	-	2	2.09381e+07	1.86197e+07	1.83096e+07
Lmbn002072	159.07	97.07	160.074	C7H12O4	[M-H]-	2-Propylsuccinic acid	Organic acids	Organic acids	618-57-5	3	96682.7	67031.5	92154.2
CYn003531	477.198	181.087	418.184	C19H30O10	[M+CH3COO]-	2-[4-(3-Hydroxypropyl)-2-methoxyphenoxy]-1,3-propanediol 1-glucoside	Phenolic acids	Phenolic acids	-	3	1.03525e+06	1.27959e+06	1.08146e+06
Zbqp000579	156.08	110.07	155.07	C6H9N3O2	[M+H]+	2-amino-3-(1H-pyrazol-1-yl)propanoic acid	Organic acids	Organic acids	2734-48-7	3	1.08831e+06	997327	835507
Walp007192	406.35	300.29	405.345	C22H47NO5	[M+H]+	2-aminodocoSane-1,6,19,20,21-pentaol	Lipids	Sphingolipids	-	2	31810.8	23532.8	24261
Wtmp011507	383.19	327.12	382.178	C23H26O5	[M+H]+	2-benzoyl-4-[(2r)-1-hydroxy-7-methyl-3-methylideneoct-6-en-1-yl]benzene-1,3,5-triol	Others	Ketone compounds	-	2	41394.4	30159.9	34816.9
Zmbn004194	189.08	129.06	190.084	C8H14O5	[M-H]-	2-hydroxy-2-isobutylsuccinic acid	Others	Others	-	3	2.83452e+06	3.10045e+06	2.35071e+06
Labn006085	315.07	109.03	316.079	C13H16O9	[M-H]-	2-hydroxy-3-O-β-D-glucopyranosylbenzoic acid	Phenolic acids	Phenolic acids	-	3	37452.7	32998	31498.5
Zmsp009398	655.38	313.27	654.383	C31H58O14	[M+H]+	2-hydroxy-3-{[(2r,3r,4s,5r,6r)-3,4,5-trihydroxy-6-({[(2s,3r,4s,5r,6r)-3,4,5-trihydroxy-6-(hydroxymethyl)oxan-2-yl]oxy}methyl)oxan-2-yl]oxy}propyl hexadecanoate	Others	Others	-	3	84455.2	77649.1	70173.7
Jmgn005927	287.06	125.03	288.063	C15H12O6	[M-H]-	2-hydroxynaringenin	Flavonoids	Flavanones	-	2	1.33022e+06	1.47821e+06	2.86641e+06
Wcdp001953	188.07	118.07	187.063	C11H9NO2	[M+H]+	2-methyl-1-nitronaphthalene	Others	Others	881-03-8	1	3.98013e+07	4.37866e+07	3.19597e+07
Lmhp011388	353.27	261.22	352.261	C21H36O4	[M+H]+	2-α-Linolenoyl-glycerol	Lipids	Glycerol ester	55268-58-1	1	1.8994e+06	2.31473e+06	1.59312e+06
Lmhp008513	677.37	261.22	676.367	C33H56O14	[M+H]+	2-α-Linolenoyl-glycerol-1,3-di-O-glucoside	Lipids	Glycerol ester	-	1	141377	204084	138730
Lmhp009526	515.32	261.22	514.314	C27H46O9	[M+H]+	2-α-Linolenoyl-glycerol-1-O-glucoside	Lipids	Glycerol ester	-	1	158722	171072	133632
Lakn001671	329.09	123.05	330.095	C14H18O9	[M-H]-	2-β-D-Glucopyranosyloxy-5-hydroxy-phenylacetic acid	Phenolic acids	Phenolic acids	-	2	149236	155848	160391
Lakn003294	343.1	181.05	344.111	C15H20O9	[M-H]-	2-β-D-Glucopyranosyloxy-5-hydroxyphenylacetic acidmethylester	Phenolic acids	Phenolic acids	-	1	574115	587751	650728
Yaln005580	585.24	537.21	586.241	C31H38O11	[M-H]-	23-Hydroxytoonacilide	Terpenoids	Triterpene	-	3	410722	371958	429884
Zmyn005384	299.26	253.26	300.266	C18H36O3	[M-H]-	2R-Hydroxyoctadecanoic Acid	Lipids	Free fatty acids	26633-48-7	1	193469	217756	164746
Zmyn004732	293.21	185.12	294.219	C18H30O3	[M-H]-	2R-hydroxy-9Z,12Z,15Z-octadecatrienoic acid	Lipids	Free fatty acids	-	2	1.09032e+06	921541	893055
Lssp210167	625.32	463.27	624.315	C32H48O12	[M+H]+	2α,5α,14β-Triacetoxy-10β-O-(B-D glucopyranosy)taxa-4(20),11-diene	Others	Others	-	2	135803	199819	153956
Lssp210111	463.31	301.22	462.298	C27H42O6	[M+H]+	2α-Acetoxy-14β-[(S)-2-methyl-butyryloxy]-4(20),11-taxadiene	Others	Others	-	3	694515	828645	426415
Lmgp004167	291.09	139.04	290.079	C15H14O6	[M+H]+	3',4,4',5,7-Pentahydroxyflavan (Luteoforol)	Flavonoids	Flavanols	13392-26-2	2	859686	851211	930059
Lmtp003948	481.13	319.05	480.127	C22H24O12	[M+H]+	3',5',5,7-Tetrahydroxy-4'-methoxyflavanone-3'-O-glucoside	Flavonoids	Flavanones	-	2	4.12146e+07	4.05595e+07	4.30851e+07
Lmsp004301	451.12	289.07	450.116	C21H22O11	[M+H]+	3',5,5',7-Tetrahydroxyflavanone-7-O-glucoside	Flavonoids	Flavanones	-	2	5.64768e+06	5.6398e+06	4.34883e+06
Hmsp004125	303.09	123.04	302.079	C16H14O6	[M+H]+	3'-Deoxy-4-O-methylsappanol	Others	Alcohol compounds	-	3	160791	280694	131865
mws4113	353.14	295.06	354.147	C21H22O5	[M-H]-	3'-Hydroxy-4'-O-methylglabridin	Flavonoids	Other Flavonoids	175554-11-7	2	47000.1	51481.5	52001.8
Lmmn002131	461.11	400.96	462.116	C22H22O11	[M-H]-	3'-Methoxyorobol-7-O-glucoside	Phenolic acids	Phenolic acids	-	3	106820	253243	165239
CYp003068	493.181	175.109	492.174	C23H28N2O10	[M+H]+	3'-O-Methyl-6-hydroxygallocatechin 3-O-(N-Ethylglutamine ester)	Flavonoids	Flavanols	-	3	1.21564e+07	1.19114e+07	1.1541e+07
CYp003870	645.191	175.109	644.185	C30H32N2O14	[M+H]+	3'-O-Methyl-6-hydroxygallocatechin 3-O-(N-Ethylglutamine ester) 3'-Gallate	Flavonoids	Flavanols	-	3	5.47624e+06	6.7682e+06	8.08788e+06
Lmmp003109	305.1	139.04	304.095	C16H16O6	[M+H]+	3'-O-Methyl-epicatechin	Flavonoids	Flavanols	76549-34-3	2	37556.9	37556.9	266694
Yphn011804	453.192	453.197	454.199	C26H30O7	[M-H]-	3'-O-Methyldiplacol	Flavonoids	Flavanonols	-	3	75029.3	67749.8	62579.1
Wayn004109	477.07	315.01	478.075	C21H18O13	[M-H]-	3'-O-Methylellagic acid 4-O-beta-D-glucoside	Tannins	Tannin	-	1	4.62246e+06	6.30022e+06	3.23152e+06
CYp004551	629.198	175.109	628.19	C30H32N2O13	[M+H]+	3'-O-Methylgallocatechin 3-O-(N-Ethylglutamine ester) 4'-Gallate	Flavonoids	Flavanols	-	3	1.93289e+06	2.35506e+06	3.11158e+06
CYp003564	477.185	175.108	476.18	C23H28N2O9	[M+H]+	3'-O-Methylgallocatechin 3-O-(N-Ethylglutamine ester)	Flavonoids	Flavanols	-	3	5.03436e+06	4.2344e+06	3.70471e+06
Zbsp004450	479.12	317.07	478.111	C22H22O12	[M+H]+	3'-O-Methyltricetin-7-O-glucoside	Flavonoids	Flavones	-	3	1.99499e+06	1.20056e+06	1.1861e+06
ZbYn010300	639.36	255.23	580.346	C28H52O12	[M+CH3COOH-H]-	3'-Palmitoyl sucrose	Lipids	Free fatty acids	-	1	82028.9	50979.6	88982.7
ZbYn009262	661.35	277.22	602.33	C30H50O12	[M+CH3COOH-H]-	3'-linoleoyl sucrose	Lipids	Free fatty acids	-	1	141062	210009	193841
Zblp004717	625.17	317.07	624.169	C28H32O16	[M+H]+	3'-methoxyquercetin-3-O-L-rhamnosyl(1→2)-glucopyranoside	Flavonoids	Flavonols	-	3	503658	754041	528757
Lmyn012274	469.33	469.33	470.34	C30H46O4	[M-H]-	3,25-Epoxy-3-hydroxyolean-18-en-28-oic acid (Semimoronic acid)	Terpenoids	Triterpene	102053-38-3	3	3.90427e+06	4.71318e+06	2.94611e+06
Lajp002709	323.07	139.04	322.069	C15H14O8	[M+H]+	3,3',4',5,6,7,8-Heptahydroxyflavan	Flavonoids	Flavanols	-	1	2.04631e+06	1.64576e+06	1.77446e+06
Zmlp007578	345.06	313.03	344.053	C17H12O8	[M+H]+	3,3',4-O-Trimethylellagic acid	Tannins	Tannin	1617-49-8	3	242264	232020	192348
Wayn005368	491.08	329.03	492.09	C22H20O13	[M-H]-	3,3'-Di-O-Methylellagic acid 4'-glucoside	Tannins	Tannin	51803-68-0	3	477428	481640	577042
Zbln006102	329.03	298.98	330.038	C16H10O8	[M-H]-	3,3'-O-Dimethylellagic Acid	Tannins	Tannin	2239-88-5	1	399741	475612	246753
Zmlp005019	463.09	331.05	462.08	C21H18O12	[M+H]+	3,3'-O-Dimethylellagic Acid-4'-O-arabinoside	Tannins	Tannin	-	3	30190.1	40218.1	37720.1
Wdbn006607	357.13	151.04	358.142	C20H22O6	[M+H]+	3,3'-bis(3,4-dihydro-4-hydroxy-6-methoxy-2H-1-benzopyran)	Others	Others	-	3	5.57605e+06	5.37091e+06	4.99747e+06
Lmzn001925	239.09	195.1	240.1	C12H16O5	[M-H]-	3,4'-Dihydroxy-3'-methoxybenzenepentanoic acid	Phenolic acids	Phenolic acids	-	1	67126.8	59186.9	40691
Lmsp004137	289.07	163.04	288.063	C15H12O6	[M+H]+	3,4,2',4',6'-Pentahydroxychalcone	Flavonoids	Chalcones	73692-51-0	3	683548	205415	647516
Lmhn000921	481.06	301	482.07	C20H18O14	[M-H]-	3,4,5,3',4',5'-Hexahydroxydiphenoyl Acid-glucose	Tannins	Tannin	-	2	3.35593e+06	3.09936e+06	2.73089e+06
Wbtp003318	247.06	153.02	246.053	C13H10O5	[M+H]+	3,4,5,3'-tetrahydroxybenzophenone	Flavonoids	Other Flavonoids	-	2	530207	821747	729629
Layp003558	347.13	185.08	346.126	C15H22O9	[M+H]+	3,4,5-Trimethoxyphenol-1-O-β-D-glucoside	Others	Others	-	3	5077.13	5077.13	5077.13
Zbfn003643	477.16	293.09	478.169	C20H30O13	[M-H]-	3,4,5-Trimethoxyphenol-β-D-apiofuranosyl-(1→6)-O-β-D-glucopyranoside	Others	Others	-	3	76979.6	70942.9	65014.4
Zahn005516	195.07	150.03	196.074	C10H12O4	[M-H]-	3,4,5-trimethoxybenzaldehyde	Phenolic acids	Phenolic acids	86-81-7	3	47031.6	25897.7	29200
Wchn002309	483.08	169.01	484.085	C20H20O14	[M-H]-	3,4-Di-O-Galloyl-D-Glucose	Phenolic acids	Phenolic acids	-	1	2.92588e+06	3.10554e+06	2.72295e+06
CYn006184	483.13	163.04	484.137	C25H24O10	[M-H]-	3,4-Di-O-p-Coumaroylquinic acid	Phenolic acids	Phenolic acids	-	3	8.04992e+06	8.41173e+06	7.78646e+06
Zmhn004909	477.06	169.01	478.075	C21H18O13	[M-H]-	3,4-Digalloylshikimic acid	Phenolic acids	Phenolic acids	-	1	7.53013e+06	9.19822e+06	8.01929e+06
Lahp003986	435.13	273.08	434.121	C21H22O10	[M+H]+	3,4-Dihydro-4-(4'-hydroxyphenyl)-5,7-dihydroxycoumarin glucoside	Lignans and Coumarins	Coumarins	-	3	130785	207965	228803
Lmjn003376	483.151	137.024	484.158	C22H28O12	[M-H]-	3,4-Dihydrocatalposide	Terpenoids	Monoterpenoids	-	3	93580.4	119700	92872.4
Wbmp003788	389.22	209.15	388.21	C19H32O8	[M+H]+	3,4-Dihydroxy-7,8-dihydro-β-ionone-4-O-β-D-glucoside	Terpenoids	Sesquiterpenoids	-	3	2.7727e+06	3.07901e+06	2.15325e+06
pme3827	198.08	152.07	197.069	C9H11NO4	[M+H]+	3,4-Dihydroxy-L-phenylalanine (L-Dopa)	Amino acids and derivatives	Amino acids and derivatives	59-92-7	2	321926	246779	349344
pme2598	167.03	123.05	168.042	C8H8O4	[M-H]-	3,4-Dihydroxybenzeneacetic acid	Phenolic acids	Phenolic acids	102-32-9	3	3.19077e+06	3.10474e+06	2.81984e+06
mws0183	153.02	109.03	154.027	C7H6O4	[M-H]-	3,4-Dihydroxybenzoic acid (Protocatechuic acid)	Phenolic acids	Phenolic acids	99-50-3	3	2.29726e+07	2.9376e+07	2.61335e+07
Sakn002857	447.15	315.11	448.158	C19H28O12	[M-H]-	3,4-Dihydroxyphenethyl alcohol-8-O-[β-D-apinosyl(1→3)]-β-D-glucoside	Others	Alcohol compounds	-	3	91740.2	59755	95969.8
MWStz104	182.08	124.05	181.074	C9H11NO3	[M+H]+	3,4-Dimethoxybenzamide	Alkaloids	Alkaloids	1521-41-1	3	72187.3	116166	80425.7
pmb2620	207.07	133.07	208.074	C11H12O4	[M-H]-	3,4-Dimethoxycinnamic acid	Phenolic acids	Phenolic acids	2316-26-9	3	18402.5	23842	15112.3
Wayn006301	408.99	329.03	409.994	C16H10O11S	[M-H]-	3,4-Dimethylellagic acid 4'-sulfate	Tannins	Tannin	-	3	243373	285230	164525
Lmmp003530	345.17	137.06	344.162	C20H24O5	[M+H]+	3,4-Divanillyltetrahydrofuran	Lignans and Coumarins	Lignans	34730-78-4	3	213314	271683	280606
CYp005914	467.133	147.044	466.126	C25H22O9	[M+H]+	3,4-O-Di-p-Coumaroylshikimic acid	Phenolic acids	Phenolic acids	-	3	2.61519e+06	2.63121e+06	2.31401e+06
Zbjn003262	677.17	191.06	678.18	C31H34O17	[M-H]-	3,4-O-di-Caffeoyl-1-O-glucoside Quinic Acid	Phenolic acids	Phenolic acids	-	3	109419	301344	80720.1
Jmzn006005	177.06	117.04	178.063	C10H10O3	[M-H]-	3,4-methylenedioxy cinnamyl alcohol	Others	Alcohol compounds	58095-76-4	2	1.70051e+06	1.55944e+06	1.23797e+06
Lahp003422	459.09	139.04	458.085	C22H18O11	[M+H]+	3,5,3',4',5'-penta-hydroxyflavan-7-gallate	Flavonoids	Flavanols	-	2	5.94722e+07	6.51524e+07	6.71373e+07
Lmjp004941	301.07	286.05	300.063	C16H12O6	[M+H]+	3,5,4'-Trihydroxy-7-methoxyflavone (Rhamnocitrin)	Flavonoids	Flavonols	569-92-6	1	186696	176775	206889
pmp000117	433.15	403.11	432.142	C22H24O9	[M+H]+	3,5,6,7,8,3',4'-Heptamethoxyflavone	Flavonoids	Flavonols	1178-24-1	1	8228.7	8228.7	8228.7
Wagp009375	343.12	313.07	342.11	C19H18O6	[M+H]+	3,5,6,7-Tetramethoxyflavone	Flavonoids	Flavonols	75413-07-9	3	1.53599e+06	1.46765e+06	1.3691e+06
Zbqn006065	285.04	133.03	286.048	C15H10O6	[M-H]-	3,5,7,2'-Tetrahydroxyflavone; Datiscetin	Flavonoids	Flavonols	480-15-9	1	548592	582141	587596
Hmyp002315	303.04	257.04	302.043	C15H10O7	[M+H]+	3,5,7,4'-Tetrahydroxy-Coumaronochromone	Others	Chromone	-	1	377692	588280	903179
mws0914	271.06	151	272.068	C15H12O5	[M-H]-	3,5,7-Trihydroxyflavanone (Pinobanksin)	Flavonoids	Flavanonols	548-82-3	1	3.30815e+06	3.64824e+06	3.92357e+06
Lmsn003367	247.02	191.03	248.032	C12H8O6	[M-H]-	3,5,9-Trihydroxy-7,8-dihydrocyclopenta[g]chromene-2,6-dione	Others	Others	-	3	90962.5	79413.2	38761.9
Wasn002043	485.09	315.07	486.101	C20H22O14	[M-H]-	3,5-Di-Galloyl Sorbitol	Phenolic acids	Phenolic acids	-	1	5.83913e+06	7.53482e+06	7.92258e+06
CYn006270	483.131	163.04	484.137	C25H24O10	[M-H]-	3,5-Di-O-p-Coumaroylquinic acid	Phenolic acids	Phenolic acids	-	3	4.6748e+06	7.80421e+06	7.42277e+06
Lahp002608	188.07	118.07	187.063	C11H9NO2	[M+H]+	3,5-Dihydro-2H-Furo[3,2-C]Quinolin-4-One	Alkaloids	Quinoline alkaloids	-	1	4.38505e+07	4.9328e+07	4.27779e+07
HJN037	183.03	124.02	184.037	C8H8O5	[M-H]-	3,5-Dihydroxy-4-methoxybenzoic acid; 4-O-Methylgallic Acid	Phenolic acids	Phenolic acids	4319-02-2	1	3.18388e+07	3.60777e+07	2.43594e+07
Latp011219	149.1	121.06	148.088	C10H12O	[M+H]+	3,5-Dimethyl-2,3-dihydrobenzofuran	Others	Others	-	2	1.48623e+07	1.48028e+07	1.4455e+07
Ladn001231	411.02	241	412.031	C13H16O13S	[M-H]-	3,5-dihydroxy-4-{[(2s,3r,4s,5s,6r)-3,4,5-trihydroxy-6-[(sulfooxy)methyl]oxan-2-yl]oxy}benzoic acid	Phenolic acids	Phenolic acids	-	1	9.24474e+07	7.85991e+07	7.67312e+07
Lmsn004970	503.12	179.04	504.127	C24H24O12	[M-H]-	3,6-Di-O-caffeoyl glucose	Phenolic acids	Phenolic acids	-	3	437773	509112	485675
mws0917	329.07	314.04	330.074	C17H14O7	[M-H]-	3,7-Di-O-methylquercetin	Flavonoids	Flavonols	2068-02-2	3	132019	151802	103643
Hmsp003093	179.03	77.04	178.027	C9H6O4	[M+H]+	3,7-Dihydroxychromen-4-one	Others	Chromone	-	2	517904	522388	718372
Lmsn012425	471.35	277.22	472.355	C30H48O4	[M-H]-	3,7-Dihydroxyolean-12-en-28-oic acid (Rubusic acid)	Terpenoids	Triterpene	23984-26-1	2	116238	138743	108794
CYp006135	466.265	81.0705	448.231	C21H36O10	[M+NH4]+	3,7-Dimethyl-2,6-Octadienyl 6-O-(beta-D-Xylopyranosyl)-beta-D-glucopyranoside	Others	Others	-	3	1.92071e+07	2.19821e+07	1.71244e+07
CYp005774	496.276	163.061	478.241	C22H38O11	[M+NH4]+	3,7-Dimethyl-2,6-octadienyl 6-O-(Beta-D-Glucopyranosyl)-Beta-D-glucopyranoside	Others	Others	-	3	410475	386784	228162
Zjbn102529	269.08	211.04	270.089	C16H14O4	[M-H]-	3,7-dihydroxy-2,4-dimethoxyphenanthrene	Others	Others	-	3	59686.5	55417.7	65470.2
Lacp004926	433.11	271.06	432.105	C21H20O10	[M+H]+	3,8-Dihydroxy-1-methoxy-9,10-anthraquinone glucoside	Quinones	Anthraquinone	-	3	185516	105528	169670
Lmdn007639	255.07	119.05	256.074	C15H12O4	[M-H]-	3,9-Dihydroxypterocarpan	Flavonoids	Isoflavones	61135-91-9	3	21761.4	21076	21551.1
Lamn006238	477.13	315.09	478.147	C23H26O11	[M-H]-	3,9-dihydroeucomnalin glucoside	Flavonoids	Other Flavonoids	-	3	578088	633245	636050
Zbqp000710	198.12	154.13	197.116	C9H15N3O2	[M+H]+	3-(1H-imidazol-5-yl)-2-(trimethylammonio)propanoate	Alkaloids	Alkaloids	-	3	98864.7	98047.2	116963
Hmmp001541	298.11	136.06	297.1	C17H15NO4	[M+H]+	3-(3',5'-Dimethoxy-4'-hydroxy-benzylidene')-2-indolinone	Alkaloids	Plumerane	-	2	63709.8	61011.9	47333.6
Lacp005171	371.21	133.1	370.199	C19H30O7	[M+H]+	3-(3'-Hydroxybutyl)-2,4,4-trimethylcyclohexa-2,5-dienone glucoside	Terpenoids	Sesquiterpenoids	-	3	5322.88	5322.88	39134.4
mws0346	165.06	106.04	166.063	C9H10O3	[M-H]-	3-(3-Hydroxyphenyl)-propionic acid	Phenolic acids	Phenolic acids	621-54-5	3	33698	39597.5	29333.8
Wagp008829	200.11	158.06	199.1	C13H13NO	[M+H]+	3-(3-Methyl-2-Butenoyl)-1H-Indole	Alkaloids	Plumerane	-	2	48074.8	57222.4	46177.5
mws0467	165.06	119.05	166.063	C9H10O3	[M-H]-	3-(4-Hydroxyphenyl)-propionic acid	Phenolic acids	Phenolic acids	501-97-3	3	114378	136242	142831
Wbkp005691	271.11	225.1	270.1	C15H14N2O3	[M+H]+	3-(4-methoxy-9H-pyrido[3,4-b]indol-1-yl)propanoic acid	Alkaloids	Alkaloids	-	1	1.50335e+06	1.73055e+06	1.36628e+06
Lhcp090202	517.39	425.34	516.381	C32H52O5	[M+H]+	3-(Acetyloxy)-13,15-dihydroxyoleanan-12-one (Rubiprasin A)	Terpenoids	Triterpene	-	2	121636	113875	81774.9
Zmdp000441	178.05	88.04	177.046	C6H11NO3S	[M+H]+	3-(Allylsulphinyl)-L-alanine; Alliin	Amino acids and derivatives	Amino acids and derivatives	17795-26-5	3	169848	238081	258505
Wasn003197	323.13	179.06	324.142	C13H24O9	[M-H]-	3-(Beta-D-Glucopyranosyloxy)-5-Hydroxyhexanoic Acid Methyl Ester	Organic acids	Organic acids	-	3	426741	327464	430441
CYp006569	176.107	131.05	175.1	C11H13NO	[M+H]+	3-(Dimethylamino)-2-Phenylacrolein	Alkaloids	Alkaloids	15131-89-2	3	373671	370486	303100
Zbfn003303	337.09	163.04	338.1	C16H18O8	[M-H]-	3-(Hydroxycinnamoyl)-quinic acid	Phenolic acids	Phenolic acids	-	1	7.27038e+07	8.90677e+07	9.29829e+07
Zbqp000676	203.15	116.07	202.143	C8H18N4O2	[M+H]+	3-(triazan-2-yl)propyl L-prolinate	Amino acids and derivatives	Amino acids and derivatives	-	3	106756	134639	85825.6
Lhhp102901	361.16	189.09	360.157	C20H24O6	[M+H]+	3-(α,4-Dihydroxy-3-methoxybenzyl)-4-(hydroxy-3-methoxybenzyl)	Others	Others	-	1	144078	110858	148465
mws0444	152.04	108.05	153.043	C7H7NO3	[M-H]-	3-Aminosalicylic acid	Phenolic acids	Phenolic acids	570-23-0	3	159805	165378	201851
MWS1777	128.03	93.06	127.019	C6H6ClN	[M+H]+	3-Chloroaniline	Alkaloids	Alkaloids	108-42-9	1	1.76797e+07	1.65323e+07	1.91949e+07
CYn007140	483.13	321.099	484.137	C25H24O10	[M-H]-	3-Cinnamoyl-5-Caffeoylquinic acid	Phenolic acids	Phenolic acids	-	3	4.12079e+07	5.31981e+07	3.88826e+07
CYn007594	467.135	321.099	468.142	C25H24O9	[M-H]-	3-Cinnamoyl-5-p-Coumaroylquinic acid	Phenolic acids	Phenolic acids	-	3	2.08544e+07	1.918e+07	1.85869e+07
CYp007200	451.139	147.045	450.131	C25H22O8	[M+H]+	3-Cinnamyl-5-p-coumaryl shikimic acid	Phenolic acids	Phenolic acids	-	3	1.46407e+07	1.26954e+07	1.40804e+07
CYp005500	323.113	131.05	322.105	C16H18O7	[M+H]+	3-Cinnamoylquinic acid	Phenolic acids	Phenolic acids	-	3	5.05741e+06	3.79811e+06	4.56774e+06
Lmbn000198	133.01	71.01	134.022	C4H6O5	[M-H]-	3-Dehydro-L-Threonic Acid	Others	Saccharides	-	1	2.65956e+07	2.63943e+07	2.92125e+07
CYn003683	457.077	303.051	458.085	C22H18O11	[M-H]-	3-Dehydroshikimic Acid 5-(3-Methylsalicyloyl)Gallate	Phenolic acids	Phenolic acids	-	3	1.02145e+06	964705	1.18528e+06
CYn002763	473.074	319.046	474.08	C22H18O12	[M-H]-	3-Dehydroshikimic Acid 5-(3-Vanilloyl)Gallate	Phenolic acids	Phenolic acids	-	3	2.31037e+06	2.63939e+06	1.7573e+06
Lchp000221	207.06	91.05	206.058	C11H10O4	[M+H]+	3-Ethylidene-7-hydroxy-6-methoxyphthalide	Others	Lactones	-	3	96286.8	116627	77284.2
CYn004760	489.104	337.094	490.111	C23H22O12	[M-H]-	3-Galloyl-5-p-Coumaroylquinic acid	Phenolic acids	Phenolic acids	-	3	1.01016e+07	1.13653e+07	8.42861e+06
Zbyn001562	343.07	191.06	344.075	C14H16O10	[M-H]-	3-Galloylquinic acid	Phenolic acids	Phenolic acids	17365-11-6	1	4.10681e+07	4.11924e+07	1.03852e+08
pmn001515	325.06	93.03	326.064	C14H14O9	[M-H]-	3-Galloylshikimic acid	Phenolic acids	Phenolic acids	110082-91-2	1	72876.8	59316	48967.4
Zmpn000638	130.05	88.04	131.07	C4H9N3O2	[M-H]-	3-Guanidinopropionic acid	Organic acids	Organic acids	353-09-3	3	539836	617029	492736
ZbBn012715	411.28	155.04	412.283	C23H40O6	[M-H]-	3-Hexadecyl-ShikimicAcid	Lipids	Free fatty acids	-	2	115806	156059	89883.3
MWSHC20102	197.08	151.04	196.074	C10H12O4	[M+H]+	3-Hydroxy-1-(4-Hydroxy-3-Methoxyphenyl)Propan-1-One	Others	Ketone compounds	2196-18-1	1	365519	625979	567640
Zjxp110304	295.23	151.11	294.219	C18H30O3	[M+H]+	3-Hydroxy-3,7,11-trimethyldodeca-1,6E,10-trien-9-yl isobutyrate	Terpenoids	Sesquiterpenoids	-	3	438123	354009	363564
pme2914	161.05	99.05	162.053	C6H10O5	[M-H]-	3-Hydroxy-3-methylpentane-1,5-dioic acid	Amino acids and derivatives	Amino acids and derivatives	503-49-1	2	2.00932e+06	96683.8	1.81829e+06
pmn001690	327.14	165.09	328.152	C16H24O7	[M-H]-	3-Hydroxy-4-isopropylbenzylalcohol-3-O-glucoside	Others	Alcohol compounds	-	3	129176	65862.3	67185.4
MWSslk066	169.05	65.04	168.042	C8H8O4	[M+H]+	3-Hydroxy-4-methoxybenzoic acid; Isovanillic Acid	Phenolic acids	Phenolic acids	645-08-9	3	42310.3	35172.6	55427.2
Wchn003545	453.11	313.06	454.111	C20H22O12	[M-H]-	3-Hydroxy-5-Methoxyphenyl-6-O-Galloyl-Beta-D-Galactopyranoside	Others	Others	-	3	32031	60337.4	43748.7
pmn001547	589.12	437.1	590.127	C27H26O15	[M-H]-	3-Hydroxy-5-Methylphenol-1-O-(6'-Digalloyl)Glucoside	Phenolic acids	Phenolic acids	-	3	137650	82256.6	116802
Lhdp120312	373.22	135.12	372.215	C19H32O7	[M+H]+	3-Hydroxy-7,8-dehydro-ionol-9-O-β-D-glucopyranoside	Terpenoids	Monoterpenoids	-	3	56387.9	62452.4	105568
MWS04559g	182.08	136.08	181.074	C9H11NO3	[M+H]+	3-Hydroxy-L-phenylalanine	Amino acids and derivatives	Amino acids and derivatives	587-33-7	1	3.37517e+07	3.48884e+07	2.82578e+07
Wagp005297	373.22	211.17	372.215	C19H32O7	[M+H]+	3-Hydroxy-beta-ionol 3-Glucoside	Others	Others	-	3	155578	200136	162721
Zmyn005252	285.24	239.24	286.251	C17H34O3	[M-H]-	3-Hydroxy-palmitic acid methyl ester	Lipids	Free fatty acids	51883-36-4	3	16641	16915.9	14585.1
MWSmce248	163.04	119.05	164.047	C9H8O3	[M-H]-	3-Hydroxycinnamic Acid	Phenolic acids	Phenolic acids	14755-02-3	1	1.24673e+07	9.12808e+06	1.11327e+07
Zbsp011826	441.37	441.37	440.365	C30H48O2	[M+H]+	3-Hydroxylup-20(29)-en-28-al (Betulinaldehyde)	Terpenoids	Triterpene	13159-28-9	2	1.24883e+06	1.0584e+06	504057
Lmqn008288	299.26	299.26	300.266	C18H36O3	[M-H]-	3-Hydroxyoctadecanoic Acid	Lipids	Free fatty acids	45261-96-9	2	230374	220773	203781
pme3381	165.06	106.04	166.063	C9H10O3	[M-H]-	3-Hydroxyphenylacetic Acid Methyl Ester	Phenolic acids	Phenolic acids	42058-59-3	3	50341.5	35075.6	42376.4
Lmsn005430	603.14	289.07	604.143	C28H28O15	[M-H]-	3-Hydroxyphloretin-4'-O-(2''-O-galloyl)glucoside	Flavonoids	Chalcones	-	2	163605	150870	152618
Zbtn005022	451.12	167.03	452.132	C21H24O11	[M-H]-	3-Hydroxyphloretin-4'-O-glucoside	Flavonoids	Chalcones	-	3	84656.8	102411	99251.8
pme2601	89.02	59.01	90.0317	C3H6O3	[M-H]-	3-Hydroxypropanoic acid	Organic acids	Organic acids	503-66-2	3	130837	206360	216637
pma6298	96.04	68.05	95.0371	C5H5NO	[M+H]+	3-Hydroxypyridine	Alkaloids	Pyridine alkaloids	109-00-2	3	4.52758e+06	4.33658e+06	3.84748e+06
mws4053	455.35	455.35	456.36	C30H48O3	[M-H]-	3-Hydroxyurs-12-en-28-oic acid (Ursolic acid)	Terpenoids	Triterpene	77-52-1	3	131893	158947	87141.5
Hmmp001310	188.071	118.065	187.063	C11H9NO2	[M+H]+	3-Indoleacrylic acid	Alkaloids	Plumerane	1204-06-4	1	4.03568e+07	4.1693e+07	3.85569e+07
Lmbn001754	175.06	115.04	176.069	C7H12O5	[M-H]-	3-Isopropylmalic Acid	Organic acids	Organic acids	921-28-8	2	2.28507e+07	2.26285e+07	2.16698e+07
mws0823	115.04	71.01	116.047	C5H8O3	[M-H]-	3-Methyl-2-Oxobutanoic acid	Organic acids	Organic acids	759-05-7	3	242098	235686	209116
Lmbn002737	119.05	93.03	120.058	C8H8O	[M-H]-	3-Methylbenzaldehyde	Others	Aldehyde compounds	620-23-5	2	138492	100325	129229
Wafn003429	441.2	249.13	382.184	C16H30O10	[M+CH3COOH-H]-	3-Methylbutyl 6-O-(alpha-L-arabinopyranosyl)-beta-D-glucopyranoside	Others	Alcohol compounds	-	1	1.5292e+06	1.14188e+06	951152
pme1266	167.06	124.05	166.049	C6H6N4O2	[M+H]+	3-Methylxanthine	Nucleotides and derivatives	Nucleotides and derivatives	1076-22-8	3	7.503e+06	7.61801e+06	7.36512e+06
Zbfn004495	533.13	323.08	534.137	C25H26O13	[M-H]-	3-O-(3,5-Dimethoxy-4-hydroxybenzoyl)-4-O-caffeoylquinic acid	Phenolic acids	Phenolic acids	-	3	160362	109639	134182
Wasn002095	357.08	183.03	358.09	C15H18O10	[M-H]-	3-O-(3-O-Methylgalloyl) Quinic acid	Phenolic acids	Phenolic acids	-	1	71400.4	92013.7	59100
CYn002538	357.083	191.057	358.09	C15H18O10	[M-H]-	3-O-(3-O-Methylgalloyl)Quinic Acid	Phenolic acids	Phenolic acids	-	3	1.55002e+07	1.97293e+07	1.174e+07
WaYp004929	309.1	147.04	308.09	C15H16O7	[M+H]+	3-O-(p-coumaroyl) 3-Hydroxy-3-methylglutaric acid	Phenolic acids	Phenolic acids	-	2	8.78047e+06	6.87015e+06	7.90815e+06
CYn005614	499.124	337.093	500.132	C25H24O11	[M-H]-	3-O-Caffeoyl-4-O-p-Coumaroylquinic acid	Phenolic acids	Phenolic acids	-	3	4.05264e+06	4.38864e+06	3.41076e+06
CYn005736	499.125	337.094	500.132	C25H24O11	[M-H]-	3-O-Caffeoyl-5-O-p-Coumaroylquinic acid	Phenolic acids	Phenolic acids	-	3	4.44368e+06	5.54354e+06	4.62835e+06
CYp006810	467.135	163.039	466.126	C25H22O9	[M+H]+	3-O-Cinnamoyl-5-O-caffeoylshikimic acid	Phenolic acids	Phenolic acids	-	3	5.04904e+06	6.30622e+06	5.63511e+06
Zmhn003297	495.08	343.07	496.085	C21H20O14	[M-H]-	3-O-Digalloyl quinic acid	Phenolic acids	Phenolic acids	-	2	2.00044e+06	2.32335e+06	1.94284e+06
CYn003645	367.103	193.051	368.111	C17H20O9	[M+H]+	3-O-Feruloylquinic acid	Phenolic acids	Phenolic acids	1899-29-2	3	2.56763e+06	2.58034e+06	2.03679e+06
Lczp000060	619.09	153.02	618.086	C27H22O17	[M+H]+	3-O-Galloyl-4,6-(S)-HHDP-D-glucose	Tannins	Tannin	-	3	88533.7	69288.9	49494.9
Lmsn001900	633.07	301	634.081	C27H22O18	[M-H]-	3-O-Galloyl-4,6-(S)-HHDP-β-D-glucose	Phenolic acids	Phenolic acids	-	2	305306	394079	264858
Hmln000659	331.07	169.01	332.074	C13H16O10	[M-H]-	3-O-Galloyl-D-glucose	Phenolic acids	Phenolic acids	-	1	2.19441e+07	1.62837e+07	2.12069e+07
Wchn001739	331.07	211.03	332.074	C13H16O10	[M-H]-	3-O-Galloyl-Glucose	Phenolic acids	Phenolic acids	-	2	1.83291e+06	2.87317e+06	2.20432e+06
Zbyp004485	481.1	153.02	480.09	C21H20O13	[M+H]+	3-O-Galloylbergenin	Lignans and Coumarins	Coumarins	-	2	161752	155628	147092
CYn005375	881.163	425.089	882.164	C44H34O20	[M-H]-	3-O-Galloylepiafzelechin-(4beta->6)-Epigallocatechin-3-O-Gallate	Tannins	Tannin	-	3	1.15029e+07	1.24447e+07	9.46351e+06
CYn005197	881.163	711.139	882.164	C44H34O20	[M-H]-	3-O-Galloylepiafzelechin-(4beta->8)-Epigallocatechin-3-O-Gallate	Tannins	Tannin	-	3	702580	701093	627631
Lmqn004838	315.01	299.99	316.022	C15H8O8	[M-H]-	3-O-Methylellagic acid	Tannins	Tannin	-	1	5.02798e+06	6.35963e+06	3.95591e+06
pme0309	183.03	124.02	184.037	C8H8O5	[M-H]-	3-O-Methylgallic Acid	Phenolic acids	Phenolic acids	3934-84-7	1	1.47426e+07	1.7204e+07	1.08336e+07
Lmmn004912	315.05	300.03	316.058	C16H12O7	[M-H]-	3-O-Methylquercetin	Flavonoids	Flavonols	1486-70-0	2	1.48185e+06	1.40458e+06	1.37576e+06
Lhmp122024	501.14	163.04	500.132	C25H24O11	[M+H]+	3-O-caffeioyl p-coumarinoyl quinic acid	Others	Others	-	2	46780.3	80934.4	74827
Zbyn004267	729.14	407.07	730.149	C37H30O16	[M-H]-	3-O-galloylprocyanidin B1	Tannins	Proanthocyanidins	-	1	831058	797581	792628
Waln003350	341.09	195.05	342.095	C15H18O9	[M-H]-	3-O-p-Coumaroyl Galactonic Acid	Phenolic acids	Phenolic acids	-	3	1.15305e+06	1.2749e+06	861641
Lmsp004151	629.11	163.04	628.106	C29H24O16	[M+H]+	3-O-p-Coumaroyl-4,6-(S)-HHDP-β-D-glucose	Phenolic acids	Phenolic acids	-	3	64997.4	75113.4	57354.8
pmn001421	337.09	191.06	338.1	C16H18O8	[M-H]-	3-O-p-Coumaroylquinic acid	Phenolic acids	Phenolic acids	87099-71-6	3	4.53607e+07	5.18998e+07	4.12937e+07
pmb3064	499.15	163.2	500.153	C22H28O13	[M-H]-	3-O-p-Coumaroylquinic acid-O-glucoside	Phenolic acids	Phenolic acids	-	1	1.94673e+06	1.85805e+06	2.01927e+06
pmb3075	319.08	145.03	320.09	C16H16O7	[M-H]-	3-O-p-Coumaroylshikimic acid	Phenolic acids	Phenolic acids	-	3	2.43026e+07	3.06959e+07	2.02846e+07
ZbYn009419	661.35	277.22	602.33	C30H50O12	[M+CH3COOH-H]-	3-Oleoyl sucrose	Lipids	Free fatty acids	-	2	97947.2	165799	126691
Lmmp004382	371.21	191.14	370.199	C19H30O7	[M+H]+	3-Oxo-α-ionol-β-D-glucoside	Terpenoids	Sesquiterpenoids	-	3	76967.6	184013	204854
Lmhp013004	455.35	315.23	454.345	C30H46O3	[M+H]+	3-Oxolanosta-9(11),24-dien-26-oic acid (Coccinic Acid)	Terpenoids	Triterpene	-	3	8585.75	9364.7	9496.39
Zmgn000447	184.98	78.96	185.993	C3H7O7P	[M-H]-	3-Phospho-D-glyceric acid	Organic acids	Organic acids	820-11-1	2	1.94231e+06	2.04109e+06	2.57947e+06
Wcfp003437	325.14	175.07	324.136	C20H20O4	[M+H]+	3-Prenyl-4,2',4'-Trihydroxychalcone	Flavonoids	Chalcones	202815-28-9	3	54784.4	73576.1	54784.4
Wayp003244	180.06	134.06	179.058	C9H9NO3	[M+H]+	3-Succinoylpyridine	Alkaloids	Pyridine alkaloids	4192-31-8	1	200089	240396	235541
WaYn005746	339.12	309.08	340.131	C20H20O5	[M-H]-	3-[(2S,3S)-2-(4-hydroxy-3-methoxyphenyl)-7-methoxy-3-methyl-2,3-dihydro-1-benzofuran-5-yl]prop-2-enal	Phenolic acids	Phenolic acids	-	3	66368.8	44241.1	32632.1
Hmgp002327	188.07	118.06	187.063	C11H9NO2	[M+H]+	3-amino-2-naphthoic acid	Alkaloids	Alkaloids	-	1	2.67833e+07	2.56255e+07	2.3405e+07
Lchp000218	209.08	121.06	208.074	C11H12O4	[M+H]+	3-ethyl-7-hydroxy-6-methoxyphthalide	Others	Lactones	-	3	1.02115e+06	993697	1.38265e+06
Lmgp002593	123.04	77.04	122.037	C7H6O2	[M+H]+	3-hydroxybenzaldehyde	Others	Aldehyde compounds	100-83-4	3	188498	227244	180309
MWS2010	451.11	163.05	226.059	C9H10N2O5	[2M-H]-	3-nitro-L-tyrosine	Amino acids and derivatives	Amino acids and derivatives	621-44-3	3	47629.9	43895.1	34374.3
ZbWn003402	243.03	96.97	244.041	C10H12O5S	[M-H]-	3-oxo-4-phenylbutyl hydrogen sulfate	Others	Others	-	3	135574	144485	134124
Zblp001009	272.11	110.06	271.106	C12H17NO6	[M+H]+	3-pyridine-methanol-O-β-D-glucopyranosyl	Alkaloids	Pyridine alkaloids	-	2	395042	406212	418554
Ladp002935	190.05	144.04	189.043	C10H7NO3	[M+H]+	3-quinolinecarboxylic acid	Alkaloids	Quinoline alkaloids	-	1	2.19131e+06	1.86528e+06	1.72062e+06
Wdxp004610	333.24	279.23	332.235	C21H32O3	[M+H]+	3β,14β-dihydroxy-pregn-5-en-20-one	Steroids	Steroid	-	2	97097.6	106590	108780
Smgp104547	547.23	385.17	546.221	C27H34N2O10	[M+H]+	3β-Isodihydrocadambine	Alkaloids	Plumerane	62014-69-1	3	91206.3	47974	62011
pmp000004	331.08	316.06	330.074	C17H14O7	[M+H]+	4',5,7-Trihydroxy-3',6-dimethoxyflavone (Jaceosidin)	Flavonoids	Flavones	18085-97-7	3	692338	680040	606365
Labn004891	589.12	437.11	590.127	C27H26O15	[M-H]-	4',6'-O-Digalloylsalicin	Phenolic acids	Phenolic acids	-	3	532987	467744	460607
MWSprf104	271.06	215.07	270.053	C15H10O5	[M+H]+	4',6,7-Trihydroxyisoflavone	Flavonoids	Isoflavones	17817-31-1	3	43531.3	37177.7	26525.8
Lagp004954	579.17	285.08	578.164	C27H30O14	[M+H]+	4',6,7-Trihydroxyisoflavone-6-methylether-7-O-β-D-xylopyranosyl-(1→6)-β-D-glucopyranoside	Flavonoids	Isoflavones	-	2	31178.6	12695.4	30370.5
WaYn002469	409.15	165.06	410.158	C20H26O9	[M-H]-	4',8''-Bisguaiacylglycerol	Lignans and Coumarins	Lignans	-	3	145647	45324.5	192176
Zamp007073	151.07	105.07	150.068	C9H10O2	[M+H]+	4'-Methoxyacetophenone	Others	Ketone compounds	100-06-1	2	966997	660554	733084
MWSslk146	595.17	433.12	594.159	C27H30O15	[M+H]+	4'-O-Glucosylvitexin	Flavonoids	Flavones	38950-94-6	3	3.82547e+07	3.71772e+07	3.42859e+07
CYp003309	645.191	175.109	644.185	C30H32N2O14	[M+H]+	4'-O-Methyl-6-hydroxygallocatechin 3-O-(N-Ethylglutamine ester) 3'-Gallate	Flavonoids	Flavanols	-	3	4.26963e+06	3.72532e+06	4.68824e+06
CYp003802	629.196	175.108	628.19	C30H32N2O13	[M+H]+	4'-O-Methylgallocatechin 3-O-(N-Ethylglutamine ester) 3'-Gallate	Flavonoids	Flavanols	-	3	422257	658536	749061
CYp003396	477.186	175.109	476.18	C23H28N2O9	[M+H]+	4'-O-Methylgallocatechin 3-O-(N-Ethylglutamine ester)	Flavonoids	Flavanols	-	3	3.28069e+06	2.99754e+06	2.49162e+06
Lamn006359	447.12	285.07	448.137	C22H24O10	[M-H]-	4'-demethyl-3,9-dihydroeucomin glucoside	Flavonoids	Other Flavonoids	-	3	2.18443e+07	2.21528e+07	1.65407e+07
Hmtp000776	168.07	105.03	167.058	C8H9NO3	[M+H]+	4,5,6-Trihydroxy-2-cyclohexen-1-ylideneacetonitrile	Alkaloids	Alkaloids	-	2	275072	266063	252104
Wmhn003276	517.14	355.08	518.142	C25H26O12	[M-H]-	4,5,8-Trihydroxy-α-tetralone 5-O-D-[6'-O-(4''-acetoxylbenzoyl)]glucoside	Quinones	Quinones	-	3	257805	368056	233509
Lmqn003292	355.1	193.05	356.111	C16H20O9	[M-H]-	4,5,8-Trihydroxy-α-tetralone-5-O-glucoside	Quinones	Quinones	-	3	1.58903e+06	1.79025e+06	1.55773e+06
Zmmp000635	130.09	84.08	129.079	C6H11NO2	[M+H]+	4,5-Dehydro-L-leucine	Amino acids and derivatives	Amino acids and derivatives	-	2	8.42569e+07	9.42395e+07	7.66475e+07
pmn001628	481.06	275	482.07	C20H18O14	[M-H]-	4,6-(S)-Hexahydroxydiphenoyl-D-glucose	Phenolic acids	Phenolic acids	23094-68-0	2	2.16618e+06	2.62638e+06	2.03153e+06
Lmsn000842	481.06	301	482.07	C20H18O14	[M-H]-	4,6-(S)-Hexahydroxydiphenoyl-β-D-glucose	Tannins	Tannin	36378-48-0	1	994595	1.04186e+06	638223
HJN012	377.16	329.139	378.168	C20H26O7	[M-H]-	4,7,9,9'-Tetrahydroxy-3,3'-dimethoxy-8-O-4'-neolignan	Phenolic acids	Phenolic acids	-	3	3.22453e+06	2.90718e+06	2.91012e+06
Wbtp006564	317.07	302.04	316.058	C16H12O7	[M+H]+	4,8,10-trihydroxy-2-methoxy-1h,2h-furo[3,2-a]xanthen-11-one	Flavonoids	Other Flavonoids	-	2	415437	469751	393215
Zmtn001464	204.03	160.04	205.037	C10H7NO4	[M-H]-	4,8-Dihydroxyquinoline-2-carboxylic acid	Alkaloids	Quinoline alkaloids	59-00-7	3	1.12005e+06	1.43627e+06	1.02496e+06
CYp004031	319.045	153.019	318.038	C15H10O8	[M+H]+	4-(2,4,6-Trihydroxybenzoyl)-3-Formyl-5-Hydroxybenzoic acid	Phenolic acids	Phenolic acids	-	3	1.25193e+06	727430	1.11104e+06
CYp004478	303.051	165.019	302.043	C15H10O7	[M+H]+	4-(2,6-Dihydroxybenzoyl)-3-Formyl-5-Hydroxybenzoic acid	Phenolic acids	Phenolic acids	127448-92-4	3	526769	569422	696768
Lmyn003835	289.04	137.02	290.043	C14H10O7	[M-H]-	4-(3,4,5-Trihydroxybenzoxy)benzoic acid	Phenolic acids	Phenolic acids	-	3	4.95284e+06	6.05239e+06	3.02494e+06
Lcrp000391	345.17	151.07	344.162	C20H24O5	[M+H]+	4-(5-(3,4-dimethoxyphenyl)-3,4-dimethyltetrahydrofuran-2-yl)benzene-1,2-diol	Lignans and Coumarins	Lignans	-	2	109091	153346	109177
CYn002249	395.028	153.018	396.036	C13H16O12S	[M-H]-	4-(6-O-Sulfo-Beta-D-Glucopyranosyloxy)-3-Hydroxybenzoic Acid	Phenolic acids	Phenolic acids	-	3	1.49835e+07	5.87524e+06	1.03035e+07
Wagp001892	267.14	69.07	266.137	C11H22O7	[M+H]+	4-(Beta-D-Glucopyranosyloxy)-2-Pentanol	Others	Alcohol compounds	183744-50-5	3	94843.1	96878.1	99024.5
pme0295	146.08	86.06	145.074	C6H11NO3	[M+H]+	4-Acetamidobutyric acid	Organic acids	Organic acids	3025-96-5	3	3.09892e+06	3.09103e+06	2.5719e+06
Walp002129	373.11	211.06	372.106	C16H20O10	[M+H]+	4-Acetoxy-3-Methoxybenzoic Acid glucoside	Phenolic acids	Phenolic acids	-	3	132463	114450	102328
mws1336	138.06	120.04	137.048	C7H7NO2	[M+H]+	4-Aminobenzoic acid	Phenolic acids	Phenolic acids	150-13-0	3	884648	684142	650218
MWS1854	110.06	65.04	109.053	C6H7NO	[M+H]+	4-Aminophenol	Alkaloids	Alkaloids	123-30-8	2	1.20782e+06	1.47112e+06	1.02069e+06
Wasn006237	587.11	417.08	588.111	C27H24O15	[M-H]-	4-Benzoyl-3,6-Di-O-Beta-D-Galloylglucose	Phenolic acids	Phenolic acids	-	2	121060	79453.6	99698.9
pmn001477	435.09	345	436.101	C20H20O11	[M-H]-	4-C-Glucose-1,3,6-trihydroxy-7-methoxyxanthone	Flavonoids	Other Flavonoids	-	2	198809	202068	167874
CYp006607	485.144	163.04	484.137	C25H24O10	[M+H]+	4-Cinnamoyl-5-Caffeoylquinic acid	Phenolic acids	Phenolic acids	-	3	1.03491e+07	1.74805e+07	1.09088e+07
CYp007030	469.149	147.045	468.142	C25H24O9	[M+H]+	4-Cinnamoyl-5-p-Coumaroylquinic acid	Phenolic acids	Phenolic acids	-	3	1.95505e+07	1.9984e+07	1.58043e+07
pma1840	250.14	147.04	250.144	C14H20NO3+	[M]+	4-Coumaroylcholine	Alkaloids	Phenolamine	-	3	483341	520603	375521
Zmcn005156	529.13	353.08	530.142	C26H26O12	[M-H]-	4-Feruloyl-5-O-Caffeoylquinic Acid	Phenolic acids	Phenolic acids	188742-80-5	3	35737.3	30630.8	40377.6
CYn004876	489.103	337.093	490.111	C23H22O12	[M-H]-	4-Galloyl-5-p-Coumaroylquinic acid	Phenolic acids	Phenolic acids	-	3	1.07634e+07	1.27098e+07	7.39161e+06
mws0567	146.09	87.04	145.085	C5H11N3O2	[M+H]+	4-Guanidinobutyric acid	Organic acids	Organic acids	463-00-3	3	1.57745e+07	1.59656e+07	1.28312e+07
Lmbn001364	131.03	87.05	132.042	C5H8O4	[M-H]-	4-Hydroxy-2-Oxopentanoic Acid	Organic acids	Organic acids	3318-73-8	3	214062	225551	219061
MWSslk083	183.06	153.02	184.074	C9H12O4	[M-H]-	4-Hydroxy-3,5-dimethoxybenzyl alcohol	Others	Others	530-56-3	3	42268.7	33213.7	36447.1
HX1226	221.19	107.09	220.183	C15H24O	[M+H]+	4-Hydroxy-β-bulnesene	Others	Others	-	2	706135	728096	665536
MWSmce466	135.05	92.03	136.052	C8H8O2	[M-H]-	4-Hydroxyacetophenone	Others	Ketone compounds	99-93-4	1	693946	787812	1.01755e+06
mws0628	121.03	92.03	122.037	C7H6O2	[M-H]-	4-Hydroxybenzaldehyde	Others	Aldehyde compounds	123-08-0	1	2.70348e+06	2.06813e+06	2.72395e+06
mws0749	137.02	93.03	138.032	C7H6O3	[M-H]-	4-Hydroxybenzoic acid	Phenolic acids	Phenolic acids	99-96-7	1	3.83402e+06	3.28244e+06	4.12367e+06
Wayn001856	379.03	241	380.041	C13H16O11S	[M-H]-	4-Hydroxybenzoic acid 4-(6-O-sulfo)glucopyranoside	Phenolic acids	Phenolic acids	-	3	523376	520435	447339
Labn004065	341.09	137.03	342.095	C15H18O9	[M-H]-	4-Hydroxybenzoyl acetyl glucoside	Phenolic acids	Phenolic acids	-	3	4967.45	4967.45	4967.45
Hmqp002567	284.13	147.04	283.121	C17H17NO3	[M+H]+	4-Hydroxycinnamic acid p-hydroxyphenethylamine	Alkaloids	Phenolamine	-	3	37746.1	53628.8	39710.1
pme2996	161.02	117.03	162.032	C9H6O3	[M-H]-	4-Hydroxycoumarin	Lignans and Coumarins	Coumarins	1076-38-6	3	140524	99023.6	130964
MWS5206	181.05	135.04	182.058	C9H10O4	[M-H]-	4-Hydroxyphenyllactic Acid	Phenolic acids	Phenolic acids	306-23-0	3	116685	120409	99027.4
Wbjp000520	146.08	82.06	145.074	C6H11NO3	[M+H]+	4-Hydroxypipecolic acid	Alkaloids	Alkaloids	14228-16-1	3	655666	543650	712187
MA10074217	144.05	115.04	145.053	C9H7NO	[M-H]-	4-Hydroxyquinoline	Alkaloids	Quinoline alkaloids	611-36-9	2	123773	131415	158221
pmb2221	318.3	60.04	317.293	C18H39NO3	[M+H]+	4-Hydroxysphinganine; Phytosphingosine	Lipids	Sphingolipids	554-62-1	2	410762	248483	267538
MWSHC2035	179.07	119.05	178.063	C10H10O3	[M+H]+	4-Methoxycinnamic acid	Phenolic acids	Phenolic acids	830-09-1	3	867862	849994	722591
pmb0764	144.05	113.03	143.041	C6H9NOS	[M+H]+	4-Methyl-5-thiazoleethanol	Others	Others	137-00-8	3	254752	286922	197593
Lamp000484	116.07	70.06	115.063	C5H9NO2	[M+H]+	4-Methylazetidine-2-Carboxylic acid	Alkaloids	Alkaloids	1779725-63-1	3	4.13177e+06	4.03404e+06	3.68947e+06
Lmbn002644	119.05	93.03	120.058	C8H8O	[M-H]-	4-Methylbenzaldehyde	Others	Aldehyde compounds	104-87-0	2	180237	171735	223697
MWS4519	192.07	148.08	193.074	C10H11NO3	[M-H]-	4-Methylhippuric Acid	Amino acids and derivatives	Amino acids and derivatives	27115-50-0	3	977778	725371	685163
Wafn002319	515.14	323.08	516.148	C22H28O14	[M-H]-	4-O-(3'-O-alpha-D-Glucopyranosyl)caffeoylquinic acid	Phenolic acids	Phenolic acids	1401352-63-3	2	171576	231564	133730
Wafn002874	515.14	323.08	516.148	C22H28O14	[M-H]-	4-O-(4'-O-alpha-D-Glucopyranosyl)caffeoylquinic acid	Phenolic acids	Phenolic acids	1401352-62-2	1	117765	192796	193870
Zmhn003098	785.23	447.13	786.237	C38H42O18	[M-H]-	4-O-(6'-O-Glucosylcaffeoylglucosylferuloyl)-4-hydroxybenzyl alcohol	Phenolic acids	Phenolic acids	-	3	43789	38925	38929
CYp006606	467.133	163.038	466.126	C25H22O9	[M+H]+	4-O-Cinnamoyl-5-O-caffeoylshikimic acid	Phenolic acids	Phenolic acids	-	3	5.36232e+06	6.27716e+06	5.32239e+06
Lmsn005333	461.11	169.01	462.116	C22H22O11	[M-H]-	4-O-Galloyl-1-O-Cinnamoyl-β-D-glucose	Phenolic acids	Phenolic acids	-	2	203457	260384	179543
Wasn001246	343.07	191.06	344.074	C14H16O10	[M-H]-	4-O-Galloylquinic Acid	Phenolic acids	Phenolic acids	110170-37-1	2	7.91917e+07	5.14865e+07	4.86137e+07
Lmqn000859	343.1	171.05	344.111	C15H20O9	[M-H]-	4-O-Glucosyl-2-hydroxy-6-methoxyacetophenone	Phenolic acids	Phenolic acids	-	3	389648	414215	296702
Zmhn001358	299.08	137.02	300.084	C13H16O8	[M-H]-	4-O-Glucosyl-4-hydroxybenzoic acid	Phenolic acids	Phenolic acids	-	1	2.12863e+06	3.00481e+06	1.85113e+06
Wasn000977	311.1	89.24	312.106	C11H20O10	[M-H]-	4-O-galactopyranosylxylose	Others	Saccharides	14087-31-1	3	359825	380307	329097
pma6460	337.09	163.04	338.1	C16H18O8	[M-H]-	4-O-p-Coumaroylquinic acid	Phenolic acids	Phenolic acids	32451-86-8	3	3.75072e+07	3.91467e+07	2.91266e+07
pme0275	115.04	97.03	116.047	C5H8O3	[M-H]-	4-Oxopentanoic Acid	Organic acids	Organic acids	123-76-2	3	25584.4	45790.4	35748
Wcsn010254	277.22	277.22	278.225	C18H30O2	[M-H]-	4-[3-(4,8-dimethylnona-3,7-dienyl)-3-methyloxiran-2-yl]butan-2-one	Others	Others	-	1	3.10376e+07	3.20181e+07	3.14303e+07
Zbqp002313	203.14	84.04	202.132	C9H18N2O3	[M+H]+	4-amino-5-(butylamino)-5-oxopentanoic acid	Amino acids and derivatives	Amino acids and derivatives	-	2	897951	647602	910778
Zbqp003444	217.16	84.04	216.147	C10H20N2O3	[M+H]+	4-amino-5-oxo-5-(pentylamino)pentanoic acid	Amino acids and derivatives	Amino acids and derivatives	-	3	417119	398516	488599
Zaln004057	335.08	179.03	336.084	C16H16O8	[M-H]-	4-caffeoylshikimic acid	Phenolic acids	Phenolic acids	-	1	87978.9	158558	149488
Ladp002110	206.04	160.04	205.037	C10H7NO4	[M+H]+	4-hydroxy-2-oxo-1,2-dihydroquinoline-3-carboxylic acid	Alkaloids	Quinoline alkaloids	73776-24-6	1	1.21531e+06	910615	1.02249e+06
MWSCX017	165.05	119.05	164.047	C9H8O3	[M+H]+	4-hydroxyphenyl acrylaldehyde	Others	Aldehyde compounds	-	1	2.6978e+06	3.03607e+06	4.60656e+06
MWSHC20105	371.11	282.09	372.121	C20H20O7	[M-H]-	4-ketopinoresinol	Lignans and Coumarins	Lignans	66288-89-9	3	19253.4	27878.9	27422.1
Yalp002838	207.07	91.05	206.058	C11H10O4	[M+H]+	4-methoxy-5-hydroxymethylcoumarin	Lignans and Coumarins	Coumarins	-	3	50254.1	62464.6	80130.1
Wbmp001002	152.07	107.05	151.063	C8H9NO2	[M+H]+	4-methoxybenzamide	Alkaloids	Alkaloids	3424-93-9	2	1.07337e+06	1.1306e+06	742502
Zmmp002106	120.08	77.04	119.07	C3H9N3O2	[M+H]+	4-methyl-1,5,2,3-dioxadiazinan-2-amine	Nucleotides and derivatives	Nucleotides and derivatives	-	2	1.29189e+07	1.03749e+07	9.67334e+06
Lasp006411	387.11	191.07	386.1	C20H18O8	[M+H]+	5'-Demethylaquillochin	Lignans and Coumarins	Lignans	305364-91-4	2	680046	1.10576e+06	979599
pme1474	298.1	136.06	297.09	C11H15N5O3S	[M+H]+	5'-Deoxy-5'-(methylthio)adenosine	Nucleotides and derivatives	Nucleotides and derivatives	2457-80-9	1	4.06903e+06	4.89461e+06	4.83949e+06
MWSmce116	252.1	136.06	251.102	C10H13N5O3	[M+H]+	5'-Deoxyadenosine	Nucleotides and derivatives	Nucleotides and derivatives	4754-39-6	2	1.08738e+06	965494	1.029e+06
Lmzn001582	387.17	207.1	388.173	C18H28O9	[M-H]-	5'-Glucosyloxyjasmanic acid	Organic acids	Organic acids	-	2	976362	1.09517e+06	924531
Zmjp004852	509.13	347.08	508.122	C23H24O13	[M+H]+	5,6,3',4'-Tetrahydroxy-3,7-dimethoxyflavone-6-O-glucoside	Flavonoids	Flavones	-	1	539992	387971	220373
Lmdp006479	331.08	298.04	330.074	C17H14O7	[M+H]+	5,6,4'-Trihydroxy-7,3'-dimethoxyflavone	Flavonoids	Flavones	-	3	27623.8	27551.1	21813.5
MWSHY0118	343.12	282.09	342.11	C19H18O6	[M+H]+	5,6,7,4'-Tetramethoxyflavone	Flavonoids	Flavones	1168-42-9	3	29495.2	33411.2	26091.8
Zbzp007397	181.12	135.12	180.115	C11H16O2	[M+H]+	5,6,7,7a-tetrahydro-4,4,7a-trimethyl-2(4H)-benzofuranone	Others	Others	15356-74-8	1	1.12049e+07	1.00434e+07	9.33818e+06
Hamp007846	343.12	313.07	342.11	C19H18O6	[M+H]+	5,6,7,8-Tetramethoxyflavone	Flavonoids	Flavones	-	3	1.53401e+06	1.47161e+06	1.31362e+06
Zmjp004795	301.07	286.05	300.063	C16H12O6	[M+H]+	5,6,7-Tetrahydroxy-8-methoxyflavone	Flavonoids	Flavones	-	1	190245	202564	239327
MWS2673	339.25	121.1	338.246	C20H34O4	[M+H]+	5,6-DiHETrE[(±)5,6-dihydroxy-8Z,11Z,14Z-eicosatrienoic acid]	Lipids	Free fatty acids	213382-49-1	3	61759.4	58700.9	53258.5
Zbn006783	301.04	245.05	302.045	C15H10O7	[M-H]-	5,6-Dihydroxylucidin	Quinones	Anthraquinone	-	1	1.33767e+06	1.37199e+06	767482
Zmhn003257	299.06	284.04	300.063	C16H12O6	[M-H]-	5,7,2'-Trihydroxy-8-methoxyflavone	Flavonoids	Flavones	-	3	196802	233961	214004
MWSHC20114	301.07	286.05	300.063	C16H12O6	[M+H]+	5,7,2'-Trihydroxy-8-methoxyflavone; Scutevulin	Flavonoids	Flavones	80713-32-2	1	169520	226870	221621
Zmjp002244	291.09	139.04	290.079	C15H14O6	[M+H]+	5,7,3',4',5'-Pentahydroxyflavan (Tricetiflavan)	Flavonoids	Flavanols	-	1	5.06856e+07	3.66504e+07	2.51911e+07
Lahp004470	443.1	139.04	442.09	C22H18O10	[M+H]+	5,7,3',4',5'-Pentahydroxyflavan-7-gallate	Flavonoids	Other Flavonoids	-	2	3.84379e+07	4.0469e+07	4.19821e+07
Lmln001856	479.09	316.02	480.09	C21H20O13	[M-H]-	5,7-Dihydroxy-4-oxo-2-(3,4,5-trihydroxyphenyl)-4H-chromen-3-yl-alloside	Others	Others	-	2	5.39516e+07	4.16053e+07	4.54622e+07
pmf0367	177.02	89	178.027	C9H6O4	[M-H]-	5,7-Dihydroxychromone	Others	Chromone	31721-94-5	2	120851	143676	147704
Layp002880	341.09	179.03	340.079	C15H16O9	[M+H]+	5,7-Dihydroxychromone glucoside	Others	Chromone	-	1	812399	970922	955821
Xmyn008071	299.06	284.03	300.063	C16H12O6	[M-H]-	5,7-dihydroxy-2-(3-hydroxyphenyl)-3-methoxy-4H-chromen-4-one	Flavonoids	Flavonols	140671-06-3	3	166304	211321	249619
Wtmp005173	579.17	271.06	578.164	C27H30O14	[M+H]+	5,7-dihydroxy-2-(4-hydroxyphenyl)-6-[(2S,4R,5S)-3,4,5-trihydroxy-6-[[(2R,3S,5R)-3,4,5-trihydroxy-6-methyloxan-2-yl]oxymethyl]oxan-2-yl]chromen-4-one	Flavonoids	Isoflavones	-	2	452652	1.90584e+06	1.15957e+06
Zjhp090604	287.09	167.04	286.084	C16H14O5	[M+H]+	5,7-dihydroxy-3-(4'-hydroxybenzyl)-chroman-4-one	Flavonoids	Other Flavonoids	-	2	205351	108748	143941
Zjhp090620	345.12	137.06	344.126	C19H20O6	[M+H]+	5,7-dihydroxy-6,8-dimethyl-3(R,S)-(3'-hydroxy-4'-methoxybenzyl)-chroman-4-one	Flavonoids	Other Flavonoids	-	2	154543	157457	135293
Zjmp102041	345.13	137.06	344.126	C19H20O6	[M+H]+	5,7-dihydroxy-6,8-dimethyl-3-(4'-hydroxy-3'-methoxybenzyl)chroman-4-one	Flavonoids	Other Flavonoids	-	2	146851	158007	161333
Lmtp007267	313.11	121.07	312.1	C18H16O5	[M+H]+	5,8-Dihydroxy-2-[2-(4'-methoxyphenethyl)]chromone	Others	Chromone	128922-70-3	2	473152	365013	399054
Hmtn001120	315.11	153.06	316.116	C14H20O8	[M-H]-	5-(2-Hydroxyethyl)-2-O-glucosylphenol	Phenolic acids	Phenolic acids	-	3	5.68088e+06	6.90355e+06	6.22789e+06
Lmbn001467	158.08	116.07	159.089	C7H13NO3	[M-H]-	5-Acetamidopentanoic Acid	Organic acids	Organic acids	1072-10-2	3	127611	173687	137952
Lmqp000329	296.07	104.11	295.057	C8H14N3O7P	[M+H]+	5-Aminoimidazole ribonucleotide	Nucleotides and derivatives	Nucleotides and derivatives	25635-88-5	1	2.49776e+06	2.63699e+06	1.71599e+06
pme0120	118.09	101.06	117.079	C5H11NO2	[M+H]+	5-Aminovaleric acid	Organic acids	Organic acids	660-88-8	1	233169	314250	175745
pmp000008	359.11	344.09	358.105	C19H18O7	[M+H]+	5-Desmethylsinensetin	Flavonoids	Flavones	21763-80-4	2	3.99061e+06	3.74996e+06	2.93392e+06
CYp001633	345.082	153.019	344.074	C14H16O10	[M+H]+	5-Galloylquinic acid	Phenolic acids	Phenolic acids	53584-43-3	3	7.69371e+07	8.65069e+07	7.14563e+07
pmn001516	325.06	125.02	326.064	C14H14O9	[M-H]-	5-Galloylshikimic acid	Phenolic acids	Phenolic acids	95719-51-0	1	914097	1.06908e+06	539201
Lmmn003663	329.09	167.04	330.095	C14H18O9	[M-H]-	5-Glucosyloxy-2-Hydroxybenzoic acid methyl ester	Phenolic acids	Phenolic acids	-	1	1.59926e+06	1.05341e+06	1.26167e+06
MWSmce275	163.07	107.05	162.068	C10H10O2	[M+H]+	5-Hydroxy-1-tetralone	Others	Ketone compounds	28315-93-7	2	411937	389469	345274
Zahp007129	177.05	131.05	176.047	C10H8O3	[M+H]+	5-Hydroxy-2,3-dihydronaphthalene-1,4-dione	Quinones	Quinones	6312-53-4	2	162721	163022	137664
zjzp121616	265.14	135.08	264.136	C15H20O4	[M+H]+	5-Hydroxy-2-Carbonylcadinane-12,7-lactone	Terpenoids	Sesquiterpenoids	-	3	105045	89797.3	89797.3
MWStz073	102.05	84.05	101.048	C4H7NO2	[M+H]+	5-Hydroxy-2-pyrrolidinone	Alkaloids	Pyrrole alkaloids	62312-55-4	3	81239.6	83173.6	58457.2
Wagp009942	359.11	344.09	358.105	C19H18O7	[M+H]+	5-Hydroxy-4',6,7,8-tetramethoxyflavone	Flavonoids	Flavones	1245-15-4	2	4.18074e+06	3.86334e+06	2.81644e+06
Wagp009533	389.12	359.08	388.116	C20H20O8	[M+H]+	5-Hydroxy-6,7,3',4',5'-Pentamethoxyflavone	Flavonoids	Flavones	29215-55-2	3	14582.9	11641.2	11280.6
Lmqn009304	325.11	293.08	326.115	C19H18O5	[M-H]-	5-Hydroxy-7,4'-dimethoxy-6,8-dimethylflavone; Eucalyptin	Flavonoids	Flavones	3122-88-1	3	83105.1	90926.3	73684.1
Zbgp008956	359.11	326.08	358.105	C19H18O7	[M+H]+	5-Hydroxy-7,8,2',6'-Tetramethoxyflavone (Altisin)	Flavonoids	Flavones	-	3	119372	118549	83587.1
MWSprf117	221.09	130.06	220.085	C11H12N2O3	[M+H]+	5-Hydroxy-DL-tryptophan(5-HTP)	Amino acids and derivatives	Amino acids and derivatives	56-69-9	1	255623	273881	191720
Wagp006380	695.22	389.12	694.211	C32H38O17	[M+H]+	5-Hydroxyauranetin 5-[6''-(3-Hydroxy-3-Methylglutaryl)Glucoside]	Flavonoids	Flavonols	-	2	67540.2	52345.4	62036.1
MWS20172	127.04	53.04	126.032	C6H6O3	[M+H]+	5-Hydroxymethylfurfural	Others	Aldehyde compounds	67-47-0	2	1.2442e+06	1.22294e+06	1.40382e+06
MWSHC20158	127.04	53.04	126.032	C6H6O3	[M+H]+	5-Methoxyfurfural	Others	Aldehyde compounds	21300-07-2	2	1.27536e+06	1.34964e+06	1.66886e+06
MWS2910	242.11	126.07	241.106	C10H15N3O4	[M+H]+	5-Methyl-2'-Deoxycytidine	Nucleotides and derivatives	Nucleotides and derivatives	838-07-3	2	122076	155233	93151.1
mws0572	126.07	109.04	125.059	C5H7N3O	[M+H]+	5-Methylcytosine	Nucleotides and derivatives	Nucleotides and derivatives	554-01-8	2	1.82923e+06	2.10259e+06	1.44902e+06
CYp004227	531.171	311.116	530.164	C23H30O14	[M+H]+	5-O-(4'-[Beta-D-Glucopyranosyl]-Trans-Feruloyl)Quinic Acid	Phenolic acids	Phenolic acids	-	3	3.73279e+06	4.39568e+06	5.51834e+06
MWSHC20125	335.08	135.05	336.084	C16H16O8	[M-H]-	5-O-Caffeoylshikimic acid	Phenolic acids	Phenolic acids	73263-62-4	1	121958	132010	125126
CYn004219	367.103	173.045	368.111	C17H20O9	[2M-H]-	5-O-Feruloylquinic acid	Phenolic acids	Phenolic acids	-	3	1.33705e+06	1.17711e+06	1.51479e+06
Zmhn001703	331.07	169.02	332.074	C13H16O10	[M-H]-	5-O-Galloyl-D-hamamelose	Phenolic acids	Phenolic acids	-	1	1.88185e+07	1.81141e+07	1.62185e+07
Zmhn002783	325.06	169.02	326.064	C14H14O9	[M-H]-	5-O-Galloylshikimic acid	Phenolic acids	Phenolic acids	-	2	346435	423857	324827
Zmhn003082	357.08	173.04	358.09	C15H18O10	[M-H]-	5-O-Methylgalloylquinic Acid	Phenolic acids	Phenolic acids	-	3	391585	500939	262027
Lhmp122205	301.14	245.09	300.136	C18H20O4	[M+H]+	5-O-Methyllatifolin	Others	Others	-	2	35316.7	30274.7	30333.7
Waln003168	341.09	195.05	342.095	C15H18O9	[M-H]-	5-O-p-Coumaroyl Galactonic Acid	Phenolic acids	Phenolic acids	-	3	156370	93031.8	161508
pmb3074	337.09	191.06	338.1	C16H18O8	[M-H]-	5-O-p-Coumaroylquinic acid	Phenolic acids	Phenolic acids	1899-30-5	2	4.20854e+07	3.71753e+07	3.41523e+07
pmb3061	499.15	163.1	500.153	C22H28O13	[M-H]-	5-O-p-Coumaroylquinic acid O-glucoside	Phenolic acids	Phenolic acids	-	1	4.31348e+06	4.00186e+06	4.02534e+06
pmb3066	481.14	319.2	482.142	C22H26O12	[M-H]-	5-O-p-Coumaroylshikimic acid O-glucoside	Phenolic acids	Phenolic acids	-	3	451651	414698	466116
mws0263	128.035	82.0298	129.043	C5H7NO3	[M-H]-	5-Oxo-L-Proline	Amino acids and derivatives	Amino acids and derivatives	98-79-3	1	431130	605408	737762
MWS0813	128.04	82.03	129.043	C5H7NO3	[M-H]-	5-Oxoproline	Amino acids and derivatives	Amino acids and derivatives	149-87-1	1	754187	935365	484385
Zmmp000969	255.1	123.06	254.09	C11H14N2O5	[M+H]+	5-Ribofuranosylnicotinamide	Nucleotides and derivatives	Nucleotides and derivatives	107325-67-7	3	144344	83732.6	113802
Wbwp010459	343.15	163.07	342.147	C20H22O5	[M+H]+	5-[(2r,3s,4s,5s)-5-(2h-1,3-benzodioxol-5-yl)-3,4-dimethyloxolan-2-yl]-2-methoxyphenol	Lignans and Coumarins	Lignans	-	1	732745	723708	740288
Sadp007533	269.12	223.11	268.11	C17H16O3	[M+H]+	5-formyl-2,6-dihydroxy-1,7-dimethyl-9,10-dihydrophenanthrene	Terpenoids	Ditepenoids	-	3	128626	166308	134622
Zahn007990	197.12	153.13	198.126	C11H18O3	[M-H]-	5-hydroxy-3,4-dimethyl-5-pentylfuran-2(5H)-one	Others	Lactones	-	1	336590	302864	296689
Wcfp005519	163.04	133.03	162.032	C9H6O3	[M+H]+	5-hydroxyindene-1,3-dione	Terpenoids	Sesquiterpenoids	131977-61-2	3	64047.6	61244.8	58446.5
Wmmp000162	183.03	124.02	184.037	C8H8O5	[M-H]-	5-hydroxyisovanillic acid	Phenolic acids	Phenolic acids	-	3	132540	301694	209310
MWSCX001	143.03	69.03	142.027	C6H6O4	[M+H]+	5-hydroxymaltol	Others	Ketone compounds	1073-96-7	1	1.94299e+06	1.87565e+06	2.21299e+06
Wbjp002608	398.15	236.09	397.137	C18H23NO9	[M+H]+	5-methoxy-3-methyl-2-oxo-7-((3,4,5-trihydroxy-6-methyltetrahydro-2H-pyran-2-yl)oxy)indolin-3-yl acetate	Alkaloids	Alkaloids	-	3	343006	343432	315086
Zbqp000949	204.12	85.03	203.116	C9H17NO4	[M+H]+	5-methyl 1-propyl L-glutamate	Amino acids and derivatives	Amino acids and derivatives	-	2	1.99523e+06	1.50161e+06	2.08403e+06
Lmbn004685	311.22	223.17	312.23	C18H32O4	[M-H]-	5S,8R-DiHODE; (5S,8R,9Z,12Z)-5,8-Dihydroxyoctadeca-9,12-dienoate	Lipids	Free fatty acids	-	3	208436	204857	205974
Jmcn006879	249.15	203.14	250.157	C15H22O3	[M-H]-	5β-Hydroxycostic acid	Terpenoids	Sesquiterpenoids	-	3	53020.1	44518.9	75812.1
pmp000191	475.12	271.06	474.116	C23H22O11	[M+H]+	6''-O-Acetylgenistin	Flavonoids	Isoflavones	73566-30-0	3	77344.7	49504.3	44348.7
Labp005025	535.14	287.09	534.137	C25H26O13	[M+H]+	6''-O-Malonylisosakuranin	Flavonoids	Flavanones	-	2	679814	596813	512898
Zbbn002910	725.2	353.09	726.216	C36H38O16	[M-H]-	6''-O-sinapoyl-7-O-caffeoyl-geniposide	Terpenoids	Monoterpenoids	-	3	65466.9	118650	81690.9
Labn004329	437.11	169.01	438.116	C20H22O11	[M-H]-	6'-O-Galloylsalicin	Phenolic acids	Phenolic acids	-	3	87638.8	93480.8	111339
Hahn002084	523.15	161.03	524.153	C24H28O13	[M-H]-	6'-O-caffeoylcatalpol	Terpenoids	Monoterpenoids	-	3	692322	783117	695636
Wcsn010496	277.22	233.23	278.225	C18H30O2	[M-H]-	6,10,14-Trimethylpentadeca-5,9-Diene-2,13-Dione	Others	Others	-	1	355072	380210	346831
Lmdp003994	461.14	299.09	460.137	C23H24O10	[M+H]+	6,4'-Dimethoxyisoflavone-7-O-glucoside (Wistin)	Flavonoids	Isoflavones	19046-26-5	2	78953.3	49805.3	85769.8
Smgp006258	595.14	287.05	594.137	C30H26O13	[M+H]+	6,7,3',4'-Tetrahydroxyaurone-6-O-(6''-O-p-Coumaroyl)glucoside	Flavonoids	Aurones	-	2	1.83249e+06	5.53606e+06	4.01769e+06
Zmhp003514	301.07	286.05	300.063	C16H12O6	[M+H]+	6,7,8-Tetrahydroxy-5-methoxyflavone	Flavonoids	Flavones	-	1	201561	182500	188960
Cmpp003619	193.05	105.07	192.042	C10H8O4	[M+H]+	6,7-Dihydroxy-4-methylcoumarin	Lignans and Coumarins	Coumarins	529-84-0	3	271608	277797	191121
Wbtn006810	287.05	135.04	288.063	C15H12O6	[M-H]-	6,7-dihydroxy-1,3-dimethoxyxanthen-9-one	Flavonoids	Other Flavonoids	-	3	842540	807350	1.06703e+06
zjbp110804	357.13	307.1	356.126	C20H20O6	[M+H]+	6,7-dimethoxy-2-[2-(4'-hydroxy-3'-methoxyphenyl)ethyl]chromone	Others	Chromone	-	2	38278.9	83216.5	54746.1
Lmcp005089	313.11	121.07	312.1	C18H16O5	[M+H]+	6,8-Dihydroxy-2-[2-(4-methoxyphenyl)ethyl]chromone	Others	Chromone	-	2	453631	500611	401389
Wbtn006721	285.04	133.03	286.048	C15H10O6	[M-H]-	6,8-dihydroxy-3-methyl-9-oxoxanthene-1-carboxylic acid	Others	Ketone compounds	-	3	533139	514474	618425
Lmln007483	329.23	171.101	330.241	C18H34O5	[M-H]-	6,9,10-Trihydroxyoctadec-7-enoic acid; Sanleng acid	Lipids	Free fatty acids	-	1	2.55866e+06	2.31283e+06	2.62245e+06
Lmqp003432	227.16	121.1	226.157	C13H22O3	[M+H]+	6,9-Dihydroxy-7-megastigmen-3-one	Terpenoids	Sesquiterpenoids	-	3	257002	319580	382694
MWSslk038	174.11	114.09	173.105	C8H15NO3	[M+H]+	6-Acetamidohexanoic acid	Organic acids	Organic acids	57-08-9	3	144518	236928	174168
Lmjp003655	463.12	301.08	462.116	C22H22O11	[M+H]+	6-C-MethylKaempferol-3-glucoside	Flavonoids	Flavonols	-	1	696627	842996	789540
Lmmp002963	625.18	317.06	624.169	C28H32O16	[M+H]+	6-C-Methylquercetin-3-O-rutinoside	Flavonoids	Flavonols	-	3	1.84696e+06	1.2719e+06	1.47227e+06
MWSslk102	155.01	119.04	154.005	C5H3ClN4	[M+H]+	6-Chloropurine	Nucleotides and derivatives	Nucleotides and derivatives	87-42-3	3	259576	201917	246265
Lmdn001560	345.12	165.06	346.126	C15H22O9	[M-H]-	6-DeoxyCatalpol	Terpenoids	Monoterpenoids	99499-99-7	3	9031.8	9031.8	9031.8
pmp001198	132.1	57.03	131.095	C6H13NO2	[M+H]+	6-Deoxyfagomine	Alkaloids	Piperidine alkaloids	197449-09-5	1	1.9149e+06	2.3633e+06	1.59025e+06
CYp009666	213.149	111.044	212.141	C12H20O3	[M+H]+	6-Hydroxy-3,9-Undecadienoic acid Methyl Ester	Lipids	Free fatty acids	-	3	332250	422009	264123
Lmsn004132	329.094	167.04	330.11	C18H18O6	[M-H]-	6-Hydroxy-4',5,7-trimethoxyflavanone; Hamiltone A	Flavonoids	Flavanones	6626-61-5	3	1.15819e+06	927426	1.46057e+06
Zbsp004940	193.05	133.03	192.042	C10H8O4	[M+H]+	6-Hydroxy-7-methoxycoumarin	Lignans and Coumarins	Coumarins	-	2	834094	907927	630900
mws0972	131.07	85.07	132.079	C6H12O3	[M-H]-	6-Hydroxyhexanoic acid	Organic acids	Organic acids	1191-25-9	3	433503	376960	481811
pmp001310	627.16	303.1	626.148	C27H30O17	[M+H]+	6-Hydroxykaempferol-3,6-O-Diglucoside	Flavonoids	Flavonols	-	1	261230	593918	954011
Zmhp002640	773.21	303.05	772.206	C33H40O21	[M+H]+	6-Hydroxykaempferol-3-O-Rutinoside-6-O-glucoside	Flavonoids	Flavonols	-	2	203852	207199	131621
Zmhp002730	627.16	303.05	626.148	C27H30O17	[M+H]+	6-Hydroxykaempferol-6,7-O-Diglucoside	Flavonoids	Flavonols	-	1	413352	512749	481192
pmp001311	627.16	303.1	626.148	C27H30O17	[M+H]+	6-Hydroxykaempferol-7,6-O-Diglucoside	Flavonoids	Flavonols	-	1	611108	594218	510304
pmp001309	465.1	303.1	464.096	C21H20O12	[M+H]+	6-Hydroxykaempferol-7-O-glucoside	Flavonoids	Flavonols	-	1	4.85503e+07	3.45521e+07	3.79762e+07
Hmcn002875	301.04	255.02	302.043	C15H10O7	[M-H]-	6-Hydroxyluteolin	Flavonoids	Flavones	18003-33-3	3	385052	234395	239418
Hmcn001884	463.09	301.03	464.096	C21H20O12	[M-H]-	6-Hydroxyluteolin 5-glucoside	Flavonoids	Flavones	-	2	1.84652e+07	1.55574e+07	1.94924e+07
pme1137	140.03	94.03	139.027	C6H5NO3	[M+H]+	6-Hydroxynicotinic acid	Alkaloids	Pyridine alkaloids	5006-66-6	2	3.84812e+06	4.98523e+06	3.13545e+06
Lmjp003295	479.12	317.07	478.111	C22H22O12	[M+H]+	6-Methoxykaempferol-3-O-glucoside	Flavonoids	Flavonols	63422-27-5	1	1.81541e+06	3.10772e+06	3.0878e+06
Lmpp005784	465.1	333.07	464.096	C21H20O12	[M+H]+	6-Methoxyquercetin-3-O-Xyloside	Flavonoids	Flavonols	-	3	198292	192250	126331
pmc0274	167.04	125	166.031	C6H6N4S	[M+H]+	6-Methylmercaptopurine	Nucleotides and derivatives	Nucleotides and derivatives	50-66-8	3	306474	424466	249963
MWS2032	137.07	65.04	136.064	C7H8N2O	[M+H]+	6-Methylnicotinamide	Alkaloids	Pyridine alkaloids	6960-22-1	3	145999	169412	165708
Waxn007088	405.06	285.04	406.069	C22H14O8	[M-H]-	6-O-(2-Hydroxy-5-carboxyphenyl)apigenin	Flavonoids	Other Flavonoids	-	3	43106.3	56562.4	40129.2
Zmhn001793	341.09	179.03	342.095	C15H18O9	[M-H]-	6-O-Caffeoyl-D-glucose	Phenolic acids	Phenolic acids	-	2	2.53035e+06	1.88151e+06	1.57613e+06
Lman003972	433.11	161.03	434.121	C21H22O10	[M-H]-	6-O-Caffeoylarbutin	Phenolic acids	Phenolic acids	136172-60-6	3	175078	146256	173174
Zmhn002334	355.1	193.05	356.111	C16H20O9	[M-H]-	6-O-Feruloyl-β-D-glucose	Phenolic acids	Phenolic acids	137887-25-3	3	1.63498e+06	938593	1.96675e+06
Lmfn000604	331.07	169.01	332.074	C13H16O10	[M-H]-	6-O-Galloyl-β-D-glucose	Phenolic acids	Phenolic acids	13186-19-1	1	1.50447e+07	2.17601e+07	2.02939e+07
Wasn000495	311.1	89.02	312.106	C11H20O10	[M-H]-	6-O-alpha-L-arabinopyranosyl-D-glucopyranose	Others	Saccharides	14116-69-9	1	372169	371181	405410
MWS4525	166.07	124.05	165.065	C6H7N5O	[M+H]+	6-O-methylguanine	Nucleotides and derivatives	Nucleotides and derivatives	20535-83-5	1	2.70555e+06	3.12538e+06	1.668e+06
Lmfn003035	325.09	145.03	326.1	C15H18O8	[M-H]-	6-O-p-Coumaroyl-β-D-glucose	Phenolic acids	Phenolic acids	114297-65-3	2	2.33769e+06	1.18382e+06	1.89703e+06
ZbWn001980	211.06	96.96	212.072	C7H16O5S	[M-H]-	6-methoxyhexyl hydrogen sulfate	Others	Others	-	2	214365	270197	259444
Lajn004573	479.15	317.11	480.163	C23H28O11	[M-H]-	7,2',4'-Trihydroxy-8,3'-dimethoxyisoflavanglucoside	Flavonoids	Other Flavonoids	-	3	1.20138e+06	1.13842e+06	805514
Laxp005948	451.16	271.1	450.153	C22H26O10	[M+H]+	7,2'-dihydroxy-4'-methoxy-isoflavanol glucoside	Flavonoids	Other Flavonoids	-	3	54129	65575.8	120970
Lmhn005088	593.09	289.07	594.101	C29H22O14	[M-H]-	7,3'-Di-O-gallyoltricetiflavan	Flavonoids	Flavanols	-	1	2.60829e+06	2.58132e+06	2.32304e+06
Lmhn005475	593.09	289.07	594.101	C29H22O14	[M-H]-	7,4'-Di-O-galloyltricetiflavan	Flavonoids	Flavanols	-	2	2.49714e+06	2.43087e+06	2.40687e+06
Zmxn004029	585.23	195.07	586.241	C31H38O11	[M-H]-	7,8-Dihydro-Buddlenol B(erythro)	Lignans and Coumarins	Lignans	-	2	476996	459374	410672
Zmxn003874	585.23	537.21	586.241	C31H38O11	[M-H]-	7,8-Dihydro-Buddlenol B(threo)	Lignans and Coumarins	Lignans	-	1	457255	419826	466360
MWSslk183	255.07	181.07	254.058	C15H10O4	[M+H]+	7,8-Dihydroxy-4-phenylcoumarin	Lignans and Coumarins	Coumarins	842-01-3	3	45429.9	43510.8	26238.5
Wchn005806	361.17	165.06	362.173	C20H26O6	[M-H]-	7-(4-hydroxy-3-methoxyphenyl)-1-(4-hydroxyphenyl)heptane-2,3,5-triol	Others	Others	-	3	93385	103345	129507
Wafn004288	525.25	333.19	466.241	C21H38O11	[M+CH3COOH-H]-	7-Hydroxy-3,7-Dimethyl-2-Octenyl 6-O-Alpha-L-Arabinofuranosyl-Beta-D-Glucopyranoside	Others	Others	-	1	84743.8	88002.8	88016.3
MWStz058	257.09	211.09	256.085	C14H12N2O3	[M+H]+	7-Hydroxy-β-carboline-1-propionic acid	Alkaloids	Plumerane	215934-15-9	2	224672	395147	250835
HX1341	163.04	89.04	162.032	C9H6O3	[M+H]+	7-Hydroxycoumarin;Umbelliferone	Lignans and Coumarins	Coumarins	-	1	4.76934e+06	4.33897e+06	5.39627e+06
Zbdp001892	268.103	136.061	267.09	C16H13NO3	[M+H]+	7-Methoxy-3-[1-(3-pyridyl)methylidene]-4-chromanone	Flavonoids	Other Flavonoids	-	3	3.09241e+07	2.98932e+07	3.15131e+07
Lajp009638	243.1	131.05	242.094	C15H14O3	[M+H]+	7-Methoxy-8-(3-methylbuta-1,3-dien-1-yl)-2H-chromen-2-one	Lignans and Coumarins	Coumarins	-	3	68779.3	52669.7	48004.4
Wagp005832	219.06	161.06	218.058	C12H10O4	[M+H]+	7-Methoxy-coumarin-8-yl-acetaldehyde	Lignans and Coumarins	Coumarins	55136-75-9	3	102466	90706.1	90725.6
mws1075	177.05	121.06	176.047	C10H8O3	[M+H]+	7-Methoxycoumarin	Lignans and Coumarins	Coumarins	531-59-9	1	1.48059e+06	1.66751e+06	1.7308e+06
pme3968	166.07	149.05	165.065	C6H7N5O	[M+H]+	7-Methylguanine	Nucleotides and derivatives	Nucleotides and derivatives	578-76-7	3	1.23729e+06	1.58733e+06	1.16879e+06
pme2801	167.06	150.03	166.049	C6H6N4O2	[M+H]+	7-Methylxanthine	Nucleotides and derivatives	Nucleotides and derivatives	552-62-5	1	1.86381e+06	2.06222e+06	1.94558e+06
Lmhn004960	441.08	289.07	442.09	C22H18O10	[M-H]-	7-O-Galloyltricetiflavan	Flavonoids	Flavanols	-	1	6.92229e+07	8.45883e+07	5.88697e+07
Smnp003415	409.15	247.09	408.142	C20H24O9	[M+H]+	7-O-Methylaloesin	Flavonoids	Other Flavonoids	-	3	326807	254939	240052
Zjbn102528	253.09	195.04	254.094	C16H14O3	[M-H]-	7-hydroxy-2,4-dimethoxyphenanthrene	Others	Others	-	3	19905.7	14859.5	17764.6
zjbp110802	343.12	137.06	342.11	C19H18O6	[M+H]+	7-hydroxy-6-methoxy-2-[2-(3'-hydroxy-4'-methoxyphenyl)ethyl]chromone	Others	Chromone	-	2	229936	347957	284951
Zmsn002929	405.14	155.03	406.147	C17H26O11	[M-H]-	7R-O-morroniside	Others	Others	-	3	101203	86145	88516.4
Lmbn005287	311.22	249.22	312.23	C18H32O4	[M-H]-	7S,8S-DiHODE; (9Z,12Z)-(7S,8S)-Dihydroxyoctadeca-9,12-dienoic acid	Lipids	Free fatty acids	143288-65-7	2	66739.6	85224.6	60135
Wcsn010524	265.22	265.22	266.225	C17H30O2	[M-H]-	8,11-Heptadecadienoic acid	Lipids	Free fatty acids	-	2	166496	168650	150949
pmb2636	335.22	253.18	336.23	C20H32O4	[M-H]-	8,15-Dihydroxy-5,9,11,13-eicosatetraenoic acid	Lipids	Free fatty acids	77667-08-4	3	29253.3	24134.2	37977.2
WaYn002719	409.15	165.06	410.158	C20H26O9	[M-H]-	8,8''-Bisguaiacylglycerol	Lignans and Coumarins	Lignans	-	3	131708	134125	161017
Lmmp003672	593.17	441.11	592.158	C31H28O12	[M+H]+	8,8'-Methylenebiscatechin	Flavonoids	Flavanols	81555-08-0	3	349081	296266	244803
Lmcp006876	251.11	91.05	250.099	C17H14O2	[M+H]+	8-(Benzyloxy)-1-Naphthol	Others	Others	-	3	33892.7	24732.5	25204.1
MWS2984	153.05	136.03	152.045	C4H4N6O	[M+H]+	8-Azaguanine	Nucleotides and derivatives	Nucleotides and derivatives	134-58-7	2	1.62139e+06	1.57659e+06	1.25241e+06
Smdp007779	287.09	167.03	286.084	C16H14O5	[M+H]+	8-Demethylfarrerol	Flavonoids	Flavanones	-	2	241174	126018	136905
Lmxp004495	163.04	89.04	162.032	C9H6O3	[M+H]+	8-Hydroxycoumarin	Lignans and Coumarins	Coumarins	2442-31-1	2	235083	299610	526297
Walp006246	221.05	135.05	220.037	C11H8O5	[M+H]+	8-Methoxy-6,7-Methylenedioxycoumarin	Lignans and Coumarins	Coumarins	81558-03-4	3	647187	626756	568237
MWSHC20110	301.07	286.05	300.063	C16H12O6	[M+H]+	8-Methoxyapigenin	Flavonoids	Flavones	57096-02-3	1	199473	198960	206168
Smnp001863	449.14	287.09	448.137	C22H24O10	[M+H]+	8-O-methyl-7-hydroxyaloin	Quinones	Anthraquinone	-	2	3.2978e+07	2.60076e+07	3.04423e+07
Lalp003733	563.16	273.08	562.148	C30H26O11	[M+H]+	8-[2-(3,4-dihydroxyphenyl)-3,5,7-trihydroxy-3,4-dihydro-2h-1-benzopyran-4-yl]-2-(4-hydroxyphenyl)-3,4-dihydro-2h-1-benzopyran-3,5,7-triol	Flavonoids	Flavanols	-	1	254348	218025	158354
Wcjp002598	146.06	91.05	145.053	C9H7NO	[M+H]+	8-hydroxyquinoline	Alkaloids	Quinoline alkaloids	148-24-3	1	1.25515e+06	1.2647e+06	1.07582e+06
Ymjm000135	507.18	161.02	508.195	C25H32O11	[M-H]-	8R-Dihydrodehydrodiconferyl alcohol 4-O-β-D-glucopyranoside	Lignans and Coumarins	Lignans	-	3	7.13523e+06	7.34472e+06	6.44487e+06
Lmbn005662	295.23	171.1	296.235	C18H32O3	[M-H]-	9(10)-EpOME;(9R,10S)-(12Z)-9,10-Epoxyoctadecenoic acid	Lipids	Free fatty acids	16833-56-0	1	112496	93220.8	93161.1
Hmqn003054	329.23	311.22	330.241	C18H34O5	[M-H]-	9,10,11-Trihydroxy-12-octadecenoic acid	Lipids	Free fatty acids	61911-67-9	1	135269	140124	138516
pmn001694	329.23	229.15	330.241	C18H34O5	[M-H]-	9,10,13-Trihydroxy-11-Octadecenoic Acid	Lipids	Free fatty acids	29907-57-1	3	1.14715e+06	1.09989e+06	1.36067e+06
Lmyn007622	331.25	157.12	332.256	C18H36O5	[M-H]-	9,10,18-Trihydroxystearic acid	Lipids	Free fatty acids	496-86-6	2	52051.7	37136.2	34915.1
Lmbn004240	329.23	199.13	330.241	C18H34O5	[M-H]-	9,10-Dihydroxy-12,13-epoxyoctadecanoic acid	Lipids	Free fatty acids	-	1	155451	143708	157445
Wcdp010180	261.22	121.1	260.214	C18H28O	[M+H]+	9,11,13,15-Octadecatetraenal	Others	Aldehyde compounds	148408-16-6	1	79430.8	97558.8	57005.2
Wbtn007603	299.06	284.03	300.063	C16H12O6	[M-H]-	9,11-dimethoxy-2h-[1,3]dioxolo[4,5-b]xanthen-10-one	Flavonoids	Other Flavonoids	-	3	211321	166579	276747
Lmbn003970	329.23	211.14	330.241	C18H34O5	[M-H]-	9,12,13-TriHOME; 9(S),12(S),13(S)-Trihydroxy-10(E)-octadecenoic acid	Lipids	Free fatty acids	97134-11-7	2	2.06836e+06	1.75534e+06	1.79986e+06
pmn001691	327.22	291.2	328.225	C18H32O5	[M-H]-	9,12,13-Trihydroxy-10,15-octadecadienoic acid	Lipids	Free fatty acids	-	1	398550	329836	452024
pmb1574	277.22	93.07	276.209	C18H28O2	[M+H]+	9,12-Octadecadien-6-Ynoic Acid	Lipids	Free fatty acids	61481-29-6	3	1.45638e+07	1.25239e+07	1.16582e+07
Lmyn007883	287.22	287.22	288.23	C16H32O4	[M-H]-	9,16-Dihydroxypalmitic acid	Lipids	Free fatty acids	38076-49-2	3	2.97823e+06	3.31056e+06	3.51794e+06
mws1060	267.07	135.03	268.081	C10H12N4O5	[M-H]-	9-(Arabinosyl)hypoxanthine	Nucleotides and derivatives	Nucleotides and derivatives	7013-16-3	1	419406	440579	443047
Wcjp001256	268.1	136.06	267.097	C10H13N5O4	[M+H]+	9-Alpha-Ribofuranosyladenine	Nucleotides and derivatives	Nucleotides and derivatives	-	1	3.55282e+07	3.58333e+07	2.02909e+07
Zmsp001773	268.11	136.07	267.097	C10H13N5O4	[M+H]+	9-Arabinosyladenine	Nucleotides and derivatives	Nucleotides and derivatives	-	1	4.05986e+07	3.96165e+07	4.43721e+07
pmb2791	309.21	209.05	310.214	C18H30O4	[M-H]-	9-Hydroperoxy-10E,12,15Z-octadecatrienoic acid	Lipids	Free fatty acids	111004-08-1	3	529778	444005	416222
MWS80006	311.22	293.21	312.23	C18H32O4	[M-H]-	9-Hydroperoxy-9Z,11E-Octadecadienoic Acid	Lipids	Free fatty acids	-	1	101431	94206.1	82528.7
[truncated: 1,439 more rows]

## Sheet: Table S3
Index	Q1 (Da)	Q3 (Da)	Molecular weight (Da)	Formula	Ionization model	Compounds	Class I	Class II	CAS	Level	Repeat 1 of super-grade RGT (R3-1)	Repeat 1 of super-grade RGT (R3-2)	Repeat 1 of super-grade RGT (R3-3)
[truncated: 2,195 more rows]
